# Supplementary material for: Reprogramming of the transcriptome after heat stress mediates heat hormesis in Caenorhabditis elegans
Source: Nat Commun. 2023 Jul 13;14:4176. doi: 10.1038/s41467-023-39882-8 (PMC10345090; doi:10.1038/s41467-023-39882-8)
Supplement: Supplementary file 4 — Supplementary Data 1 [file 41467_2023_39882_MOESM4_ESM.xlsx]

## Sheet: WT (HS vs 20°C)
Supplementary Data 1: Differentially expressed genes in WT or endu-2(tm4977) animals.
DEG up-regulation (WT HS vs WT 20°C)						DEG down-regulation (WT HS vs WT 20°C)
Gene ID	gene name	log2FC	P Value	adj P Value		Gene ID	gene Name	log2FC	P Value	adj P Value
WBGene00002026	hsp-70	8.20949	0	0		WBGene00045086	Y43B11AR.7	-5.36617	1.33457e-50	2.13036e-48
WBGene00000669	col-94	7.63776	7.55601e-147	5.45182e-144		WBGene00019723	fbxc-47	-4.80566	2.00716e-38	2.10495e-36
WBGene00002018	hsp-16.41	7.62739	0	0		WBGene00000738	col-165	-4.67688	3.36917e-42	4.02471e-40
WBGene00002016	hsp-16.2	7.55623	0	0		WBGene00011018	R05A10.1	-4.0277	4.99637e-34	4.33291e-32
WBGene00004512	rrn-1.1	6.96467	5.48504e-104	2.35569e-101		WBGene00007233	C01G10.6	-3.84438	4.99343e-25	2.66484e-23
WBGene00012618	dct-10	6.85876	5.84171e-106	2.63432e-103		WBGene00020242	phat-5	-3.80039	1.49763e-23	7.38092e-22
WBGene00002020	hsp-16.49	6.8087	6.86144e-100	2.81288e-97		WBGene00020141	lmd-5	-3.56785	3.84326e-24	1.96387e-22
WBGene00009691	F44E5.4	6.79676	0	0		WBGene00235269	F59E12.15	-3.5539	1.20291e-19	4.55844e-18
WBGene00002019	hsp-16.48	6.7699	3.32264e-98	1.24862e-95		WBGene00014173	ZK970.7	-3.55197	2.35481e-38	2.44115e-36
WBGene00023401	ZK380.t2	6.73362	9.31327e-112	4.54034e-109		WBGene00017881	asp-13	-3.50237	0	0
WBGene00002017	hsp-16.11	6.62684	2.23421e-92	7.90208e-90		WBGene00013121	spe-38	-3.45906	3.48525e-18	1.1642e-16
WBGene00002015	hsp-16.1	6.35371	4.42498e-82	1.40031e-79		WBGene00012648	Y39A1A.9	-3.17992	1.64317e-37	1.65584e-35
WBGene00009692	F44E5.5	6.31795	0	0		WBGene00020506	dop-3	-3.13537	2.68414e-16	7.70963e-15
WBGene00017490	pud-2.1	5.91772	1.52009e-68	4.09244e-66		WBGene00017154	ugt-57	-3.11848	8.51309e-29	5.72982e-27
WBGene00012456	Y17D7C.2	5.74038	2.21755e-122	1.17647e-119		WBGene00005832	srw-85	-3.04075	6.54995e-21	2.69744e-19
WBGene00012621	Y38H6C.8	5.71806	1.0782e-98	4.13801e-96		WBGene00050936	ZK856.16	-3.01863	1.4117e-13	3.08657e-12
WBGene00017499	pud-1.1	5.54371	1.85431e-57	3.67561e-55		WBGene00017149	EGAP4.1	-2.9329	9.27012e-20	3.55775e-18
WBGene00017500	pud-2.2	5.51975	4.77111e-61	1.03688e-58		WBGene00006651	tts-2	-2.82776	9.18684e-42	1.07605e-39
WBGene00021236	pud-1.2	5.319	1.37577e-53	2.43295e-51		WBGene00019751	M03D4.4	-2.78425	5.063e-21	2.10429e-19
WBGene00014454	MTCE.7	5.30449	6.27599e-124	3.5377e-121		WBGene00000650	col-74	-2.77929	2.9096e-21	1.22054e-19
WBGene00003426	msp-19	5.29763	4.90276e-55	9.1171e-53		WBGene00020205	arrd-1	-2.71346	5.98519e-32	4.71445e-30
WBGene00003468	msp-113	5.26345	3.83619e-52	6.65358e-50		WBGene00012038	T26E3.5	-2.67325	3.5399e-15	9.12181e-14
WBGene00013483	nhr-241	5.24497	7.08351e-50	1.11106e-47		WBGene00009041	cut-3	-2.67248	1.16796e-13	2.57552e-12
WBGene00013154	Y53F4B.7	5.20758	6.00528e-60	1.27439e-57		WBGene00001518	gar-2	-2.65722	3.30796e-26	1.90636e-24
WBGene00000667	col-92	5.12499	5.91233e-161	4.63681e-158		WBGene00020760	T24C4.4	-2.64418	9.44838e-14	2.10928e-12
WBGene00045238	rpr-1	5.0513	9.70099e-59	1.94429e-56		WBGene00007459	C08F11.12	-2.64295	1.13282e-13	2.50108e-12
WBGene00220000	K02F2.11	5.04621	9.83842e-52	1.6742e-49		WBGene00006534	tba-8	-2.63476	4.20965e-13	8.66822e-12
WBGene00219886	F09E10.15	4.99742	1.64909e-49	2.56433e-47		WBGene00020362	fbxb-10	-2.62211	5.4026e-13	1.10115e-11
WBGene00010876	M05D6.3	4.7221	2.86955e-46	4.14087e-44		WBGene00019045	fbxb-47	-2.61696	1.42617e-11	2.50489e-10
WBGene00003446	msp-53	4.69249	4.02144e-40	4.56219e-38		WBGene00001068	dpy-6	-2.5801	1.77095e-31	1.36515e-29
WBGene00018020	F33H12.6	4.66272	6.39891e-37	6.34196e-35		WBGene00015857	C16D9.1	-2.57068	1.18027e-15	3.17758e-14
WBGene00021599	srt-42	4.56049	2.8575e-45	3.93462e-43		WBGene00016307	fbxc-18	-2.56935	1.61734e-23	7.88477e-22
WBGene00003464	msp-77	4.54398	4.47722e-44	5.85218e-42		WBGene00018215	igcm-1	-2.55741	4.24452e-22	1.87654e-20
WBGene00003466	msp-79	4.47349	2.76469e-34	2.43265e-32		WBGene00008762	ztf-2	-2.54542	3.76767e-18	1.247e-16
WBGene00010791	sodh-2	4.47163	1.6092e-35	1.52772e-33		WBGene00011383	T02E9.5	-2.53545	2.16494e-26	1.25972e-24
WBGene00044180	C47E8.11	4.44807	1.25652e-51	2.11823e-49		WBGene00019908	R05H11.2	-2.53343	1.40919e-11	2.47749e-10
WBGene00003452	msp-59	4.39455	1.78044e-54	3.2771e-52		WBGene00008138	C47D12.4	-2.53267	2.09494e-17	6.48174e-16
WBGene00013155	Y53F4B.8	4.29224	2.13443e-130	1.28336e-127		WBGene00050939	C05G5.7	-2.52879	9.08338e-12	1.63519e-10
WBGene00023263	D1005.t1	4.26637	2.98021e-33	2.53571e-31		WBGene00015398	tag-293	-2.52423	4.63895e-10	6.71598e-09
WBGene00219343	Y17D7C.9	4.26045	4.72143e-44	6.12699e-42		WBGene00004719	sad-1	-2.51334	7.24943e-24	3.67318e-22
WBGene00009682	msd-2	4.24686	3.71532e-32	2.96535e-30		WBGene00009297	sdz-16	-2.4766	9.87004e-17	2.94761e-15
WBGene00003444	msp-51	4.23462	1.57456e-48	2.36683e-46		WBGene00019037	fbxb-17	-2.46485	1.61095e-23	7.87489e-22
WBGene00007120	B0250.3	4.19046	7.15932e-77	2.0829e-74		WBGene00006681	twk-29	-2.46309	5.36498e-14	1.22809e-12
WBGene00021224	clec-209	4.16845	5.64639e-28	3.58625e-26		WBGene00022349	Y82E9BR.17	-2.44479	9.78914e-28	6.17401e-26
WBGene00013170	Y53F4B.24	4.16669	5.00724e-28	3.22574e-26		WBGene00019285	cbn-1	-2.44125	5.54186e-14	1.26377e-12
WBGene00219916	F26D10.23	4.12717	2.15033e-27	1.31931e-25		WBGene00000037	ace-3	-2.43444	1.13352e-16	3.35186e-15
WBGene00019136	F59H6.5	4.11841	3.01171e-27	1.83531e-25		WBGene00016003	C18H9.5	-2.4212	3.49521e-18	1.16537e-16
WBGene00018910	F56A4.2	4.00181	2.23348e-25	1.22454e-23		WBGene00006970	zag-1	-2.39962	1.25749e-17	3.95857e-16
WBGene00044225	C38D4.10	3.99522	3.87306e-26	2.21785e-24		WBGene00020368	ast-1	-2.38794	2.00107e-11	3.46072e-10
WBGene00003458	msp-65	3.96458	3.72016e-27	2.25182e-25		WBGene00012257	lpr-4	-2.38457	2.00395e-25	1.10881e-23
WBGene00011231	R11A5.3	3.91947	1.09417e-298	1.97367e-295		WBGene00013508	Y71A12B.11	-2.38433	3.56888e-45	4.84026e-43
WBGene00012942	Y47D3B.6	3.91871	1.36564e-117	7.03814e-115		WBGene00002128	inx-6	-2.37359	3.62922e-30	2.65036e-28
WBGene00003432	msp-36	3.86626	6.76872e-59	1.38743e-56		WBGene00017253	sdz-9	-2.36436	4.16146e-19	1.49396e-17
WBGene00009778	F46C5.1	3.84026	2.36205e-31	1.80537e-29		WBGene00011382	dop-5	-2.36248	1.0482e-15	2.83045e-14
WBGene00012620	Y38H6C.7	3.83464	4.52156e-23	2.16339e-21		WBGene00006902	vet-6	-2.35895	1.36291e-53	2.43295e-51
WBGene00008944	F19B2.5	3.65328	0	0		WBGene00011475	T05D4.2	-2.32067	5.86391e-30	4.18076e-28
WBGene00008144	gasr-8	3.62903	1.50787e-29	1.04211e-27		WBGene00006956	wrt-10	-2.31712	2.14639e-28	1.42085e-26
WBGene00022872	ZK1240.8	3.61627	2.0521e-23	9.97731e-22		WBGene00015408	C03H5.6	-2.31591	3.18091e-12	6.04607e-11
WBGene00014472	MTCE.33	3.61519	8.17058e-35	7.40607e-33		WBGene00011979	sysm-1	-2.31251	2.71376e-29	1.8542e-27
WBGene00009178	uggt-2	3.61486	4.03162e-51	6.73355e-49		WBGene00003983	pes-10	-2.30895	4.87392e-34	4.24714e-32
WBGene00219941	F40F11.6	3.60733	1.51885e-20	6.10178e-19		WBGene00006068	sto-6	-2.30143	1.79041e-08	2.0479e-07
WBGene00045366	Y17D7C.3	3.60149	9.65921e-275	1.45194e-271		WBGene00018245	F40G9.9	-2.3001	1.31172e-10	2.03446e-09
WBGene00000703	col-129	3.59809	0	0		WBGene00022106	lgc-46	-2.28772	1.97625e-10	2.99414e-09
WBGene00023283	F40H7.6	3.57178	1.17651e-19	4.46776e-18		WBGene00001065	dpy-3	-2.28436	5.29985e-26	3.01573e-24
WBGene00013171	Y53F4B.25	3.54669	2.66166e-35	2.50057e-33		WBGene00011049	sdz-26	-2.27605	6.46813e-22	2.82603e-20
WBGene00022866	ZK1240.1	3.52408	1.70053e-26	9.92694e-25		WBGene00001858	hil-7	-2.27457	7.94324e-13	1.592e-11
WBGene00000712	col-139	3.51891	0	0		WBGene00185118	K02E2.11	-2.27272	4.60262e-09	5.75872e-08
WBGene00017723	bgnt-1.2	3.51458	1.71287e-22	7.78257e-21		WBGene00009958	madd-4	-2.27216	1.84468e-24	9.58913e-23
WBGene00003450	msp-57	3.4971	4.51517e-33	3.70203e-31		WBGene00015046	nlp-34	-2.27191	1.24766e-09	1.6934e-08
WBGene00007723	C25F9.2	3.49093	1.12699e-24	5.94403e-23		WBGene00011328	T01D3.3	-2.26919	2.8202e-13	5.92898e-12
WBGene00021382	Y37F4.1	3.47389	3.18697e-29	2.1693e-27		WBGene00012261	lpr-3	-2.26572	3.34329e-38	3.44607e-36
WBGene00019667	spe-49	3.45781	1.22136e-26	7.19962e-25		WBGene00021719	fbxb-104	-2.26116	3.68932e-14	8.64788e-13
WBGene00014197	ZK1053.2	3.44633	3.87264e-23	1.86279e-21		WBGene00004921	snt-1	-2.26092	5.26954e-35	4.82497e-33
WBGene00019668	fil-2	3.4442	1.6916e-34	1.51055e-32		WBGene00013849	ZC84.6	-2.25925	9.04581e-09	1.07987e-07
WBGene00004513	rrn-1.2	3.44047	4.69136e-17	1.42944e-15		WBGene00016106	C25F6.7	-2.25456	2.9277e-15	7.62252e-14
WBGene00007870	C32H11.7	3.44012	6.82513e-30	4.82791e-28		WBGene00012256	lpr-5	-2.2539	1.02722e-25	5.75434e-24
WBGene00005967	srx-76	3.42497	2.58857e-18	8.71132e-17		WBGene00010953	clec-190	-2.24952	5.40136e-51	8.85725e-49
WBGene00004209	ptc-2	3.41567	1.68807e-18	5.74518e-17		WBGene00000284	cah-6	-2.2449	2.04734e-17	6.34534e-16
WBGene00003470	msp-152	3.39638	1.10634e-34	9.92839e-33		WBGene00018437	btb-8	-2.24316	3.21719e-22	1.42935e-20
WBGene00003467	msp-81	3.37492	1.62443e-42	1.97983e-40		WBGene00000288	cal-4	-2.24111	1.06298e-22	4.9164e-21
WBGene00022090	Y69A2AR.19	3.36224	6.9334e-57	1.34478e-54		WBGene00022559	fbxb-20	-2.24079	5.83863e-13	1.18467e-11
WBGene00003431	msp-33	3.33331	2.07428e-34	1.84315e-32		WBGene00011838	T19C4.1	-2.22389	4.90138e-12	9.07711e-11
WBGene00022951	C30E1.9	3.27381	9.58897e-298	1.57242e-294		WBGene00020465	T12E12.6	-2.21874	5.9734e-09	7.31488e-08
WBGene00002194	kin-6	3.25734	2.39411e-18	8.07195e-17		WBGene00022741	ZK430.5	-2.19162	4.43014e-27	2.65485e-25
WBGene00003425	msp-10	3.24082	1.24642e-16	3.67968e-15		WBGene00013479	Y69H2.1	-2.19113	4.88447e-11	8.00965e-10
WBGene00014814	R03D7.3	3.22795	1.20565e-42	1.48956e-40		WBGene00021458	Y39G10AL.1	-2.18896	5.12395e-38	5.25147e-36
WBGene00006052	ssq-3	3.22292	2.62335e-25	1.42683e-23		WBGene00012041	T26E3.8	-2.18393	2.409e-11	4.13056e-10
WBGene00004232	ptr-18	3.22136	1.49761e-110	7.10894e-108		WBGene00001898	his-24	-2.16701	6.91984e-59	1.40247e-56
WBGene00235270	F59E12.16	3.13196	7.30959e-15	1.84149e-13		WBGene00001075	dpy-14	-2.16207	6.99684e-40	7.83907e-38
WBGene00006053	ssq-4	3.08649	1.78206e-61	3.96848e-59		WBGene00000907	daf-11	-2.15042	6.73698e-08	6.95204e-07
WBGene00000830	ctl-1	3.0705	2.44827e-25	1.33824e-23		WBGene00016309	sdz-4	-2.14477	4.94312e-14	1.1344e-12
WBGene00003449	msp-56	3.0534	2.05645e-22	9.29681e-21		WBGene00000449	ceh-27	-2.14412	5.82493e-12	1.06996e-10
WBGene00012813	Y43F8B.2	3.04557	1.46262e-261	2.02944e-258		WBGene00021557	Y45G5AM.5	-2.14329	5.86727e-13	1.18914e-11
WBGene00018385	F43C11.8	3.02695	1.614e-16	4.71854e-15		WBGene00006366	sym-1	-2.13963	1.87832e-42	2.2739e-40
WBGene00194744	Y38H6C.25	3.01072	3.29957e-14	7.76992e-13		WBGene00013848	npr-29	-2.13033	2.38585e-09	3.11628e-08
WBGene00003463	msp-76	3.00659	2.07714e-37	2.08152e-35		WBGene00006363	syd-1	-2.12739	4.01656e-14	9.33289e-13
WBGene00043948	ZC262.7	2.99409	1.48614e-13	3.24541e-12		WBGene00017976	F32B5.2	-2.1223	1.28003e-07	1.26101e-06
WBGene00014181	ZK1010.8	2.942	5.69269e-41	6.62482e-39		WBGene00018606	F48E3.6	-2.11107	3.69158e-14	8.64788e-13
WBGene00012591	nspe-1	2.93557	8.54649e-64	2.07378e-61		WBGene00013746	lgc-55	-2.1069	2.26484e-09	2.96898e-08
WBGene00021862	fbxa-48	2.89657	1.08511e-16	3.22457e-15		WBGene00008977	iglr-1	-2.1023	7.81996e-08	7.9738e-07
WBGene00003465	msp-78	2.87804	8.36656e-23	3.90974e-21		WBGene00019564	K09D9.1	-2.10067	8.02818e-14	1.80115e-12
WBGene00010874	M05D6.1	2.87675	2.54007e-13	5.35881e-12		WBGene00001434	fkh-2	-2.09818	1.48333e-08	1.72177e-07
WBGene00007301	C04F12.7	2.87028	2.15042e-28	1.42085e-26		WBGene00000553	cmk-1	-2.09261	2.84268e-16	8.11333e-15
WBGene00023191	Y73B3A.17	2.84977	6.41911e-17	1.93302e-15		WBGene00013233	sdz-33	-2.09141	3.65462e-16	1.03978e-14
WBGene00014196	ZK1053.1	2.82603	3.3195e-15	8.5907e-14		WBGene00018204	F39F10.4	-2.09088	6.30865e-18	2.04301e-16
WBGene00023271	F19G12.t1	2.81758	2.25084e-12	4.36097e-11		WBGene00013459	Y67A10A.10	-2.08958	1.77315e-13	3.83502e-12
WBGene00011076	scav-5	2.80487	1.34756e-42	1.65356e-40		WBGene00013962	ZK287.1	-2.08914	2.06925e-12	4.03516e-11
WBGene00003448	msp-55	2.77994	9.90075e-19	3.43442e-17		WBGene00001070	dpy-8	-2.0865	1.17388e-23	5.86548e-22
WBGene00197228	T06E8.3	2.76733	1.23163e-11	2.18662e-10		WBGene00010835	M03B6.3	-2.08539	2.759e-10	4.11976e-09
WBGene00000638	col-62	2.76603	1.96528e-19	7.24943e-18		WBGene00017755	zip-8	-2.08249	8.60898e-37	8.48573e-35
WBGene00045515	nhr-291	2.7632	1.32244e-11	2.33179e-10		WBGene00020973	W03B1.3	-2.07833	2.36529e-07	2.23261e-06
WBGene00006169	str-118	2.75588	4.9835e-12	9.21973e-11		WBGene00019956	fbxb-75	-2.07467	3.02579e-11	5.10563e-10
WBGene00000715	col-142	2.74793	3.66335e-173	3.30398e-170		WBGene00000061	lgc-11	-2.07435	2.46933e-08	2.76486e-07
WBGene00000732	col-159	2.73923	1.96124e-128	1.14119e-125		WBGene00001612	glr-1	-2.07196	2.64415e-08	2.94597e-07
WBGene00017909	F28H1.4	2.72614	2.08765e-13	4.47234e-12		WBGene00010808	sepa-1	-2.06941	4.28723e-61	9.43087e-59
WBGene00003435	msp-40	2.72277	3.97087e-32	3.15535e-30		WBGene00013456	Y67A10A.7	-2.0688	1.53689e-07	1.49206e-06
WBGene00045175	C10C6.9	2.72025	1.09968e-19	4.18481e-18		WBGene00044314	fbxb-33	-2.06722	1.6904e-08	1.94212e-07
WBGene00021577	Y46B2A.2	2.69574	4.45738e-11	7.3561e-10		WBGene00011894	ttr-23	-2.06571	4.95931e-08	5.24977e-07
WBGene00006056	sss-1	2.67319	7.81958e-23	3.67317e-21		WBGene00007938	C34F6.1	-2.06347	3.45848e-19	1.26284e-17
WBGene00009680	msd-1	2.66021	8.2995e-11	1.32718e-09		WBGene00011432	sdz-30	-2.0632	6.09771e-44	7.80074e-42
WBGene00003424	msp-3	2.63783	5.70172e-16	1.58961e-14		WBGene00011977	T24B8.3	-2.06168	1.11863e-96	4.11794e-94
WBGene00003443	msp-50	2.62464	1.08391e-23	5.43098e-22		WBGene00015303	rga-6	-2.06102	1.6252e-11	2.83514e-10
WBGene00019920	acs-15	2.61355	1.07658e-14	2.67484e-13		WBGene00003232	mgl-1	-2.05988	2.1963e-08	2.47918e-07
WBGene00000752	col-179	2.61027	2.08473e-226	2.68602e-223		WBGene00010597	K06A4.7	-2.05535	8.02365e-33	6.49016e-31
WBGene00044168	M05D6.10	2.60654	4.31957e-11	7.15877e-10		WBGene00004944	sol-1	-2.05273	6.47191e-10	9.17769e-09
WBGene00006760	unc-23	2.60127	9.78186e-174	9.28658e-171		WBGene00009696	F44F1.4	-2.05229	1.84716e-21	7.83979e-20
WBGene00011544	T06E8.2	2.58721	2.88651e-10	4.30305e-09		WBGene00021127	W10C8.4	-2.05215	1.32837e-10	2.05852e-09
WBGene00020990	W03D8.9	2.57638	1.87749e-21	7.94981e-20		WBGene00021053	gadr-4	-2.05165	2.03512e-12	3.9772e-11
WBGene00017975	F32B5.1	2.57432	1.56228e-11	2.73066e-10		WBGene00009529	F38B2.2	-2.04571	1.703e-09	2.26205e-08
WBGene00014871	Y37H9A.5	2.56446	3.77275e-16	1.0717e-14		WBGene00019798	fbxb-32	-2.04518	1.97822e-07	1.88999e-06
WBGene00044443	ZC21.10	2.55733	1.52303e-23	7.47457e-22		WBGene00020537	fbxb-37	-2.03999	4.88357e-17	1.48549e-15
WBGene00008465	E03A3.5	2.55205	1.4923e-12	2.9711e-11		WBGene00001069	dpy-7	-2.03996	3.51897e-26	2.0215e-24
WBGene00021799	Y53G8AL.1	2.54949	2.63163e-22	1.18083e-20		WBGene00001593	glc-3	-2.03485	2.78525e-07	2.59908e-06
WBGene00235299	Y69A2AR.48	2.54618	5.64208e-10	8.0452e-09		WBGene00017937	F30H5.3	-2.02441	5.73794e-22	2.51827e-20
WBGene00014158	ZK938.1	2.53755	2.84899e-18	9.53435e-17		WBGene00018489	F46E10.2	-2.01894	8.23152e-18	2.63263e-16
WBGene00021601	Y46H3A.5	2.531	2.78589e-11	4.73181e-10		WBGene00012916	Y46G5A.28	-2.01757	2.27021e-22	1.02375e-20
WBGene00015228	B0511.2	2.51458	6.50574e-25	3.45148e-23		WBGene00010350	H01G02.3	-2.01625	3.35176e-09	4.27877e-08
WBGene00008405	ttll-12	2.51446	9.02143e-191	9.04047e-188		WBGene00001976	hmg-11	-2.00407	1.1975e-35	1.14289e-33
WBGene00003442	msp-49	2.51362	6.12791e-18	1.99163e-16		WBGene00017601	ets-7	-1.99929	2.12023e-14	5.09249e-13
WBGene00003457	msp-64	2.50852	1.70947e-17	5.33484e-16		WBGene00010236	F58B4.3	-1.99706	5.91399e-12	1.08521e-10
WBGene00014731	F02E9.8	2.50541	2.89015e-12	5.55062e-11		WBGene00016044	C24B5.1	-1.99696	5.95545e-08	6.22029e-07
WBGene00003429	msp-31	2.50476	5.57476e-28	3.55327e-26		WBGene00019420	fbxb-46	-1.99516	1.2188e-09	1.65797e-08
WBGene00006051	ssq-2	2.49599	2.00395e-48	2.98738e-46		WBGene00018436	fbxb-11	-1.99489	5.33477e-09	6.60458e-08
WBGene00013172	Y53F4B.26	2.49403	1.30685e-09	1.76312e-08		WBGene00015993	C18H7.1	-1.99432	1.15509e-06	9.74536e-06
WBGene00020840	spch-3	2.49187	1.73767e-19	6.43616e-18		WBGene00016422	noah-1	-1.9928	6.69726e-47	9.82157e-45
WBGene00194925	K08D8.11	2.48948	1.09742e-13	2.42886e-12		WBGene00017911	fbxb-106	-1.99077	7.7558e-09	9.35155e-08
WBGene00199779	K08F8.12	2.48253	1.57297e-09	2.10328e-08		WBGene00045498	F56F4.8	-1.98766	4.16493e-14	9.63167e-13
WBGene00044358	Y71G12B.33	2.47625	1.73133e-09	2.29706e-08		WBGene00016298	fbxc-14	-1.9796	1.28092e-07	1.2612e-06
WBGene00017501	pud-3	2.47499	8.64069e-169	7.08458e-166		WBGene00001517	gar-1	-1.97812	2.45768e-10	3.68815e-09
WBGene00005825	srw-78	2.46755	4.65742e-12	8.63418e-11		WBGene00006747	unc-7	-1.96293	8.85549e-16	2.42759e-14
WBGene00003434	msp-38	2.46415	4.63357e-12	8.5988e-11		WBGene00004819	skr-13	-1.96134	4.89821e-18	1.60061e-16
WBGene00018325	F42A6.3	2.44474	6.65554e-10	9.4159e-09		WBGene00000478	cfz-2	-1.96107	3.68934e-18	1.22332e-16
WBGene00000698	col-124	2.44188	4.84149e-217	5.82205e-214		WBGene00020261	vet-1	-1.95452	5.03713e-43	6.26619e-41
WBGene00255728	R02C2.8	2.4357	4.96829e-11	8.13231e-10		WBGene00006643	tsp-17	-1.95405	1.42854e-06	1.17932e-05
WBGene00022587	ZC317.1	2.43179	6.79136e-10	9.593e-09		WBGene00000501	cho-1	-1.95291	1.45809e-10	2.24411e-09
WBGene00000668	col-93	2.42765	5.9697e-207	6.73009e-204		WBGene00012883	Y45F10D.2	-1.94985	2.19567e-07	2.08699e-06
WBGene00007631	wht-3	2.42664	8.77273e-16	2.40856e-14		WBGene00219217	C08F8.15	-1.9487	1.58246e-09	2.11441e-08
WBGene00003438	msp-45	2.41334	8.95876e-19	3.13175e-17		WBGene00010740	K10D3.6	-1.94643	6.83206e-10	9.63539e-09
WBGene00220004	K03E5.9	2.41099	4.24306e-16	1.19588e-14		WBGene00012282	W05E10.5	-1.9436	2.29172e-06	1.81625e-05
WBGene00000733	col-160	2.39202	1.65573e-142	1.10615e-139		WBGene00009304	eva-1	-1.9424	9.72011e-11	1.5407e-09
WBGene00020744	T24A6.1	2.38093	5.0499e-11	8.25092e-10		WBGene00010573	K04H4.2	-1.9408	2.76767e-28	1.80881e-26
WBGene00008497	F01D5.7	2.37742	4.90942e-09	6.12421e-08		WBGene00000702	col-128	-1.93917	7.48793e-07	6.5313e-06
WBGene00011176	R09E10.6	2.37514	2.48575e-27	1.51993e-25		WBGene00009799	lgc-47	-1.93664	8.61414e-09	1.03381e-07
WBGene00015175	srz-4	2.37323	1.29901e-09	1.75518e-08		WBGene00019660	K11H12.4	-1.93493	9.9414e-16	2.69254e-14
WBGene00004131	tent-5	2.37136	5.4116e-169	4.64831e-166		WBGene00019035	fbxb-26	-1.93465	2.01238e-08	2.28441e-07
WBGene00017288	F09E5.10	2.36915	5.62048e-31	4.18935e-29		WBGene00009202	aptf-4	-1.93272	1.11741e-27	6.99685e-26
WBGene00010177	F57A8.1	2.36648	8.19021e-123	4.47682e-120		WBGene00044692	fbxb-91	-1.93223	1.59719e-15	4.2745e-14
WBGene00007966	maph-1.3	2.35532	1.11913e-99	4.48599e-97		WBGene00019700	btb-11	-1.93131	1.59591e-13	3.46832e-12
WBGene00017078	D2096.11	2.33165	3.92066e-31	2.93448e-29		WBGene00022782	ZK622.4	-1.91865	1.45708e-16	4.28057e-15
WBGene00005818	srw-71	2.3305	1.12073e-09	1.53381e-08		WBGene00013418	Y65A5A.1	-1.91255	4.42583e-10	6.45376e-09
WBGene00010612	K07A1.5	2.32708	5.41523e-09	6.69499e-08		WBGene00000491	che-12	-1.91243	3.88734e-08	4.18876e-07
WBGene00020861	T27E4.1	2.3188	1.15776e-25	6.44557e-24		WBGene00003849	odr-2	-1.91017	3.08214e-08	3.38379e-07
WBGene00016351	C33F10.1	2.31394	2.0805e-15	5.50265e-14		WBGene00020889	T28C12.2	-1.90977	1.02183e-10	1.61399e-09
WBGene00016441	C35D10.3	2.30869	2.7525e-09	3.55657e-08		WBGene00019797	fbxb-31	-1.90743	3.28213e-07	3.02829e-06
WBGene00016447	msd-4	2.29789	6.09845e-17	1.84261e-15		WBGene00016841	magu-3	-1.90512	2.18101e-08	2.46497e-07
WBGene00196687	C09B8.12	2.29702	2.45128e-08	2.74634e-07		WBGene00021152	mgl-3	-1.90205	1.0473e-08	1.23796e-07
WBGene00001922	his-48	2.2921	2.19434e-15	5.77831e-14		WBGene00044206	T26H5.9	-1.90194	3.96063e-09	4.99593e-08
WBGene00220163	Y47D3A.35	2.28322	2.07157e-16	6.02694e-15		WBGene00021463	zeel-1	-1.89851	2.98373e-12	5.71344e-11
WBGene00012724	sre-48	2.28238	1.59558e-08	1.84022e-07		WBGene00003377	mls-2	-1.89795	2.21693e-07	2.1058e-06
WBGene00006050	ssq-1	2.28097	3.48544e-33	2.91067e-31		WBGene00004267	rab-3	-1.89566	5.04173e-25	2.68268e-23
WBGene00000751	col-178	2.27592	1.45345e-197	1.54219e-194		WBGene00020051	mfsd-6	-1.89471	2.9772e-20	1.17255e-18
WBGene00008933	F18A11.6	2.26978	6.21644e-18	2.01677e-16		WBGene00019855	R03H10.2	-1.89238	1.16796e-10	1.82879e-09
WBGene00022382	Y94H6A.10	2.26774	7.09277e-115	3.55387e-112		WBGene00020194	T03G6.1	-1.89192	8.68097e-10	1.21574e-08
WBGene00000657	col-81	2.2665	2.36658e-106	1.09457e-103		WBGene00000928	dao-2	-1.89064	4.27345e-33	3.51984e-31
WBGene00005902	srx-11	2.25059	4.66684e-08	4.96055e-07		WBGene00015387	kcnl-3	-1.88818	2.24892e-06	1.78391e-05
WBGene00015098	snpc-3.1	2.2365	7.51003e-29	5.07363e-27		WBGene00008782	sdz-14	-1.88817	3.79812e-19	1.37848e-17
WBGene00016637	C44B12.3	2.23368	1.48859e-11	2.61199e-10		WBGene00006948	wrt-2	-1.88695	1.166e-08	1.37286e-07
WBGene00015731	C13B7.6	2.22769	6.37114e-08	6.61235e-07		WBGene00000953	del-2	-1.88504	1.61688e-06	1.31791e-05
WBGene00018648	F49F1.8	2.22639	1.06472e-08	1.25772e-07		WBGene00015117	B0294.1	-1.87997	1.83728e-07	1.76187e-06
WBGene00022315	Y81B9A.1	2.226	6.51723e-08	6.74844e-07		WBGene00010275	acc-1	-1.87718	1.51913e-06	1.24668e-05
WBGene00165826	21ur-15384	2.21976	7.08857e-08	7.28152e-07		WBGene00019418	fbxb-54	-1.8771	1.7823e-10	2.7176e-09
WBGene00014852	W02A11.6	2.20929	6.77237e-12	1.23895e-10		WBGene00008122	C47A4.1	-1.8761	4.3047e-07	3.90192e-06
WBGene00011234	R11A5.6	2.20665	6.87169e-10	9.68371e-09		WBGene00012186	mlt-11	-1.87469	4.45938e-43	5.58599e-41
WBGene00011714	T11F9.13	2.20105	9.10002e-08	9.14973e-07		WBGene00219757	linc-71	-1.87367	7.86201e-07	6.81803e-06
WBGene00019604	pgph-1	2.19848	8.77933e-08	8.86683e-07		WBGene00017077	D2096.10	-1.87049	6.18732e-11	9.98272e-10
WBGene00220041	R11A5.8	2.19254	6.60288e-08	6.82537e-07		WBGene00045379	C45B11.6	-1.86508	4.63857e-08	4.93632e-07
WBGene00007308	nsph-3.2	2.1868	1.21328e-38	1.28736e-36		WBGene00004777	ser-2	-1.86361	1.02038e-08	1.2101e-07
WBGene00016440	gipc-1	2.18439	1.53102e-26	8.96638e-25		WBGene00019239	H24K24.2	-1.86273	4.96245e-08	5.25001e-07
WBGene00003332	mir-239.1	2.17813	1.23211e-07	1.21713e-06		WBGene00018965	F56D2.3	-1.86148	5.08482e-11	8.30045e-10
WBGene00016752	C48E7.7	2.17422	1.29087e-07	1.26898e-06		WBGene00019839	R02F11.1	-1.86084	1.75571e-14	4.26238e-13
WBGene00021993	nsph-4.2	2.16972	1.44615e-09	1.94089e-08		WBGene00007182	fbxb-119	-1.85972	7.66859e-09	9.26497e-08
WBGene00004744	scp-1	2.16737	3.0534e-148	2.29489e-145		WBGene00017193	F07C3.2	-1.85506	2.98729e-12	5.71418e-11
WBGene00017386	nspd-5	2.1615	1.39688e-10	2.15358e-09		WBGene00045092	H06I04.9	-1.85365	4.93709e-06	3.63491e-05
WBGene00020799	T25D10.1	2.15588	9.98255e-40	1.09796e-37		WBGene00009730	myo-6	-1.8535	1.51825e-39	1.64977e-37
WBGene00006611	tre-5	2.1533	5.19433e-28	3.33435e-26		WBGene00008307	ncs-5	-1.84853	2.3742e-06	1.8734e-05
WBGene00007778	C27D8.2	2.15161	1.82414e-12	3.59605e-11		WBGene00009658	pap-3	-1.84796	4.84983e-18	1.58768e-16
WBGene00021128	W10C8.5	2.15071	6.5557e-87	2.18985e-84		WBGene00012255	lpr-6	-1.84554	4.94758e-15	1.25874e-13
WBGene00018314	F41H10.1	2.14972	1.39062e-09	1.86915e-08		WBGene00000166	apt-9	-1.84526	3.37595e-07	3.1085e-06
WBGene00014728	E03A3.1	2.14913	3.09176e-08	3.39229e-07		WBGene00016463	C35E7.11	-1.84151	3.86229e-11	6.44478e-10
WBGene00012101	zip-10	2.13626	8.70734e-27	5.1836e-25		WBGene00003173	mec-9	-1.84056	1.29353e-09	1.74908e-08
WBGene00013854	cyc-2.2	2.13406	1.8976e-10	2.87879e-09		WBGene00003569	ncx-4	-1.8392	1.13144e-11	2.01869e-10
WBGene00001931	his-57	2.13125	2.24432e-07	2.12844e-06		WBGene00044701	AH9.6	-1.83609	1.22954e-07	1.21526e-06
WBGene00022204	Y73B3A.2	2.13022	9.11909e-08	9.15869e-07		WBGene00013986	ZK512.7	-1.83606	4.5939e-37	4.57816e-35
WBGene00219847	C34E11.20	2.12766	2.39197e-07	2.25543e-06		WBGene00013539	Y73F8A.35	-1.83531	1.72853e-06	1.40005e-05
WBGene00020187	gsp-4	2.12511	2.28358e-13	4.8632e-12		WBGene00007552	C13C12.2	-1.83276	8.82071e-07	7.58741e-06
WBGene00020381	T09B4.7	2.11738	1.42068e-07	1.38671e-06		WBGene00009546	fbxb-3	-1.83163	1.03727e-09	1.43264e-08
WBGene00011748	T13F2.9	2.1132	1.01179e-15	2.73623e-14		WBGene00012238	W04A8.3	-1.82746	1.30379e-07	1.28023e-06
WBGene00004413	rpl-2	2.11136	2.36867e-133	1.47331e-130		WBGene00001104	dsl-2	-1.82713	2.63304e-34	2.32817e-32
WBGene00018711	F52G3.3	2.10638	5.29572e-11	8.62132e-10		WBGene00001103	dsl-1	-1.82651	3.91574e-10	5.75648e-09
WBGene00004246	puf-10	2.10274	1.05725e-87	3.59823e-85		WBGene00004265	qui-1	-1.82495	2.99974e-13	6.29179e-12
WBGene00002013	hsp-12.6	2.1014	8.65185e-11	1.37986e-09		WBGene00008492	F01D5.1	-1.82366	1.54226e-12	3.0638e-11
WBGene00268212	D1065.6	2.0968	9.44113e-10	1.31404e-08		WBGene00009019	F21D9.5	-1.82355	3.47529e-06	2.63946e-05
WBGene00003469	msp-142	2.08431	3.84964e-10	5.66393e-09		WBGene00014144	ZK899.6	-1.82122	1.71811e-15	4.57774e-14
WBGene00194703	F26B1.8	2.08008	1.04545e-10	1.64697e-09		WBGene00019415	K05F6.4	-1.81507	8.24256e-12	1.48951e-10
WBGene00015273	mct-2	2.07781	4.41298e-07	3.99204e-06		WBGene00010647	K08C7.4	-1.81013	8.7209e-06	6.07599e-05
WBGene00013107	Y51H4A.13	2.0774	3.31184e-08	3.62054e-07		WBGene00012289	W05H12.1	-1.80963	4.40846e-27	2.65066e-25
WBGene00007632	C16C10.13	2.07567	3.36495e-07	3.10153e-06		WBGene00018706	F52F10.2	-1.80855	4.30126e-06	3.20472e-05
WBGene00013474	nsph-3.1	2.07428	6.18999e-23	2.92291e-21		WBGene00013415	ilcr-1	-1.80262	8.06585e-22	3.48901e-20
WBGene00017952	F31E3.6	2.07022	8.65258e-21	3.54717e-19		WBGene00003769	nlp-31	-1.79949	2.97428e-19	1.08824e-17
WBGene00017729	F22H10.5	2.06735	1.33332e-14	3.28558e-13		WBGene00008784	F14B6.3	-1.79891	2.28568e-23	1.10831e-21
WBGene00001915	his-41	2.06446	4.21301e-55	7.99939e-53		WBGene00019738	clec-265	-1.7965	1.50411e-37	1.52422e-35
WBGene00013956	nsph-2	2.05482	9.82259e-11	1.55557e-09		WBGene00044066	fbxb-66	-1.79583	1.90232e-07	1.82134e-06
WBGene00005814	srw-67	2.04937	6.25388e-07	5.52978e-06		WBGene00013408	fbxb-93	-1.79119	1.76805e-07	1.70091e-06
WBGene00008397	D2005.1	2.04846	6.46029e-07	5.69554e-06		WBGene00021293	Y25C1A.6	-1.79005	1.25643e-13	2.75711e-12
WBGene00011557	T07A5.4	2.046	5.44161e-07	4.84959e-06		WBGene00017557	nep-11	-1.78959	1.42509e-19	5.38903e-18
WBGene00009344	F32H2.7	2.04584	1.59316e-10	2.43744e-09		WBGene00022265	Y73C8C.8	-1.78428	7.42055e-24	3.73888e-22
WBGene00020167	T02G5.11	2.04464	1.25056e-11	2.21544e-10		WBGene00045414	T19H5.7	-1.7826	8.48234e-06	5.93731e-05
WBGene00021667	snpc-3.2	2.04442	3.5605e-18	1.18495e-16		WBGene00020354	sgnh-1	-1.78153	2.99501e-12	5.72288e-11
WBGene00016541	C39H7.1	2.04409	6.77294e-14	1.52522e-12		WBGene00009785	F46C5.10	-1.77643	1.41892e-14	3.48698e-13
WBGene00012604	nspe-2	2.03993	5.09642e-10	7.31339e-09		WBGene00007862	kvs-2	-1.77626	1.16055e-06	9.78684e-06
WBGene00016250	hsp-110	2.02215	4.80017e-146	3.33021e-143		WBGene00018344	npr-27	-1.76421	1.08766e-05	7.474e-05
WBGene00014193	nhr-247	2.01739	9.07577e-07	7.77713e-06		WBGene00011229	R11.4	-1.76333	2.23318e-11	3.84005e-10
WBGene00017681	slc-17.5	2.01601	2.49828e-35	2.35937e-33		WBGene00077490	M03A1.8	-1.76243	1.42988e-05	9.55617e-05
WBGene00007553	C13G3.1	2.01594	2.04271e-33	1.75459e-31		WBGene00044047	Y57A10C.11	-1.76033	5.23412e-06	3.82859e-05
WBGene00013744	Y111B2A.27	2.01222	8.969e-07	7.6893e-06		WBGene00269388	F45C12.17	-1.76011	5.2094e-08	5.48553e-07
WBGene00021227	mct-1	2.01199	9.79348e-07	8.3367e-06		WBGene00015610	C08F1.6	-1.75932	3.18198e-14	7.52247e-13
WBGene00008590	F08H9.2	2.0064	1.43829e-08	1.67164e-07		WBGene00017251	fbxb-105	-1.75927	6.0368e-08	6.29433e-07
WBGene00014179	ZK1010.5	2.00323	2.46465e-10	3.69554e-09		WBGene00044468	Y69A2AL.2	-1.75707	8.46704e-23	3.94647e-21
WBGene00001784	gst-36	1.99936	2.57453e-86	8.44353e-84		WBGene00044695	fbxb-27	-1.75309	6.71217e-06	4.80263e-05
WBGene00195048	K08D10.13	1.99194	1.16975e-06	9.84603e-06		WBGene00007041	tag-180	-1.75162	1.57815e-15	4.22983e-14
WBGene00001879	his-5	1.98528	1.28975e-08	1.50385e-07		WBGene00001064	dpy-2	-1.75067	2.69955e-16	7.7293e-15
WBGene00021886	Y54G2A.21	1.98378	6.83159e-18	2.20444e-16		WBGene00020691	igdb-3	-1.74576	1.38124e-05	9.26547e-05
WBGene00164983	C36A4.12	1.98156	2.9453e-07	2.73711e-06		WBGene00206519	F36H5.13	-1.74537	3.562e-06	2.69851e-05
WBGene00044131	Y45G12C.16	1.98118	1.40706e-06	1.16431e-05		WBGene00018458	fbxb-30	-1.74348	1.82384e-05	0.000118596
WBGene00015765	C14C11.1	1.97709	6.88558e-08	7.10132e-07		WBGene00019042	fbxc-21	-1.74341	4.25472e-07	3.86438e-06
WBGene00012087	T27E7.1	1.97678	1.14377e-12	2.28222e-11		WBGene00007883	C33A12.4	-1.74106	6.25963e-09	7.655e-08
WBGene00019858	R03H10.6	1.97521	3.54915e-08	3.85195e-07		WBGene00017252	sdz-10	-1.73849	7.5455e-07	6.57833e-06
WBGene00009031	F21H7.5	1.9744	6.69163e-14	1.5088e-12		WBGene00235268	Y54G2A.76	-1.73823	3.0421e-06	2.34402e-05
WBGene00020715	nspd-4	1.97302	1.93902e-07	1.85549e-06		WBGene00010329	pcdr-1	-1.73773	5.77669e-08	6.04759e-07
WBGene00006509	tag-164	1.96681	1.06944e-09	1.46919e-08		WBGene00001989	hot-4	-1.73725	1.65421e-06	1.34409e-05
WBGene00000608	col-19	1.96415	4.65188e-137	2.99681e-134		WBGene00044068	syd-9	-1.737	3.924e-18	1.29636e-16
WBGene00009113	maph-1.2	1.95769	9.2189e-80	2.81848e-77		WBGene00044484	hot-9	-1.7358	2.13165e-06	1.69686e-05
WBGene00023223	ZK1236.8	1.95112	1.32062e-07	1.29605e-06		WBGene00012583	clec-4	-1.73512	5.85392e-10	8.32096e-09
WBGene00044462	C44B12.9	1.94845	1.11542e-06	9.42387e-06		WBGene00010830	M02G9.1	-1.73309	1.57667e-06	1.28862e-05
WBGene00011418	igdb-1	1.94671	2.09236e-06	1.67e-05		WBGene00017343	F10E7.1	-1.73227	1.32222e-07	1.29621e-06
WBGene00021892	Y54G2A.28	1.94131	1.45212e-07	1.41586e-06		WBGene00016684	nlp-43	-1.73149	1.16598e-08	1.37286e-07
WBGene00017559	mpz-3	1.93998	1.42671e-06	1.17849e-05		WBGene00006538	tbb-4	-1.73018	1.90519e-06	1.52857e-05
WBGene00000728	col-155	1.93261	9.34513e-41	1.08056e-38		WBGene00021054	fbxb-118	-1.72897	1.50676e-06	1.23822e-05
WBGene00018921	sago-2	1.92994	7.65621e-18	2.46172e-16		WBGene00001990	hot-5	-1.72743	2.67373e-05	0.000167577
WBGene00005291	srh-70	1.92458	1.66682e-08	1.91749e-07		WBGene00018690	fbxa-46	-1.72582	8.75968e-06	6.09831e-05
WBGene00009585	cal-7	1.9231	2.97399e-06	2.29644e-05		WBGene00019922	fbxc-28	-1.72175	3.62657e-16	1.03343e-14
WBGene00009681	gipc-2	1.92228	6.62025e-20	2.56809e-18		WBGene00016945	sulp-1	-1.71952	1.5519e-05	0.000102577
WBGene00009470	F36D3.4	1.91933	2.57514e-08	2.87498e-07		WBGene00012322	W07A12.4	-1.71833	4.77503e-07	4.28944e-06
WBGene00014169	ZK945.7	1.90831	1.01573e-07	1.01337e-06		WBGene00012776	Y42A5A.1	-1.71775	5.08322e-09	6.32353e-08
WBGene00021207	ptp-5.3	1.90354	2.34474e-06	1.85545e-05		WBGene00015339	C02E7.6	-1.71739	1.29053e-10	2.00332e-09
WBGene00235370	K08D10.15	1.90133	3.81725e-06	2.87617e-05		WBGene00011763	T14B1.1	-1.71608	1.24499e-23	6.2036e-22
WBGene00045308	C37H5.14	1.89468	1.5125e-19	5.69573e-18		WBGene00044798	tbx-43	-1.71542	1.49882e-06	1.23282e-05
WBGene00010633	nspd-2	1.89246	4.99384e-10	7.1948e-09		WBGene00008042	C40H1.7	-1.71304	1.23081e-09	1.67305e-08
WBGene00011617	T08G3.4	1.8913	3.63637e-06	2.75064e-05		WBGene00015607	fbxb-13	-1.71048	2.58845e-07	2.43053e-06
WBGene00001581	gfi-1	1.88968	9.17711e-52	1.57654e-49		WBGene00019923	fbxc-29	-1.70863	2.32162e-07	2.19484e-06
WBGene00014300	D2023.1	1.88449	2.51663e-16	7.25844e-15		WBGene00044568	ntc-1	-1.708	1.04874e-05	7.23133e-05
WBGene00013489	col-42	1.88414	1.89219e-101	7.93753e-99		WBGene00017703	F22E5.1	-1.70794	1.49985e-12	2.98283e-11
WBGene00008945	F19B2.6	1.88329	2.04921e-18	6.92203e-17		WBGene00019416	fbxb-44	-1.70761	1.2901e-06	1.07337e-05
WBGene00011608	T08D2.3	1.88315	1.32111e-31	1.02716e-29		WBGene00001053	dop-2	-1.70702	1.2407e-09	1.68523e-08
WBGene00198213	M03F4.12	1.87691	4.03898e-06	3.02806e-05		WBGene00000280	cah-2	-1.70501	2.92574e-06	2.26403e-05
WBGene00015987	C18G1.9	1.87421	2.74492e-06	2.13601e-05		WBGene00000560	cnc-6	-1.70344	2.92073e-05	0.000181692
WBGene00010957	nduo-6	1.86271	3.44977e-35	3.19112e-33		WBGene00017421	cutl-29	-1.70309	1.85318e-05	0.000120287
WBGene00012592	Y38E10A.14	1.86189	1.52745e-28	1.02045e-26		WBGene00010689	K08H2.2	-1.70262	5.05594e-10	7.26108e-09
WBGene00020345	T08B2.4	1.86134	3.06592e-13	6.42312e-12		WBGene00008625	scl-14	-1.70248	2.70042e-05	0.000169132
WBGene00007601	C15C6.2	1.85894	1.27048e-14	3.14362e-13		WBGene00002178	jnk-1	-1.70092	2.9583e-10	4.40135e-09
WBGene00008092	gmeb-3	1.85555	5.45841e-06	3.98135e-05		WBGene00008952	F19C6.3	-1.69968	8.90299e-07	7.63997e-06
WBGene00022590	ZC317.7	1.84947	1.52964e-31	1.18419e-29		WBGene00009325	F32D8.15	-1.697	2.98433e-05	0.000185306
WBGene00022754	nspd-1	1.84868	2.19171e-11	3.77233e-10		WBGene00019313	btb-10	-1.69658	1.67574e-13	3.63306e-12
WBGene00003844	odc-1	1.84685	3.50149e-68	9.28823e-66		WBGene00000960	dgk-3	-1.69627	3.81813e-05	0.000231501
WBGene00169188	21ur-8126	1.84606	7.36113e-06	5.21729e-05		WBGene00000952	del-1	-1.69576	1.79378e-05	0.000116976
WBGene00000656	col-80	1.84592	1.13998e-94	4.11259e-92		WBGene00022271	cpx-1	-1.69551	8.84837e-19	3.09916e-17
WBGene00010682	nsph-1.1	1.84485	5.88559e-09	7.22206e-08		WBGene00011287	glb-24	-1.69326	2.50498e-06	1.96627e-05
WBGene00021041	clp-10	1.84222	7.44873e-06	5.27109e-05		WBGene00007044	cpna-5	-1.69144	1.11732e-16	3.30938e-15
WBGene00219961	F52E1.17	1.83838	8.04209e-06	5.64888e-05		WBGene00010032	F54B11.9	-1.69045	3.35285e-05	0.00020557
WBGene00020070	rmd-6	1.83705	6.91455e-06	4.92399e-05		WBGene00021576	fbxc-51	-1.68955	1.91397e-27	1.1783e-25
WBGene00021015	enu-3.3	1.83471	8.88916e-37	8.71427e-35		WBGene00018640	F49E10.2	-1.68925	4.19712e-08	4.50105e-07
WBGene00044772	T23E7.6	1.83258	2.52666e-09	3.28594e-08		WBGene00009094	F23H12.5	-1.68895	4.36402e-08	4.66063e-07
WBGene00006863	gyg-1	1.82971	4.34398e-80	1.35098e-77		WBGene00006818	unc-86	-1.6873	2.3574e-06	1.86107e-05
WBGene00004904	snf-5	1.82834	1.15399e-10	1.80848e-09		WBGene00001135	eat-4	-1.68518	2.63428e-09	3.41849e-08
WBGene00011336	ubxn-5	1.82689	5.82052e-06	4.22157e-05		WBGene00009100	rgef-1	-1.6847	2.57566e-08	2.87498e-07
WBGene00021342	Y35H6.3	1.82283	5.01455e-30	3.60368e-28		WBGene00001820	ham-1	-1.68239	5.31942e-15	1.35143e-13
WBGene00016399	C34D4.3	1.82201	1.18774e-06	9.96482e-06		WBGene00017326	dmd-5	-1.68088	4.47378e-05	0.000267212
WBGene00044439	Y51H7C.15	1.82012	8.34974e-06	5.84903e-05		WBGene00021773	fbxb-42	-1.68008	3.37238e-07	3.10679e-06
WBGene00016038	cst-2	1.81945	2.44176e-08	2.73908e-07		WBGene00011175	R09E10.5	-1.67982	1.0438e-06	8.85193e-06
WBGene00000602	col-13	1.81922	2.21381e-08	2.49736e-07		WBGene00006766	unc-30	-1.6797	2.63412e-05	0.000165382
WBGene00018911	F56A4.3	1.818	8.56943e-06	5.99362e-05		WBGene00003613	nhr-14	-1.67866	1.57015e-19	5.88823e-18
WBGene00021271	spe-47	1.81688	3.56517e-07	3.26937e-06		WBGene00022644	dod-19	-1.67598	4.87009e-51	8.05933e-49
WBGene00000727	col-154	1.81594	5.96976e-13	1.20856e-11		WBGene00043066	acr-25	-1.67543	2.5935e-06	2.02781e-05
WBGene00020318	T07F8.1	1.81074	1.45113e-06	1.19577e-05		WBGene00013716	Y106G6H.1	-1.67516	1.00222e-19	3.83009e-18
WBGene00011077	R07B1.5	1.80871	8.98931e-06	6.24852e-05		WBGene00010674	K08E7.6	-1.67498	3.51153e-05	0.000214497
WBGene00021878	Y54G2A.13	1.8063	1.61892e-06	1.31885e-05		WBGene00012396	Y6D1A.2	-1.67435	1.84007e-05	0.000119522
WBGene00016680	C45G9.9	1.80529	2.12067e-06	1.6896e-05		WBGene00017405	bath-31	-1.67431	4.49293e-10	6.52524e-09
WBGene00195016	srpr-2.1	1.78606	2.47659e-06	1.94653e-05		WBGene00019213	H20E11.1	-1.67406	5.65266e-20	2.20698e-18
WBGene00006039	ssp-10	1.77905	4.9156e-09	6.12768e-08		WBGene00189954	F40G9.18	-1.6738	5.81311e-06	4.21966e-05
WBGene00006789	unc-54	1.778	1.50068e-99	5.88461e-97		WBGene00020125	cest-19	-1.67312	7.88791e-06	5.55397e-05
WBGene00013192	Y54E2A.7	1.77653	4.43135e-06	3.28806e-05		WBGene00012853	Y44A6D.2	-1.67273	4.70047e-16	1.32067e-14
WBGene00012552	enu-3.5	1.77481	4.99121e-23	2.38178e-21		WBGene00003879	ora-1	-1.66996	1.47097e-09	1.96981e-08
WBGene00002212	kin-31	1.77073	9.98969e-07	8.49972e-06		WBGene00001052	dop-1	-1.66913	1.36204e-07	1.33307e-06
WBGene00011214	R10E9.2	1.76987	4.89924e-11	8.02657e-10		WBGene00004816	skr-10	-1.667	2.82435e-33	2.41449e-31
WBGene00009884	F49C12.15	1.76745	2.12828e-14	5.10505e-13		WBGene00021116	ncs-6	-1.66653	2.84779e-07	2.65608e-06
WBGene00015741	C13F10.1	1.76293	9.69062e-11	1.53737e-09		WBGene00007916	C34C6.3	-1.66633	1.20495e-05	8.17712e-05
WBGene00021072	W07B8.4	1.76034	1.83684e-05	0.000119355		WBGene00000488	che-7	-1.66631	2.15758e-05	0.000138352
WBGene00005368	srh-152	1.75517	1.64035e-05	0.00010783		WBGene00013905	ugt-4	-1.6662	1.13087e-10	1.77608e-09
WBGene00007714	C25D7.1	1.75501	1.95653e-05	0.000126358		WBGene00006633	tsp-7	-1.66555	1.19721e-08	1.40686e-07
WBGene00009695	clp-8	1.75364	1.21366e-05	8.23319e-05		WBGene00005131	srd-53	-1.66525	2.31619e-05	0.00014737
WBGene00019430	K06A5.2	1.75236	3.74245e-10	5.51522e-09		WBGene00000448	pros-1	-1.6647	5.53798e-10	7.91553e-09
WBGene00044632	Y73F8A.37	1.74579	5.1437e-07	4.59772e-06		WBGene00018803	fbxa-24	-1.66301	1.78723e-11	3.10279e-10
WBGene00014746	F27D4.3	1.74022	4.55239e-16	1.28106e-14		WBGene00004814	skr-8	-1.66297	1.02672e-27	6.45293e-26
WBGene00015149	B0336.12	1.73011	2.65029e-05	0.000166224		WBGene00018021	F34D6.1	-1.66217	6.38959e-06	4.59918e-05
WBGene00019718	M01H9.2	1.72809	9.3505e-08	9.35984e-07		WBGene00001059	dpf-6	-1.6619	3.78944e-09	4.79677e-08
WBGene00044923	T27E4.10	1.72806	2.15105e-05	0.00013813		WBGene00018104	fbxb-53	-1.66129	1.09381e-06	9.25431e-06
WBGene00001912	his-38	1.72781	4.4849e-12	8.36593e-11		WBGene00014848	VM106R.1	-1.65956	1.49318e-08	1.73209e-07
WBGene00007992	fipr-24	1.72668	2.7652e-05	0.00017277		WBGene00020281	T06A4.1	-1.6589	1.77237e-06	1.43299e-05
WBGene00021483	Y40A1A.1	1.7234	2.57977e-05	0.000162365		WBGene00014183	ZK1025.3	-1.6571	1.7372e-12	3.43592e-11
WBGene00219838	C28H8.14	1.72256	2.17148e-12	4.22537e-11		WBGene00235355	ZK250.15	-1.65657	1.23515e-05	8.36756e-05
WBGene00013723	Y106G6H.13	1.71897	4.68462e-07	4.21242e-06		WBGene00021529	Y41G9A.5	-1.65633	9.34059e-07	7.98131e-06
WBGene00012937	Y47D3A.31	1.71192	1.10605e-06	9.34909e-06		WBGene00016063	delm-2	-1.65596	5.77695e-05	0.000336578
WBGene00017851	F27C1.1	1.7097	1.95837e-12	3.84806e-11		WBGene00015587	lido-2	-1.65426	4.52638e-09	5.6778e-08
WBGene00022581	ZC262.4	1.70865	2.35346e-05	0.000149478		WBGene00008258	mans-2	-1.65359	9.66105e-40	1.07572e-37
WBGene00009824	gpdh-1	1.70611	8.03402e-23	3.76409e-21		WBGene00000401	cdh-9	-1.65326	6.98112e-07	6.11883e-06
WBGene00000673	col-98	1.70426	3.38473e-63	7.92905e-61		WBGene00044197	fbxb-63	-1.65117	8.63024e-06	6.02214e-05
WBGene00011954	T23F11.2	1.702	1.35905e-05	9.13017e-05		WBGene00007607	C15C8.5	-1.65047	4.08476e-05	0.000246177
WBGene00045272	F59C12.4	1.70142	2.93186e-31	2.22205e-29		WBGene00008016	C38D9.8	-1.6502	1.47102e-06	1.2105e-05
WBGene00015688	C10G11.8	1.69619	2.76106e-11	4.69407e-10		WBGene00014159	arrd-4	-1.65012	2.14531e-07	2.04206e-06
WBGene00023345	T12B5.9	1.69361	3.25073e-05	0.000199989		WBGene00010986	sprr-1	-1.64953	1.28404e-05	8.65848e-05
WBGene00009101	F25B3.4	1.68351	5.60126e-06	4.0806e-05		WBGene00003606	nhr-7	-1.64519	9.91305e-16	2.6889e-14
WBGene00018877	aman-1	1.68056	2.69424e-16	7.72635e-15		WBGene00016744	bbs-9	-1.64501	5.94849e-05	0.000345457
WBGene00021662	snpc-3.3	1.67852	2.95137e-15	7.671e-14		WBGene00004912	sng-1	-1.64143	2.28856e-07	2.16471e-06
WBGene00020661	smz-2	1.67606	5.12298e-09	6.3686e-08		WBGene00013699	Y106G6D.2	-1.64047	1.9508e-17	6.067e-16
WBGene00000677	col-103	1.67511	1.63476e-11	2.84907e-10		WBGene00006748	unc-8	-1.63937	6.12519e-05	0.000354349
WBGene00008423	D2045.5	1.67459	1.49137e-05	9.90111e-05		WBGene00018444	fbxb-48	-1.63714	2.11564e-06	1.68709e-05
WBGene00004243	puf-7	1.67405	1.35332e-62	3.09002e-60		WBGene00000437	ceh-13	-1.63634	2.66324e-14	6.32932e-13
WBGene00013999	ZK550.5	1.67114	1.36403e-06	1.13227e-05		WBGene00021913	cec-8	-1.63568	1.52492e-23	7.47457e-22
WBGene00016357	C33F10.11	1.67052	1.43814e-05	9.60427e-05		WBGene00006306	sue-1	-1.63559	1.56002e-11	2.72935e-10
WBGene00255375	F08B4.8	1.66668	1.89019e-06	1.51844e-05		WBGene00009089	jmjd-3.2	-1.63363	5.43945e-11	8.83139e-10
WBGene00044412	F40H6.6	1.66223	3.44463e-22	1.52664e-20		WBGene00011545	T06G6.3	-1.63337	3.89019e-05	0.000235553
WBGene00010265	F58G1.3	1.66149	1.24774e-05	8.43894e-05		WBGene00006614	trp-1	-1.63274	2.08562e-07	1.98735e-06
WBGene00022884	ZK1248.17	1.66106	4.13549e-05	0.000248819		WBGene00001854	hil-3	-1.63215	5.2143e-23	2.48168e-21
WBGene00044809	M04F3.6	1.66106	4.13549e-05	0.000248819		WBGene00015980	C18G1.1	-1.63191	1.31705e-05	8.86451e-05
WBGene00175028	nspe-8	1.66075	4.10646e-05	0.00024732		WBGene00006424	ctbp-1	-1.63121	3.00821e-12	5.73595e-11
WBGene00018229	F40C5.2	1.66056	4.14692e-05	0.000249341		WBGene00017208	fbxb-35	-1.63086	2.52432e-06	1.97886e-05
WBGene00014247	ZK1307.4	1.66051	2.29839e-05	0.000146289		WBGene00019591	fbxc-25	-1.63076	1.90833e-06	1.52989e-05
WBGene00010719	K09E4.1	1.6598	1.78718e-07	1.71748e-06		WBGene00020010	R11G1.1	-1.62602	6.15026e-05	0.000355686
WBGene00019348	K02H11.4	1.65933	3.44751e-05	0.000211087		WBGene00044623	bus-8	-1.62454	1.83252e-09	2.42694e-08
WBGene00001756	gst-8	1.65753	5.46702e-05	0.000319968		WBGene00006938	wee-1.1	-1.62306	1.00069e-09	1.38743e-08
WBGene00010574	K04H4.5	1.65453	3.83977e-06	2.88952e-05		WBGene00013230	fbxb-22	-1.62206	4.37125e-06	3.25015e-05
WBGene00016605	C43E11.5	1.65374	3.56413e-05	0.000217415		WBGene00015934	ceh-48	-1.62183	1.84532e-06	1.48797e-05
WBGene00013073	hmit-1.1	1.65219	9.80052e-16	2.66238e-14		WBGene00016456	C35E7.4	-1.62168	1.14018e-08	1.34423e-07
WBGene00012999	rpoa-1	1.65132	2.10605e-56	4.04138e-54		WBGene00001570	gei-13	-1.62045	4.78714e-16	1.34293e-14
WBGene00018997	F57B9.3	1.64744	6.25332e-05	0.00036049		WBGene00001587	ggr-2	-1.61898	1.95351e-05	0.000126253
WBGene00013510	Y71A12B.13	1.64679	3.88465e-08	4.18837e-07		WBGene00017211	fbxb-36	-1.61877	6.56752e-08	6.79271e-07
WBGene00019561	K09C6.7	1.6467	5.01302e-05	0.000295602		WBGene00015613	C08F1.10	-1.61835	2.09048e-09	2.75041e-08
WBGene00197023	Y67D8A.7	1.64611	4.76608e-05	0.000282891		WBGene00001594	glc-4	-1.61638	1.0417e-09	1.43766e-08
WBGene00045271	F07G6.10	1.64543	5.31404e-06	3.88076e-05		WBGene00022557	fbxb-15	-1.61367	1.80361e-10	2.74544e-09
WBGene00022751	msrp-2	1.6453	1.22683e-11	2.18026e-10		WBGene00017249	fbxb-108	-1.6117	3.03204e-05	0.000187687
WBGene00008566	acox-1.3	1.64434	6.46318e-18	2.0893e-16		WBGene00020421	T10E10.4	-1.61136	7.43256e-05	0.000421467
WBGene00018671	F52C6.14	1.6419	5.76011e-05	0.000335706		WBGene00017350	F10E7.9	-1.61119	4.03154e-11	6.71476e-10
WBGene00019785	M70.3	1.63893	8.23553e-06	5.77575e-05		WBGene00020976	oac-51	-1.61043	5.5336e-06	4.03456e-05
WBGene00017352	F10E7.11	1.63816	1.72171e-11	2.99771e-10		WBGene00013234	fbxb-24	-1.60943	2.85679e-09	3.67814e-08
WBGene00001492	frm-5.1	1.63466	3.31431e-12	6.28639e-11		WBGene00019412	fbxb-49	-1.60744	2.45301e-06	1.92883e-05
WBGene00015989	C18H2.2	1.63204	4.16356e-36	4.01616e-34		WBGene00006811	unc-79	-1.60722	2.03993e-14	4.90617e-13
WBGene00020467	T12F5.2	1.63015	6.43924e-47	9.52058e-45		WBGene00004740	scd-2	-1.6071	2.95664e-11	5.003e-10
WBGene00006449	alg-4	1.62898	1.47749e-07	1.43749e-06		WBGene00018969	F56D3.1	-1.60669	4.66676e-10	6.75053e-09
WBGene00011737	sqst-1	1.62429	8.558e-51	1.3783e-48		WBGene00018639	tbc-16	-1.60344	7.747e-06	5.47143e-05
WBGene00022289	Y75B7B.2	1.61605	6.31163e-05	0.000363271		WBGene00012340	dct-15	-1.60273	8.56915e-05	0.000478398
WBGene00199783	K11D9.7	1.61537	6.3531e-05	0.000365425		WBGene00022410	Y97E10C.1	-1.60124	5.48884e-34	4.73721e-32
WBGene00007733	smz-1	1.61498	6.57623e-10	9.3183e-09		WBGene00012540	Y37A1B.7	-1.60025	7.56244e-06	5.34946e-05
WBGene00012549	Y37D8A.8	1.61462	7.84956e-05	0.000442194		WBGene00013902	ZC455.1	-1.59946	3.0731e-13	6.43069e-12
WBGene00077701	poml-3	1.61197	1.53006e-24	7.97668e-23		WBGene00000562	cng-1	-1.5976	1.63713e-08	1.88453e-07
WBGene00000609	col-20	1.61172	1.51814e-105	6.67908e-103		WBGene00044411	R12B2.8	-1.59442	8.1548e-05	0.000456963
WBGene00021664	Y48G1BL.5	1.6112	1.87476e-15	4.98041e-14		WBGene00269419	K05F6.15	-1.5935	6.65681e-07	5.85449e-06
WBGene00011300	R107.5	1.61092	8.45747e-79	2.50091e-76		WBGene00016071	C24H12.1	-1.59261	4.32557e-05	0.000259477
WBGene00007777	C27D8.1	1.60909	1.37032e-06	1.13645e-05		WBGene00006620	svh-1	-1.59195	2.1598e-05	0.000138445
WBGene00004351	rgs-8.1	1.60895	6.73976e-05	0.000386065		WBGene00013585	cyp-42A1	-1.59167	1.1001e-07	1.09211e-06
WBGene00019441	K06B9.4	1.60879	2.92005e-36	2.83182e-34		WBGene00018442	sdz-18	-1.59135	7.25114e-06	5.14338e-05
WBGene00044929	R12E2.17	1.6076	9.46901e-05	0.000524415		WBGene00235094	K08D9.9	-1.59133	6.25565e-06	4.51177e-05
WBGene00001932	his-58	1.60689	9.40795e-05	0.000521835		WBGene00003657	nhr-67	-1.59131	7.55399e-05	0.000427144
WBGene00044952	Y24D9A.9	1.6036	8.69998e-05	0.000484802		WBGene00002089	ins-6	-1.59099	3.22136e-05	0.000198317
WBGene00021113	gsp-3	1.6015	5.69431e-08	5.96827e-07		WBGene00003166	mec-2	-1.59096	1.0271e-08	1.21727e-07
WBGene00020585	clec-178	1.59951	4.3963e-07	3.97895e-06		WBGene00001615	glr-4	-1.58936	1.91461e-14	4.62325e-13
WBGene00010254	F58E6.5	1.58822	5.73686e-06	4.1676e-05		WBGene00000457	ceh-36	-1.58897	1.89947e-05	0.000123143
WBGene00008003	enu-3.2	1.58064	4.36737e-44	5.75027e-42		WBGene00007717	C25D7.5	-1.58876	1.5137e-07	1.47192e-06
WBGene00006650	tts-1	1.57765	2.01826e-69	5.51598e-67		WBGene00011682	snt-7	-1.58857	3.00478e-05	0.000186255
WBGene00019439	K06B9.2	1.57758	1.37934e-10	2.13146e-09		WBGene00022262	Y73C8C.3	-1.58814	2.37937e-13	5.03745e-12
WBGene00000714	col-141	1.57652	3.26464e-05	0.000200707		WBGene00007509	C10C5.5	-1.58562	1.0046e-08	1.19374e-07
WBGene00009457	F36A2.10	1.57479	5.08584e-07	4.55277e-06		WBGene00006807	unc-75	-1.58441	2.16497e-05	0.000138727
WBGene00015366	C03A7.2	1.57252	1.49053e-05	9.89919e-05		WBGene00017418	F13B6.3	-1.58299	6.38668e-13	1.28718e-11
WBGene00011607	T08D2.2	1.57174	8.6465e-10	1.2128e-08		WBGene00008644	F10C2.3	-1.58273	6.41185e-09	7.83053e-08
WBGene00012207	W02B12.12	1.56992	1.53978e-06	1.26248e-05		WBGene00019040	fbxb-19	-1.58023	3.15414e-05	0.000194511
WBGene00020414	T10E9.4	1.5662	2.14513e-09	2.8166e-08		WBGene00001541	gcy-15	-1.58021	4.41356e-08	4.71075e-07
WBGene00019202	H14N18.2	1.56403	0.000134107	0.000716747		WBGene00004285	rab-37	-1.57822	2.18276e-05	0.000139669
WBGene00012195	bath-34	1.56093	1.23801e-20	5.01826e-19		WBGene00009109	degt-1	-1.57628	3.90127e-06	2.93213e-05
WBGene00012637	Y38H8A.3	1.55579	4.91876e-06	3.62298e-05		WBGene00014101	gopc-1	-1.57413	3.38339e-06	2.574e-05
WBGene00007337	C05C12.5	1.55517	0.000113564	0.000615626		WBGene00014989	best-23	-1.57369	9.61872e-06	6.66292e-05
WBGene00220237	ZK20.10	1.55453	0.000131705	0.000705525		WBGene00001429	fkb-4	-1.57098	6.77863e-06	4.84441e-05
WBGene00008976	plp-2	1.55376	9.66476e-05	0.000534395		WBGene00018468	cla-1	-1.56839	7.91678e-19	2.78368e-17
WBGene00004906	snf-7	1.55362	3.08738e-06	2.37484e-05		WBGene00011251	glb-22	-1.56744	9.45677e-05	0.000523898
WBGene00009948	F52H3.6	1.54782	2.65614e-06	2.06961e-05		WBGene00020544	fbxb-84	-1.5665	2.95977e-10	4.40135e-09
WBGene00020353	T08B6.4	1.54243	4.79323e-08	5.0859e-07		WBGene00019212	zmp-2	-1.56517	6.18757e-08	6.44036e-07
WBGene00010991	R03D7.5	1.54027	0.00010677	0.000584499		WBGene00013741	Y111B2A.21	-1.56116	9.04773e-08	9.11239e-07
WBGene00021619	Y47D7A.6	1.53693	0.000188964	0.000973866		WBGene00008177	C48D1.1	-1.55961	2.57188e-10	3.84673e-09
WBGene00235326	F22F7.11	1.53586	0.000155442	0.000817929		WBGene00004155	pqn-73	-1.55952	4.85058e-05	0.000287056
WBGene00013473	Y69E1A.1	1.53539	3.26731e-06	2.49727e-05		WBGene00013410	fbxb-94	-1.55904	1.00832e-05	6.96863e-05
WBGene00022223	Y73B3B.1	1.53522	0.000149108	0.000786765		WBGene00001759	gst-11	-1.5572	0.0001127	0.000611945
WBGene00012640	Y38H8A.7	1.53179	2.19076e-25	1.20478e-23		WBGene00010175	F56H11.2	-1.55716	1.16885e-06	9.84546e-06
WBGene00019768	M04F3.2	1.53135	7.92872e-16	2.18682e-14		WBGene00020324	T07F12.4	-1.5561	5.24004e-09	6.50515e-08
WBGene00021406	frm-5.2	1.52916	0.000164706	0.000862147		WBGene00018641	F49E10.4	-1.55586	3.19255e-05	0.000196812
WBGene00000864	cya-2	1.52805	0.00016282	0.000853516		WBGene00019041	fbxc-22	-1.55552	3.29078e-05	0.000202044
WBGene00022157	Y71G12B.22	1.5277	0.000206621	0.00105701		WBGene00021583	clec-72	-1.55457	9.10739e-07	7.80053e-06
WBGene00219327	ZK822.9	1.52737	0.000140324	0.000746105		WBGene00003089	ltd-1	-1.55371	2.39648e-12	4.6332e-11
WBGene00011804	T16G12.3	1.52405	1.22215e-31	9.54333e-30		WBGene00013799	athp-3	-1.55225	2.76295e-14	6.55764e-13
WBGene00007965	C36A4.4	1.52346	1.71126e-79	5.14461e-77		WBGene00020069	R13H7.2	-1.55101	3.87978e-06	2.91841e-05
WBGene00220142	Y37F4.15	1.51672	0.0001539	0.000810523		WBGene00010251	sta-2	-1.55012	2.89255e-12	5.55062e-11
WBGene00019026	F58A6.9	1.51584	7.53639e-05	0.000426499		WBGene00000135	amt-3	-1.5489	5.04189e-06	3.70037e-05
WBGene00020652	egg-4	1.5157	1.26961e-64	3.18073e-62		WBGene00015679	C10F3.7	-1.54788	0.000113546	0.000615626
WBGene00006044	ssp-16	1.51494	0.00015933	0.000836082		WBGene00004335	ref-2	-1.54649	1.16348e-06	9.8069e-06
WBGene00006929	vit-5	1.51342	1.95567e-84	6.29936e-82		WBGene00008875	F15H10.8	-1.54557	0.00016985	0.00088471
WBGene00000097	aip-1	1.51292	8.62253e-64	2.07378e-61		WBGene00000439	ceh-16	-1.54509	0.000148443	0.000783845
WBGene00011491	T05F1.5	1.51198	0.000117374	0.000634272		WBGene00016547	C40A11.4	-1.54345	4.92541e-05	0.000290722
WBGene00199166	K08F8.11	1.50829	0.000165177	0.000863613		WBGene00022024	Y64H9A.2	-1.54258	0.000178908	0.000927341
WBGene00010035	F54C8.1	1.5082	5.72758e-06	4.16253e-05		WBGene00016337	fbxb-38	-1.54137	3.05388e-05	0.000188844
WBGene00015937	C17H12.12	1.50676	2.91028e-05	0.00018127		WBGene00011791	pap-2	-1.53958	4.77473e-11	7.84396e-10
WBGene00001683	gpd-1	1.50482	5.53517e-68	1.44701e-65		WBGene00019704	fbxb-40	-1.53862	3.3071e-06	2.52128e-05
WBGene00009180	nurf-1	1.50341	1.04606e-60	2.2463e-58		WBGene00010349	dyf-18	-1.53771	0.000182589	0.000945603
WBGene00006530	tba-4	1.5005	7.80403e-54	1.40769e-51		WBGene00008610	F09C3.2	-1.53757	1.77019e-11	3.07618e-10
WBGene00000213	asm-3	1.49959	1.62385e-39	1.75395e-37		WBGene00015933	C17H12.8	-1.53757	1.02431e-25	5.75434e-24
WBGene00185006	F59B2.15	1.49751	0.000263539	0.00131391		WBGene00008616	fbxa-44	-1.53501	0.000183457	0.00094901
WBGene00200645	R03E9.9	1.49665	0.000246004	0.00123836		WBGene00001730	grl-21	-1.53253	0.000169372	0.000882476
WBGene00012180	W01D2.3	1.49468	0.000276806	0.00137284		WBGene00021726	bath-10	-1.53089	1.89677e-06	1.52265e-05
WBGene00021988	rgs-8.2	1.4944	0.000224229	0.00113709		WBGene00021723	bath-8	-1.53078	4.00966e-05	0.000241894
WBGene00005365	srh-149	1.49405	0.000186803	0.00096438		WBGene00017117	fbxb-80	-1.5307	8.60698e-05	0.00048007
WBGene00189981	Y60A3A.29	1.49006	0.000295172	0.00145116		WBGene00013518	Y73F8A.5	-1.53048	1.20471e-06	1.00885e-05
WBGene00009581	F40F9.3	1.4858	0.000149205	0.000786948		WBGene00016911	drn-1	-1.52979	5.96441e-06	4.31726e-05
WBGene00016892	pgph-3	1.48539	1.97628e-22	8.95682e-21		WBGene00020081	sdz-29	-1.5286	9.40305e-11	1.4957e-09
WBGene00020035	egg-5	1.48489	6.00774e-59	1.2456e-56		WBGene00000695	col-121	-1.52838	7.2588e-05	0.000412912
WBGene00010651	K08C9.2	1.4781	2.3731e-05	0.00015046		WBGene00022783	tomm-7	-1.52772	5.38078e-28	3.44179e-26
WBGene00007190	rmd-3	1.47708	3.0385e-06	2.34224e-05		WBGene00007342	C05D12.5	-1.52653	1.89197e-08	2.15723e-07
WBGene00001601	glh-4	1.47549	3.65818e-57	7.17242e-55		WBGene00001681	gpc-1	-1.52617	9.98158e-05	0.000549764
WBGene00018114	srt-41	1.47375	0.000345749	0.00166532		WBGene00006671	twk-17	-1.52582	2.68993e-09	3.48319e-08
WBGene00019331	dos-3	1.4717	0.000351849	0.00169244		WBGene00019021	F57H12.6	-1.52554	2.29644e-08	2.58733e-07
WBGene00007320	C05B5.2	1.46659	8.31979e-05	0.00046563		WBGene00008656	lron-5	-1.52504	3.82248e-06	2.87891e-05
WBGene00004093	ppw-1	1.46491	4.32453e-55	8.12561e-53		WBGene00013959	ZK265.7	-1.52491	3.49142e-08	3.79616e-07
WBGene00000713	col-140	1.46481	5.03376e-88	1.74614e-85		WBGene00003595	ngn-1	-1.5246	6.86712e-05	0.000392861
WBGene00009504	F37B12.1	1.46317	7.2321e-11	1.16164e-09		WBGene00011495	T05F1.11	-1.52442	5.79175e-09	7.13117e-08
WBGene00016120	C25H3.11	1.46266	1.0248e-26	6.08072e-25		WBGene00006628	tsp-2	-1.52257	0.000217248	0.00110418
WBGene00010959	nduo-1	1.4621	1.36866e-69	3.79815e-67		WBGene00044295	C09E7.10	-1.52219	0.00016234	0.000851244
WBGene00194716	ZK637.18	1.46209	0.000297559	0.00146011		WBGene00004264	qua-1	-1.5221	1.68655e-19	6.25968e-18
WBGene00008602	oac-14	1.4599	1.82541e-08	2.08529e-07		WBGene00012728	Y39G8B.9	-1.52158	2.14413e-05	0.000137784
WBGene00045388	lfor-1	1.45898	0.000251391	0.00126101		WBGene00010514	K02E11.5	-1.52013	6.10913e-06	4.41492e-05
WBGene00007439	C08E8.3	1.4586	0.000306734	0.00150064		WBGene00021468	epg-2	-1.51993	4.48054e-35	4.12346e-33
WBGene00001881	his-7	1.45681	0.000109362	0.000596152		WBGene00004345	rgs-2	-1.51974	3.16637e-13	6.61052e-12
WBGene00004875	smd-1	1.45667	4.90798e-63	1.135e-60		WBGene00013086	arrd-2	-1.51918	1.14002e-17	3.60133e-16
WBGene00236808	C54G6.8	1.45525	0.000377687	0.00180554		WBGene00012176	W01C9.2	-1.51749	3.91815e-05	0.000236928
WBGene00021697	gcn-1	1.4527	1.10462e-45	1.54458e-43		WBGene00006589	tnt-4	-1.5162	2.09918e-43	2.64791e-41
WBGene00001686	gpd-4	1.45262	8.35914e-67	2.12369e-64		WBGene00004854	slt-1	-1.5159	4.50209e-12	8.38932e-11
WBGene00010962	ctc-3	1.45024	3.25971e-52	5.70861e-50		WBGene00014040	ZK662.5	-1.51584	6.38704e-05	0.000366909
WBGene00023493	nspc-12	1.44988	0.000271599	0.0013485		WBGene00001071	dpy-9	-1.51562	4.36299e-13	8.96351e-12
WBGene00219859	C49F5.11	1.4492	0.000361517	0.00173465		WBGene00013280	Y57A10C.1	-1.51486	6.84987e-05	0.000392123
WBGene00019899	R05G6.5	1.44878	3.72424e-06	2.81314e-05		WBGene00000745	col-172	-1.51485	0.000215125	0.00109431
WBGene00220155	Y41D4B.36	1.4483	0.000310979	0.00151853		WBGene00020902	jmjc-1	-1.51447	5.09092e-22	2.24523e-20
WBGene00001913	his-39	1.4448	0.00028372	0.00140289		WBGene00007006	npr-3	-1.51316	6.32081e-05	0.000363683
WBGene00001633	gly-8	1.44143	1.26979e-38	1.33944e-36		WBGene00010660	K08D8.6	-1.5128	2.21434e-40	2.528e-38
WBGene00010477	enu-3.6	1.44022	3.96122e-10	5.80915e-09		WBGene00004346	rgs-3	-1.51273	6.51916e-06	4.67937e-05
WBGene00220118	W03D8.13	1.43898	4.0627e-07	3.7049e-06		WBGene00017184	ncam-1	-1.51152	3.39412e-33	2.84759e-31
WBGene00077457	Y39B6A.49	1.43883	2.41946e-19	8.88844e-18		WBGene00013796	Y116A8C.19	-1.51141	1.53246e-07	1.48856e-06
WBGene00021971	Y57G7A.8	1.43824	0.000145119	0.000768317		WBGene00017481	F15B10.3	-1.5057	3.69329e-15	9.5035e-14
WBGene00000693	col-119	1.43595	8.26886e-77	2.36752e-74		WBGene00008495	F01D5.5	-1.50478	9.74525e-07	8.30741e-06
WBGene00022020	hpo-39	1.43478	0.000460937	0.00215287		WBGene00018746	fbxb-103	-1.50121	4.63835e-11	7.63381e-10
WBGene00044338	nspc-3	1.43305	0.000434423	0.00204066		WBGene00016979	C56G2.4	-1.49863	7.01369e-07	6.14439e-06
WBGene00006048	ssp-31	1.43172	0.000492096	0.00228245		WBGene00004764	sel-7	-1.49762	5.81452e-05	0.000338548
WBGene00019644	cpt-4	1.43013	4.56692e-15	1.16683e-13		WBGene00044976	T26H2.10	-1.49751	9.6414e-05	0.000533308
WBGene00016557	ceh-84	1.42979	0.000320841	0.00156035		WBGene00000039	acn-1	-1.49669	6.2874e-14	1.42478e-12
WBGene00011606	tmed-12	1.42973	2.87798e-07	2.67869e-06		WBGene00007799	nrx-1	-1.4962	1.79884e-12	3.55005e-11
WBGene00001685	gpd-3	1.42947	2.91404e-74	8.21305e-72		WBGene00017417	F13B6.2	-1.49572	3.45519e-12	6.533e-11
WBGene00013388	Y62F5A.10	1.42661	1.99323e-05	0.000128545		WBGene00018236	fbxb-71	-1.49424	2.24637e-05	0.000143434
WBGene00016942	C55B7.3	1.42471	2.92884e-26	1.69328e-24		WBGene00003573	ncx-8	-1.49324	5.4797e-08	5.75336e-07
WBGene00004677	rrn-3.56	1.42377	5.81579e-08	6.08146e-07		WBGene00019520	K08B12.1	-1.49294	1.52487e-06	1.25082e-05
WBGene00012595	Y38E10A.17	1.4227	3.65661e-08	3.95194e-07		WBGene00008820	nlp-55	-1.49182	1.51249e-08	1.75224e-07
WBGene00196969	R03E9.6	1.42269	0.000338275	0.00163448		WBGene00003969	pef-1	-1.49132	6.07624e-08	6.33179e-07
WBGene00014954	Y102A5C.5	1.42081	1.31974e-18	4.56045e-17		WBGene00022202	Y72A10A.1	-1.49065	3.355e-08	3.66107e-07
WBGene00022730	ZK402.3	1.41126	0.000611647	0.00276002		WBGene00022334	Y82E9BR.1	-1.48961	4.43681e-12	8.29338e-11
WBGene00019406	acdh-8	1.4099	2.87032e-05	0.000178966		WBGene00013980	dos-1	-1.48845	5.05061e-06	3.70488e-05
WBGene00000629	col-52	1.40894	0.000576517	0.00262209		WBGene00017406	sdz-12	-1.48816	0.000239926	0.00120922
WBGene00173092	21ur-15381	1.40649	0.00038832	0.00184962		WBGene00012662	Y39A1C.1	-1.48798	5.93536e-08	6.2029e-07
WBGene00010530	srz-61	1.40403	0.000471343	0.00219579		WBGene00010365	H04D03.4	-1.48758	1.25154e-11	2.21544e-10
WBGene00018531	F47B3.7	1.40397	0.000648852	0.0028997		WBGene00011899	nlp-68	-1.48746	2.52346e-05	0.000159266
WBGene00001402	fbf-2	1.40381	1.48206e-29	1.02821e-27		WBGene00007240	C01G10.15	-1.48689	0.000291434	0.00143513
WBGene00012635	Y38H8A.1	1.40354	3.11955e-05	0.000192509		WBGene00015523	ztf-30	-1.48414	0.00025258	0.00126493
WBGene00044927	F32B5.9	1.40308	0.000338913	0.00163665		WBGene00018766	F53G2.1	-1.4829	1.1986e-05	8.14807e-05
WBGene00008912	F17C8.7	1.40276	0.000224872	0.00113972		WBGene00009700	lurp-1	-1.48283	3.41877e-06	2.59982e-05
WBGene00045060	F55B11.7	1.40176	0.000313172	0.00152717		WBGene00004949	sox-2	-1.48019	1.77927e-12	3.51528e-11
WBGene00219655	linc-107	1.40133	0.000591481	0.00268271		WBGene00011630	T08G11.3	-1.47825	0.000138488	0.000737542
WBGene00009192	asah-2	1.39971	7.21871e-25	3.81851e-23		WBGene00003939	pax-3	-1.47804	0.000122862	0.000661944
WBGene00002233	kqt-1	1.39932	5.64753e-13	1.14848e-11		WBGene00016454	C35E7.2	-1.47468	9.6963e-08	9.68448e-07
WBGene00012623	fbxa-149	1.39779	1.30439e-11	2.30446e-10		WBGene00008891	clec-42	-1.47407	0.000339592	0.00163916
WBGene00004054	AC8.1	1.39575	3.94973e-06	2.96608e-05		WBGene00017983	F32D1.3	-1.4732	4.68573e-06	3.45973e-05
WBGene00001263	emb-9	1.39479	1.09392e-61	2.46651e-59		WBGene00012763	atln-2	-1.47216	5.84042e-09	7.1764e-08
WBGene00199819	K08F8.13	1.39406	0.000428879	0.00202069		WBGene00011955	cdka-1	-1.47214	1.9814e-09	2.61261e-08
WBGene00009639	nspc-15	1.39366	0.000430626	0.00202563		WBGene00020543	fbxb-83	-1.47196	1.18989e-06	9.97822e-06
WBGene00077537	Y47H10A.6	1.39178	0.000186274	0.000962202		WBGene00020137	T01B10.5	-1.47134	0.000333399	0.00161489
WBGene00000659	col-84	1.39174	0.00019328	0.000994404		WBGene00017020	D1014.7	-1.47063	0.00025512	0.00127581
WBGene00003333	mir-239.2	1.39072	0.000436948	0.00205119		WBGene00009865	F49B2.6	-1.46981	6.22041e-14	1.41137e-12
WBGene00013696	Y106G6A.4	1.38863	4.82561e-05	0.000285954		WBGene00019979	R09B5.11	-1.46978	1.37105e-09	1.84697e-08
WBGene00011612	T08D2.7	1.38815	1.12216e-09	1.53461e-08		WBGene00001079	dpy-20	-1.46962	0.000124216	0.000668613
WBGene00021671	Y48G1BM.6	1.38682	2.41223e-07	2.27335e-06		WBGene00008611	fbxb-68	-1.46862	0.000108242	0.000590762
WBGene00022438	Y110A2AL.1	1.38669	0.000455235	0.00212789		WBGene00000062	acr-23	-1.46859	0.000356428	0.00171173
WBGene00255594	Y48G1BL.8	1.38555	6.58654e-05	0.000378129		WBGene00020582	oig-8	-1.46687	9.51446e-05	0.00052677
WBGene00022589	ZC317.6	1.38292	0.000502787	0.00232486		WBGene00001447	flp-4	-1.4666	9.71326e-09	1.15649e-07
WBGene00219609	linc-7	1.38109	3.81232e-16	1.08124e-14		WBGene00009586	F40F9.10	-1.46649	9.58805e-05	0.000530682
WBGene00001542	gcy-17	1.38049	0.000286974	0.0014151		WBGene00012226	W03G11.4	-1.46599	5.72022e-14	1.30115e-12
WBGene00009055	F22D6.14	1.38014	5.74275e-10	8.16938e-09		WBGene00008265	kcnl-4	-1.46593	3.74951e-05	0.000227646
WBGene00050947	K07C5.13	1.37844	2.82895e-05	0.000176508		WBGene00011594	T07G12.3	-1.46509	0.000348131	0.00167545
WBGene00010563	K04G2.4	1.3782	0.000155648	0.000818777		WBGene00020579	T19D12.4	-1.46487	1.08571e-19	4.1404e-18
WBGene00007438	C08E8.2	1.37774	0.000488258	0.00226756		WBGene00015660	catp-3	-1.46478	2.4524e-21	1.03598e-19
WBGene00017701	F22D3.5	1.37575	0.000796528	0.00346545		WBGene00007462	ctsa-3.2	-1.46447	0.000145295	0.000769023
WBGene00019151	pck-3	1.37533	0.000628841	0.00282376		WBGene00016880	fbxb-95	-1.46291	8.87431e-06	6.17334e-05
WBGene00010486	K01H12.4	1.37317	0.0002754	0.00136624		WBGene00010504	K02D3.1	-1.46198	7.11409e-05	0.00040596
WBGene00019368	txt-4	1.3705	4.27294e-25	2.30076e-23		WBGene00022816	fbn-1	-1.46055	8.54263e-19	2.9979e-17
WBGene00014089	ZK822.1	1.36792	2.13804e-05	0.000137441		WBGene00012065	fbxb-2	-1.46013	6.19806e-05	0.000357991
WBGene00007584	C14C10.1	1.36732	6.26252e-05	0.000360905		WBGene00013458	Y67A10A.9	-1.45958	2.66147e-08	2.95978e-07
WBGene00001875	his-1	1.36648	0.000356292	0.00171173		WBGene00009677	F44A6.5	-1.45892	1.42783e-07	1.39293e-06
WBGene00015371	C03A7.13	1.36522	0.00050634	0.0023371		WBGene00016359	fbxb-88	-1.45881	2.07515e-06	1.65773e-05
WBGene00011910	alg-3	1.365	9.92921e-06	6.86745e-05		WBGene00001466	flr-2	-1.4586	3.09071e-07	2.86339e-06
WBGene00008972	F20C5.7	1.36457	0.000664176	0.00295667		WBGene00019756	M03E7.4	-1.45796	0.00037654	0.00180112
WBGene00012809	Y43F8A.2	1.36448	8.00467e-05	0.000450509		WBGene00021980	glb-32	-1.4579	0.000301263	0.00147748
WBGene00007366	C06B3.7	1.36334	1.19225e-05	8.11537e-05		WBGene00012655	Y39A1A.17	-1.45651	0.000385906	0.00183958
WBGene00000596	col-7	1.36303	0.000222852	0.00113106		WBGene00016094	C25E10.4	-1.45553	1.56248e-05	0.000103238
WBGene00013426	Y66A7A.7	1.36245	1.05824e-05	7.29128e-05		WBGene00022591	cuti-1	-1.45541	9.58243e-08	9.57606e-07
WBGene00010965	ctc-2	1.36062	5.94684e-39	6.38507e-37		WBGene00010142	F56A8.8	-1.45505	1.79121e-10	2.72886e-09
WBGene00021789	nol-6	1.36038	2.0304e-31	1.55848e-29		WBGene00004815	skr-9	-1.4547	1.79251e-19	6.62567e-18
WBGene00001914	his-40	1.35971	1.37012e-05	9.20115e-05		WBGene00006666	twk-11	-1.45454	2.60069e-06	2.03167e-05
WBGene00003515	myo-3	1.35861	8.48604e-64	2.07378e-61		WBGene00006870	vab-3	-1.45363	5.85561e-09	7.19016e-08
WBGene00010091	ssp-35	1.35791	0.000277524	0.00137565		WBGene00003889	osm-9	-1.45281	0.000282909	0.00139926
WBGene00021398	Y38C1AA.7	1.3575	3.44682e-07	3.17213e-06		WBGene00009343	F32H2.6	-1.45229	0.000390497	0.00185705
WBGene00023308	H11E01.t1	1.35711	0.000688863	0.00305514		WBGene00007176	kcnl-1	-1.45142	9.39517e-10	1.30865e-08
WBGene00198348	T06E8.4	1.35374	0.000711103	0.00313846		WBGene00006665	twk-10	-1.45075	0.000401253	0.00190368
WBGene00022731	ZK402.5	1.34957	0.000849851	0.00366562		WBGene00003768	nlp-30	-1.44963	1.79564e-05	0.000117015
WBGene00173505	21ur-15575	1.34784	0.000615338	0.00277279		WBGene00020689	npr-12	-1.4474	2.90972e-06	2.2526e-05
WBGene00013829	Y116F11B.14	1.34406	0.00105135	0.00442471		WBGene00007388	folt-1	-1.44438	2.01657e-12	3.94523e-11
WBGene00018930	F56B3.6	1.34304	0.000116158	0.000628451		WBGene00014210	ZK1067.4	-1.4427	3.0578e-05	0.000189022
WBGene00001892	his-18	1.34209	0.00110809	0.00463214		WBGene00045248	ZK180.7	-1.44265	0.00039334	0.00186811
WBGene00011369	T02C12.4	1.34188	0.00104484	0.00440038		WBGene00016577	clec-3	-1.44212	0.000305845	0.0014967
WBGene00004242	puf-6	1.34159	9.8539e-40	1.09046e-37		WBGene00000007	aat-6	-1.44199	5.97157e-11	9.65189e-10
WBGene00017714	F22F1.2	1.34103	0.000537029	0.00246236		WBGene00019287	K01A12.3	-1.44145	0.000422453	0.00199534
WBGene00007734	C25G4.7	1.33787	0.0011137	0.00465454		WBGene00020073	sdz-28	-1.44014	2.65023e-15	6.92825e-14
WBGene00043987	AC8.9	1.33604	0.000678038	0.00301168		WBGene00018754	F53C3.11	-1.43834	2.65818e-05	0.000166661
WBGene00018898	F55F10.1	1.33482	1.1082e-59	2.32439e-57		WBGene00003106	mab-9	-1.43799	0.000451785	0.00211451
WBGene00012115	T28B8.4	1.33391	0.00055576	0.00253921		WBGene00020045	glb-23	-1.43725	0.000437006	0.00205119
WBGene00016083	C25A8.2	1.33366	0.00101373	0.00428836		WBGene00007664	seb-3	-1.43656	1.17197e-06	9.8601e-06
WBGene00219780	B0228.10	1.32808	8.93927e-05	0.000496908		WBGene00020542	fbxb-82	-1.43624	2.39371e-06	1.88549e-05
WBGene00012974	Y48A6C.1	1.32718	9.28625e-12	1.67004e-10		WBGene00017858	F27C1.11	-1.43559	5.01448e-06	3.68437e-05
WBGene00019189	H11L12.1	1.32699	5.09306e-12	9.41277e-11		WBGene00006852	unc-129	-1.43508	2.11606e-10	3.19677e-09
WBGene00017542	F17E9.5	1.32288	3.12777e-07	2.89623e-06		WBGene00045486	K05F6.12	-1.4347	0.000481617	0.00223787
WBGene00050956	C14A6.13	1.32266	0.00116135	0.00481682		WBGene00008438	DH11.5	-1.43447	9.77929e-18	3.11109e-16
WBGene00020531	T15B12.2	1.32143	0.00113741	0.00473604		WBGene00219758	linc-11	-1.43268	2.19598e-07	2.08699e-06
WBGene00269426	C49G7.14	1.32085	0.000761717	0.00332765		WBGene00022825	ZK816.1	-1.43162	9.07672e-05	0.000504238
WBGene00201111	C36E8.10	1.31723	0.00108667	0.00455738		WBGene00018117	nlp-47	-1.43004	2.59206e-11	4.42343e-10
WBGene00220032	M7.15	1.31616	0.000976413	0.00415096		WBGene00017798	slc-17.8	-1.42641	0.000226666	0.00114791
WBGene00021653	Y47G6A.30	1.31539	0.00114345	0.00475351		WBGene00017430	bcl-11	-1.42594	1.08361e-22	4.99902e-21
WBGene00044514	R09E12.9	1.31354	0.000280831	0.00139013		WBGene00019703	fbxb-41	-1.42461	1.60967e-06	1.31263e-05
WBGene00011378	T02E1.6	1.31143	0.00101874	0.00430553		WBGene00018560	F47D12.3	-1.42324	0.000394248	0.00187193
WBGene00219326	F36D3.16	1.31087	0.00138864	0.00559863		WBGene00012084	npr-15	-1.42223	5.5103e-05	0.000322396
WBGene00003784	nos-2	1.31043	3.20701e-49	4.94428e-47		WBGene00018880	acc-3	-1.42222	0.000429126	0.00202104
WBGene00001564	icl-1	1.31038	5.96283e-45	8.02668e-43		WBGene00017792	F25E5.16	-1.42187	0.000441939	0.00207219
WBGene00001603	gln-2	1.30883	6.16767e-05	0.000356464		WBGene00015053	B0222.1	-1.42184	0.000537551	0.00246413
WBGene00000696	col-122	1.30791	1.96864e-63	4.67241e-61		WBGene00021389	Y38A10A.2	-1.42001	0.000247597	0.00124544
WBGene00018563	F47D12.7	1.3068	0.00071939	0.00317038		WBGene00008227	C50B8.5	-1.41934	4.22898e-06	3.15738e-05
WBGene00020350	T08B2.12	1.30571	0.00152527	0.00608153		WBGene00008066	fbxb-65	-1.41851	0.000401949	0.00190648
WBGene00023066	F53F10.7	1.30213	0.000878058	0.00377734		WBGene00013321	Y57G11C.31	-1.41624	1.2674e-10	1.9708e-09
WBGene00021651	miro-3	1.30183	2.38342e-06	1.87903e-05		WBGene00008477	clec-17	-1.4158	0.000289447	0.00142573
WBGene00008313	C54G4.3	1.30027	0.00130373	0.00531569		WBGene00017991	clec-180	-1.41575	1.75516e-08	2.01013e-07
WBGene00022887	ZK1290.5	1.30027	2.25422e-15	5.91871e-14		WBGene00007642	C17E4.2	-1.41402	2.28756e-10	3.44145e-09
WBGene00220123	W06H8.16	1.29941	0.0014169	0.00570365		WBGene00021180	Y9C9A.13	-1.41393	1.3825e-05	9.27049e-05
WBGene00019134	F59H6.3	1.29937	1.60953e-05	0.000106152		WBGene00044303	hst-3.2	-1.41239	0.000365326	0.00175119
WBGene00021418	Y38F2AL.6	1.29827	5.33825e-05	0.000313244		WBGene00004222	ptr-8	-1.41228	7.14855e-15	1.80343e-13
WBGene00010752	K10G4.3	1.29759	0.00034463	0.00166082		WBGene00009926	noah-2	-1.41155	4.96631e-25	2.65823e-23
WBGene00022108	Y71F9AL.2	1.2947	0.000570842	0.00259956		WBGene00010893	cutl-9	-1.41096	0.000221541	0.00112473
WBGene00010960	atp-6	1.29187	3.61657e-46	5.13666e-44		WBGene00009653	F43D9.1	-1.41085	2.61044e-06	2.03746e-05
WBGene00021381	Y37E11B.10	1.2911	0.00014003	0.00074487		WBGene00019995	R10F2.4	-1.40898	0.000624374	0.00280649
WBGene00206420	T26G10.7	1.29103	2.31946e-06	1.83743e-05		WBGene00010101	fbxb-57	-1.40826	0.00010994	0.00059858
WBGene00020648	T21D12.7	1.29098	0.000800174	0.0034788		WBGene00018304	agr-1	-1.40808	2.901e-08	3.20246e-07
WBGene00013290	Y57G11A.2	1.29038	1.54848e-07	1.50087e-06		WBGene00006777	unc-41	-1.40808	2.60349e-15	6.82582e-14
WBGene00016523	C39B5.5	1.29031	2.94719e-06	2.27965e-05		WBGene00021893	ndnf-1	-1.40795	1.2631e-09	1.71307e-08
WBGene00020245	T05B11.1	1.28691	2.60819e-12	5.02097e-11		WBGene00021505	Y41D4A.3	-1.40695	2.33936e-05	0.000148687
WBGene00019880	R05D3.6	1.28664	0.000985695	0.00418648		WBGene00004275	rab-11.2	-1.40683	0.000613332	0.00276582
WBGene00044808	Y39A1A.25	1.28664	0.000985695	0.00418648		WBGene00044143	K09E9.4	-1.40591	2.97142e-05	0.000184568
WBGene00016993	CD4.8	1.28593	6.11441e-23	2.89479e-21		WBGene00020665	T22B2.1	-1.40588	3.96243e-16	1.11853e-14
WBGene00017022	D1022.3	1.28538	0.000694009	0.00307279		WBGene00010106	fbxb-61	-1.40436	9.42835e-05	0.000522805
WBGene00008943	srz-36	1.28507	0.00123527	0.00506981		WBGene00006600	tph-1	-1.40365	0.000639623	0.00286504
WBGene00001604	gln-3	1.28471	1.14773e-45	1.59252e-43		WBGene00019156	H04M03.12	-1.40354	2.71295e-07	2.5395e-06
WBGene00043147	nspd-6	1.28448	0.00174217	0.00684646		WBGene00001992	hot-7	-1.40054	0.000601403	0.00272019
WBGene00008950	wht-5	1.28398	0.00182155	0.00710579		WBGene00014698	C37A5.3	-1.39952	0.000383331	0.00182972
WBGene00007503	C09H10.9	1.28381	0.000627083	0.00281726		WBGene00019927	fbxc-24	-1.39947	0.000521719	0.00240071
WBGene00021792	Y52D5A.1	1.2831	0.00144913	0.00582171		WBGene00008914	F17C11.2	-1.39749	3.75376e-12	7.06051e-11
WBGene00014157	ZK930.7	1.28257	0.00103496	0.00436079		WBGene00004013	pha-4	-1.39676	3.26656e-14	7.71232e-13
WBGene00044726	Y53F4B.43	1.28223	0.00153232	0.0061029		WBGene00015767	hex-2	-1.39536	6.00595e-20	2.33985e-18
WBGene00044794	Y59A8B.25	1.28181	0.00102152	0.00431526		WBGene00015969	glb-6	-1.39372	2.36713e-05	0.000150188
WBGene00018225	nep-14	1.28107	3.51223e-07	3.22574e-06		WBGene00008256	glb-12	-1.39217	0.000692849	0.00306841
WBGene00000915	hsp-90	1.28017	1.11457e-67	2.87208e-65		WBGene00019814	R02C2.1	-1.39205	9.48265e-08	9.4816e-07
WBGene00018926	F56A11.6	1.27984	0.000390823	0.00185811		WBGene00004224	ptr-10	-1.39159	8.38543e-05	0.000469012
WBGene00235106	F08H9.15	1.2795	0.00150166	0.00600329		WBGene00044694	fbxb-90	-1.39152	3.55291e-07	3.25979e-06
WBGene00044040	F54D5.16	1.27896	0.00162136	0.0064108		WBGene00009088	F23D12.4	-1.39138	2.33641e-05	0.000148552
WBGene00021005	ule-1	1.27713	9.16495e-35	8.26587e-33		WBGene00015263	B0563.6	-1.3913	3.16369e-06	2.4263e-05
WBGene00235276	D2096.16	1.27687	3.09828e-08	3.39737e-07		WBGene00011443	cutl-11	-1.38975	0.0007357	0.00323357
WBGene00005757	srw-10	1.27378	0.00195991	0.00756211		WBGene00017353	F10E9.1	-1.3883	0.000346343	0.00166773
WBGene00015306	C01G5.4	1.27331	0.00182812	0.00712833		WBGene00001586	ggr-1	-1.38829	0.000564838	0.00257482
WBGene00022406	srsx-7	1.27165	0.0018911	0.0073374		WBGene00019793	M151.1	-1.38799	0.000479156	0.0022293
WBGene00018122	ttbk-2	1.27159	0.00156231	0.00620453		WBGene00022323	Y82E9BL.6	-1.38792	0.000722087	0.00318149
WBGene00000717	col-144	1.27127	1.10889e-16	3.28983e-15		WBGene00003653	nhr-63	-1.38712	0.000538995	0.00247012
WBGene00017482	set-9	1.27093	8.07212e-08	8.20309e-07		WBGene00006557	tbx-38	-1.38669	3.02025e-05	0.000187021
WBGene00021579	clec-73	1.27063	0.000429955	0.00202441		WBGene00018456	fbxc-39	-1.38535	4.4619e-06	3.30665e-05
WBGene00009548	F38H4.4	1.27038	0.0011013	0.00460625		WBGene00010987	R03C1.1	-1.38435	0.000753433	0.00329945
WBGene00014005	ZK593.9	1.26744	0.000272424	0.00135222		WBGene00003091	lys-2	-1.38279	8.45644e-38	8.61793e-36
WBGene00001921	his-47	1.26708	0.00201372	0.00773994		WBGene00017900	F28E10.1	-1.38103	1.26882e-14	3.14362e-13
WBGene00012140	T28F4.5	1.26628	1.10189e-48	1.67025e-46		WBGene00009786	F46F2.1	-1.38051	0.000647397	0.00289483
WBGene00200809	T04C12.28	1.26623	0.00195034	0.00753		WBGene00045058	gadr-5	-1.37753	1.54913e-08	1.79123e-07
WBGene00001863	him-4	1.26567	2.48741e-44	3.32355e-42		WBGene00017835	F26F12.4	-1.37717	0.000509961	0.0023514
WBGene00020754	T24A6.17	1.26411	0.00116612	0.00483329		WBGene00008851	F15B9.8	-1.377	5.12047e-06	3.75154e-05
WBGene00021287	Y24D9B.1	1.26364	8.79811e-05	0.000489514		WBGene00019413	fbxb-50	-1.37565	3.04912e-05	0.000188679
WBGene00021233	Y19D10B.4	1.26199	0.000464642	0.00216569		WBGene00050913	T12B5.14	-1.37365	0.000179481	0.000930044
WBGene00000546	clp-6	1.26152	0.00026329	0.00131303		WBGene00007511	C10C5.7	-1.37357	0.000340952	0.00164529
WBGene00012216	W02D9.10	1.26152	7.60727e-11	1.22082e-09		WBGene00001664	gpa-2	-1.37346	0.000229866	0.00116209
WBGene00006966	xtr-2	1.26113	0.0021281	0.00812762		WBGene00018906	egas-4	-1.37033	0.000756205	0.00330918
WBGene00013713	Y106G6G.4	1.26087	0.000302312	0.00148182		WBGene00001987	hot-2	-1.37032	0.000440743	0.00206819
WBGene00021645	Y47G6A.19	1.25995	3.42992e-25	1.85236e-23		WBGene00015300	C01F1.5	-1.36785	0.000124744	0.000670879
WBGene00022621	ZC477.7	1.25978	0.00095289	0.00406389		WBGene00003641	nhr-51	-1.3667	0.00042825	0.00201849
WBGene00009492	F36H1.3	1.25965	0.00220508	0.00838963		WBGene00012631	vmo-1	-1.36642	0.000310642	0.0015177
WBGene00000220	atf-2	1.25835	2.74038e-08	3.03854e-07		WBGene00000301	cav-1	-1.36559	1.79222e-46	2.60711e-44
WBGene00015094	B0261.6	1.25751	0.000596482	0.00270267		WBGene00017254	fbxb-111	-1.36488	0.000390005	0.00185618
WBGene00008724	F13A7.1	1.25504	0.000192176	0.000989571		WBGene00016013	ugt-66	-1.36408	7.62981e-05	0.000431012
WBGene00010246	F58D5.7	1.25435	0.00178131	0.00697293		WBGene00021254	Y22D7AL.16	-1.36385	0.000841641	0.00363716
WBGene00023355	W02F12.1	1.25432	1.53119e-07	1.48813e-06		WBGene00003754	nlp-16	-1.36321	8.54535e-16	2.3533e-14
WBGene00007307	spch-1	1.25411	1.19931e-05	8.14807e-05		WBGene00043302	F32D8.11	-1.36186	2.46984e-14	5.9008e-13
WBGene00006553	tbx-34	1.2537	0.00231979	0.00874856		WBGene00019414	fbxb-51	-1.36183	0.00010618	0.000581798
WBGene00012547	Y37D8A.5	1.25238	0.00235919	0.00887675		WBGene00017751	F23F12.3	-1.36165	4.34064e-06	3.22872e-05
WBGene00006754	unc-15	1.25091	5.9774e-44	7.70146e-42		WBGene00013899	ZC443.4	-1.36042	3.41068e-08	3.71285e-07
WBGene00013700	Y106G6D.3	1.25012	3.96305e-05	0.000239563		WBGene00009096	fipr-1	-1.3598	4.85466e-16	1.35765e-14
WBGene00009638	nspc-14	1.24977	8.29374e-15	2.0807e-13		WBGene00044029	C05D12.7	-1.35972	2.12662e-05	0.000136902
WBGene00021018	W04B5.1	1.24887	3.14508e-05	0.000194018		WBGene00022577	nstp-3	-1.35943	0.000916356	0.00393085
WBGene00196679	F10G8.11	1.24794	0.00190832	0.00739311		WBGene00011381	npr-25	-1.35702	0.000950667	0.00405777
WBGene00007082	acs-10	1.24689	0.000296982	0.00145776		WBGene00020703	T22F7.4	-1.35701	1.19902e-05	8.14807e-05
WBGene00002186	kel-10	1.24563	0.000324754	0.00157725		WBGene00004006	pgp-12	-1.35663	9.10825e-08	9.1529e-07
WBGene00010158	pes-2.2	1.24212	0.00137053	0.00553923		WBGene00008746	F13E6.2	-1.35569	0.000539425	0.00247084
WBGene00199742	T06E8.6	1.24181	0.00137016	0.005539		WBGene00002282	let-4	-1.3548	3.79147e-06	2.85913e-05
WBGene00016658	C45B2.1	1.24148	3.17433e-32	2.54482e-30		WBGene00011337	T01G1.2	-1.35433	1.57912e-07	1.52812e-06
WBGene00022222	Y73B3A.21	1.24114	2.65848e-08	2.95827e-07		WBGene00020249	T05C1.2	-1.35345	0.000827423	0.00358431
WBGene00022133	Y71F9B.15	1.24113	0.00198541	0.0076461		WBGene00018042	mks-3	-1.35303	0.00100956	0.00427317
WBGene00022853	ZK1127.6	1.24035	2.0776e-38	2.16623e-36		WBGene00009697	F44F1.5	-1.35112	2.11926e-11	3.65811e-10
WBGene00008581	acl-13	1.24013	0.00253259	0.00944055		WBGene00003093	lys-4	-1.35069	6.60755e-35	6.01955e-33
WBGene00009626	F42A8.1	1.23692	1.12102e-27	6.99685e-26		WBGene00013794	dct-13	-1.35025	3.27025e-06	2.49846e-05
WBGene00200167	F45D3.11	1.23681	0.00177895	0.00696824		WBGene00019977	fpn-1.2	-1.34999	9.21671e-07	7.88293e-06
WBGene00044388	C27D6.11	1.23542	0.00216966	0.00826357		WBGene00009642	F42G4.5	-1.34988	1.60421e-09	2.14029e-08
WBGene00003242	mig-6	1.23505	8.71414e-39	9.30093e-37		WBGene00012669	Y39B6A.7	-1.34985	0.000622473	0.00280021
WBGene00009643	F42G4.6	1.23403	0.00199874	0.00769055		WBGene00017678	asp-12	-1.34974	3.40653e-08	3.71057e-07
WBGene00235348	Y94H6A.17	1.23137	5.30784e-06	3.87779e-05		WBGene00219971	F54G2.4	-1.34837	0.000857306	0.00369336
WBGene00021034	enu-3.4	1.23066	7.10929e-05	0.000405815		WBGene00003746	nlp-8	-1.34809	1.8729e-09	2.4786e-08
WBGene00022670	ZK177.2	1.23	0.00184852	0.00719542		WBGene00004048	plx-2	-1.34799	8.65955e-09	1.03857e-07
WBGene00021787	Y51H7C.9	1.22947	0.00189091	0.0073374		WBGene00017018	D1014.5	-1.34769	0.000307388	0.00150343
WBGene00200300	F55A12.16	1.22573	0.00152325	0.00607576		WBGene00020023	frpr-16	-1.34384	0.000947992	0.00404731
WBGene00013356	Y59A8B.24	1.22572	0.00265043	0.00982902		WBGene00016428	dmsr-7	-1.34179	4.67554e-05	0.000277889
WBGene00012295	nmat-1	1.22567	8.54712e-10	1.20072e-08		WBGene00013901	ugt-16	-1.3417	1.85997e-07	1.78268e-06
WBGene00018250	F40H3.2	1.22299	1.95787e-08	2.22814e-07		WBGene00022641	ZK6.6	-1.34055	0.000296802	0.00145759
WBGene00000878	cyn-2	1.22196	2.60182e-07	2.44181e-06		WBGene00000425	ced-11	-1.34017	2.83539e-08	3.13579e-07
WBGene00021055	W06A11.4	1.21903	3.98518e-11	6.64369e-10		WBGene00021400	Y38C1AA.9	-1.33999	3.21306e-06	2.45894e-05
WBGene00022582	ZC262.5	1.21868	0.00161754	0.0063985		WBGene00009774	F46B6.9	-1.3376	0.000776516	0.00338738
WBGene00016912	clec-86	1.21842	0.000136704	0.0007289		WBGene00003523	nas-4	-1.33741	1.38529e-06	1.14781e-05
WBGene00002012	hsp-12.3	1.21475	0.000353879	0.0017013		WBGene00018594	aman-3	-1.33591	5.70451e-08	5.97549e-07
WBGene00010510	ent-3	1.21434	0.00207218	0.00794095		WBGene00003623	nhr-25	-1.33576	8.12518e-09	9.77731e-08
WBGene00019783	M70.1	1.21223	0.0026516	0.00982935		WBGene00012066	fbxb-116	-1.33555	0.000786721	0.00342727
WBGene00021050	W05H9.3	1.21202	5.28111e-30	3.78019e-28		WBGene00016271	irld-23	-1.33451	0.00117687	0.00486665
WBGene00015988	lido-18	1.2082	2.18257e-05	0.000139669		WBGene00016248	C30B5.7	-1.33449	0.0010013	0.00424574
WBGene00017498	pud-4	1.20737	2.51281e-20	9.92471e-19		WBGene00012557	Y37D8A.19	-1.33445	4.59153e-54	8.36585e-52
WBGene00012781	nspd-7	1.20694	7.01436e-05	0.000400776		WBGene00021157	Y4C6B.3	-1.33418	2.33511e-09	3.05444e-08
WBGene00000597	col-8	1.20622	2.38486e-42	2.86787e-40		WBGene00016671	C45G7.4	-1.33394	1.19779e-05	8.14717e-05
WBGene00015929	C17H12.3	1.20342	0.001634	0.00645514		WBGene00002109	ins-26	-1.33355	0.000168931	0.000880686
WBGene00004049	parp-1	1.20026	1.08023e-48	1.65129e-46		WBGene00021095	mlt-8	-1.33261	5.67572e-14	1.29266e-12
WBGene00018999	F57B9.8	1.19886	0.000214363	0.00109105		WBGene00008434	D2089.3	-1.33238	0.00113767	0.00473604
WBGene00219678	linc-9	1.19862	9.01581e-06	6.26453e-05		WBGene00000367	cca-1	-1.33226	5.95215e-19	2.11348e-17
WBGene00048224	21ur-4720	1.19623	0.00190197	0.00737324		WBGene00009431	dct-17	-1.33117	7.61684e-05	0.000430562
WBGene00017071	aagr-1	1.192	4.53045e-26	2.58609e-24		WBGene00022815	asic-1	-1.3311	0.00115897	0.00481141
WBGene00018519	F46H5.3	1.19173	3.24851e-46	4.65053e-44		WBGene00006782	unc-46	-1.32961	0.00113947	0.00474134
WBGene00017834	F26F12.3	1.19005	8.1896e-42	9.65516e-40		WBGene00008783	F14B6.2	-1.32897	2.27636e-07	2.1543e-06
WBGene00021969	Y57G7A.6	1.18693	0.000763253	0.00333355		WBGene00003540	nas-21	-1.32783	0.00123205	0.00505888
WBGene00015024	B0205.10	1.18502	0.000480908	0.00223582		WBGene00000443	ceh-20	-1.327	1.24472e-14	3.08835e-13
WBGene00022739	toe-1	1.18408	3.24071e-45	4.42847e-43		WBGene00008989	F20G2.6	-1.32681	0.00122472	0.00503337
WBGene00020394	T10B5.8	1.18396	1.05211e-06	8.91824e-06		WBGene00008598	spin-3	-1.32602	1.32154e-07	1.29621e-06
WBGene00022236	Y73B6BL.12	1.18309	0.00224718	0.00852667		WBGene00016076	C24H12.7	-1.32595	0.00122793	0.00504429
WBGene00021487	comt-3	1.1821	3.39433e-10	5.02272e-09		WBGene00017426	F13C5.5	-1.32587	1.47457e-18	5.05671e-17
WBGene00016800	C50C3.2	1.18189	0.00128279	0.00524336		WBGene00013312	hhat-2	-1.32516	0.000284529	0.00140496
WBGene00019540	K08D12.6	1.17996	3.29042e-33	2.77349e-31		WBGene00020083	R57.2	-1.32506	8.43372e-05	0.000471567
WBGene00013809	Y116A8C.33	1.17979	1.40713e-06	1.16431e-05		WBGene00017394	cal-8	-1.32367	0.000658316	0.00293347
WBGene00194769	Y32B12C.5	1.17942	7.35015e-06	5.21155e-05		WBGene00010258	F58E6.11	-1.32312	0.000668238	0.00297255
WBGene00195408	F10C1.11	1.17863	0.00214546	0.00818523		WBGene00001716	grl-7	-1.32115	1.26815e-08	1.48154e-07
WBGene00021187	Y9D1A.2	1.17773	0.00215581	0.00821778		WBGene00014033	arrd-15	-1.31967	0.000277271	0.00137477
WBGene00021262	fbxa-74	1.17556	2.68081e-08	2.97945e-07		WBGene00014153	vab-23	-1.31966	2.51592e-05	0.000158901
WBGene00219675	linc-44	1.17468	0.00109966	0.00460222		WBGene00006783	unc-47	-1.31962	0.00117545	0.00486302
WBGene00012975	Y48A6C.2	1.17347	2.59836e-06	2.03073e-05		WBGene00022611	ZC449.1	-1.31947	0.000773417	0.00337467
WBGene00020903	acd-5	1.17343	1.23642e-12	2.46437e-11		WBGene00001475	fmi-1	-1.3193	2.97034e-09	3.81346e-08
WBGene00021286	tald-1	1.17154	3.69644e-44	4.90268e-42		WBGene00174828	21ur-10094	-1.31904	0.000620366	0.00279196
WBGene00008809	cyp-13A11	1.17068	0.00224724	0.00852667		WBGene00010098	F55C5.10	-1.31857	0.000327451	0.00158778
WBGene00021996	cylc-1	1.17036	2.64955e-05	0.000166224		WBGene00010838	M03C11.1	-1.31739	1.27119e-07	1.25368e-06
WBGene00008284	C53D6.7	1.17	2.25902e-07	2.14126e-06		WBGene00000445	ceh-22	-1.31448	0.000699665	0.00309403
WBGene00022849	acs-6	1.16519	0.000423976	0.00200096		WBGene00008315	C54G4.5	-1.31388	0.000511911	0.00235798
WBGene00017524	F16G10.9	1.16193	0.00240978	0.00903316		WBGene00022287	Y75B7AR.1	-1.31371	1.22868e-05	8.3288e-05
WBGene00235385	Y48G1A.7	1.16177	3.77456e-08	4.07454e-07		WBGene00019324	K02F2.5	-1.31344	6.17994e-13	1.24971e-11
WBGene00007987	C36H8.1	1.16047	0.00232357	0.00876098		WBGene00010673	K08E7.5	-1.31313	1.58432e-05	0.000104566
WBGene00001401	fbf-1	1.15763	7.38395e-20	2.85819e-18		WBGene00001210	egl-46	-1.31308	0.000243736	0.00122807
WBGene00019586	K09F6.3	1.15657	0.000134149	0.000716757		WBGene00016660	C45B2.3	-1.31287	0.00137955	0.00557322
WBGene00019243	fbxb-72	1.15548	7.10436e-05	0.000405662		WBGene00004364	ric-4	-1.31268	7.34823e-19	2.59388e-17
WBGene00000829	ctb-1	1.15477	7.22216e-44	9.17418e-42		WBGene00020516	T15B7.1	-1.31193	5.53757e-51	8.9988e-49
WBGene00201283	C47E8.15	1.15454	0.00248515	0.00928096		WBGene00011508	T05H10.3	-1.31161	0.00036106	0.00173305
WBGene00020713	T23B3.5	1.15446	1.93783e-05	0.00012533		WBGene00015921	C17H11.1	-1.3102	0.00134552	0.00545638
WBGene00002280	let-2	1.15439	2.70441e-28	1.77389e-26		WBGene00007210	agmo-1	-1.3094	0.000235434	0.00118724
WBGene00009308	F32A11.3	1.15436	2.96905e-05	0.000184484		WBGene00044732	T03G11.10	-1.30938	0.00136536	0.00552205
WBGene00044210	Y51A2D.21	1.1535	1.47072e-06	1.2105e-05		WBGene00019039	fbxb-18	-1.30866	0.000618996	0.00278654
WBGene00008707	F11E6.3	1.15302	5.12062e-50	8.10226e-48		WBGene00018078	F35H12.6	-1.30864	0.00115618	0.00480312
WBGene00007248	catp-4	1.14833	1.65782e-05	0.00010886		WBGene00004818	skr-12	-1.30806	1.3983e-09	1.87808e-08
WBGene00016535	C39D10.8	1.14765	4.45155e-12	8.31233e-11		WBGene00001400	fax-1	-1.30671	0.0013487	0.00546446
WBGene00010790	sodh-1	1.14758	3.60737e-33	2.99861e-31		WBGene00016431	C35A11.4	-1.30653	1.87428e-14	4.53194e-13
WBGene00044167	C36A4.11	1.14484	0.00173559	0.00682359		WBGene00009698	F44F1.6	-1.30651	1.211e-08	1.42167e-07
WBGene00012169	ttbk-4	1.14396	0.00195332	0.0075399		WBGene00016114	flp-27	-1.30589	1.25836e-06	1.04988e-05
WBGene00013244	Y56A3A.33	1.1424	9.72181e-12	1.74316e-10		WBGene00000529	clh-2	-1.30584	5.22559e-06	3.8239e-05
WBGene00000256	bli-6	1.14038	1.63947e-15	4.38115e-14		WBGene00000286	cal-2	-1.30332	1.23882e-08	1.45197e-07
WBGene00003495	mup-2	1.13846	2.09948e-40	2.41213e-38		WBGene00003179	mec-18	-1.30166	1.2459e-05	8.4318e-05
WBGene00010460	clec-142	1.13671	0.00101799	0.00430337		WBGene00001614	glr-3	-1.30135	0.00153088	0.00609849
WBGene00012158	ucr-2.1	1.13554	2.15908e-25	1.19099e-23		WBGene00020554	T19A5.3	-1.3001	9.12228e-06	6.33119e-05
WBGene00011478	T05D4.5	1.13523	0.00165754	0.00654523		WBGene00004255	epac-1	-1.29986	0.000854539	0.00368495
WBGene00010900	M28.9	1.135	0.000909791	0.00390547		WBGene00020541	fbxb-81	-1.29931	0.000196294	0.00100847
WBGene00021423	tftc-1	1.13458	1.81274e-25	1.0061e-23		WBGene00018106	F36H5.8	-1.29859	0.00161253	0.00638009
WBGene00013771	Y113G7C.1	1.13217	0.000435507	0.00204522		WBGene00003877	pept-1	-1.29806	2.80728e-35	2.62371e-33
WBGene00045433	F49D11.10	1.13214	2.79348e-19	1.02416e-17		WBGene00006627	tsp-1	-1.29735	0.0015918	0.006305
WBGene00019965	R08F11.1	1.13114	8.11842e-14	1.81913e-12		WBGene00043994	C07A9.12	-1.29679	0.000164869	0.000862753
WBGene00020999	W03F9.1	1.13049	8.80924e-46	1.24142e-43		WBGene00003102	mab-5	-1.29593	7.95763e-05	0.000448074
WBGene00013514	Y73F4A.1	1.12867	0.000110468	0.000601095		WBGene00021994	Y59E9AL.4	-1.29501	1.96579e-06	1.57246e-05
WBGene00011823	T18D3.6	1.12463	4.47509e-10	6.51786e-09		WBGene00017663	F21D12.3	-1.29447	4.31793e-14	9.95995e-13
WBGene00001684	gpd-2	1.11986	1.2321e-36	1.20133e-34		WBGene00016734	C46H11.10	-1.29441	4.3918e-05	0.000263187
WBGene00016130	C26B2.8	1.11738	0.00146636	0.00588175		WBGene00002242	kvs-1	-1.29405	0.000119589	0.000645465
WBGene00015766	C14C11.2	1.11602	7.03413e-30	4.95631e-28		WBGene00015913	C17F4.7	-1.29396	1.06326e-39	1.16237e-37
WBGene00019219	H20J04.4	1.1124	2.9248e-25	1.58431e-23		WBGene00003968	peb-1	-1.29347	3.64084e-06	2.7513e-05
WBGene00220246	ZK858.10	1.11199	1.60516e-20	6.43421e-19		WBGene00018074	F35H12.1	-1.29316	0.000503087	0.00232512
WBGene00015044	cyp-34A9	1.10844	3.09569e-06	2.37921e-05		WBGene00009743	sptf-1	-1.29111	8.62876e-06	6.02214e-05
WBGene00000499	chk-2	1.1062	3.64931e-12	6.8784e-11		WBGene00000783	cpr-3	-1.29106	6.49946e-11	1.04676e-09
WBGene00012676	pro-3	1.10406	1.29739e-20	5.23542e-19		WBGene00001616	glr-5	-1.2907	1.51502e-06	1.24445e-05
WBGene00010407	scb-1	1.10322	4.10886e-12	7.70432e-11		WBGene00016308	C32B5.15	-1.2883	0.001763	0.00691625
WBGene00020223	T05A7.6	1.10191	0.000689007	0.00305514		WBGene00006749	unc-9	-1.28777	1.55426e-11	2.72192e-10
WBGene00000723	col-150	1.10075	9.63928e-10	1.33955e-08		WBGene00017334	F10D2.8	-1.28747	0.00108888	0.00456456
WBGene00013217	ddl-3	1.09916	1.86536e-29	1.27936e-27		WBGene00006812	unc-80	-1.28656	3.77128e-19	1.3715e-17
WBGene00000986	dhs-23	1.09819	0.000385296	0.00183764		WBGene00021165	Y5H2B.3	-1.28629	1.0102e-05	6.97896e-05
WBGene00013169	Y53F4B.23	1.09799	0.0019659	0.00758199		WBGene00019904	twk-49	-1.28602	8.02771e-08	8.17178e-07
WBGene00000549	cls-2	1.09761	4.27843e-24	2.17392e-22		WBGene00015830	fbxb-98	-1.28593	0.000495446	0.00229444
WBGene00015802	kynu-1	1.09745	8.92657e-31	6.62624e-29		WBGene00010971	R01E6.7	-1.28564	0.00162281	0.00641416
WBGene00004053	tank-1	1.0929	3.68261e-34	3.22461e-32		WBGene00021533	Y42G9A.3	-1.28433	1.22311e-10	1.90851e-09
WBGene00008394	D1086.7	1.08999	1.22679e-10	1.9126e-09		WBGene00018005	nlp-62	-1.28432	0.00145989	0.00585969
WBGene00009959	F53B6.4	1.08984	1.64533e-05	0.000108079		WBGene00004133	abu-13	-1.28426	3.73789e-06	2.82227e-05
WBGene00010999	R03G8.4	1.08599	0.00134679	0.00545918		WBGene00000453	ceh-32	-1.28394	2.81998e-13	5.92898e-12
WBGene00044083	tin-9.2	1.07919	6.70695e-10	9.48119e-09		WBGene00006522	abcx-1	-1.28374	0.00169361	0.00667455
WBGene00044700	T08D2.9	1.07822	2.43139e-05	0.00015394		WBGene00012096	T27E9.6	-1.28309	5.08744e-05	0.000299501
WBGene00014870	Y37H9A.4	1.07568	0.00177989	0.0069704		WBGene00000272	bro-1	-1.2822	0.00180369	0.00704982
WBGene00017051	afmd-1	1.07128	5.69709e-05	0.000332462		WBGene00020231	T05A8.5	-1.28182	0.00183532	0.00715021
WBGene00020834	T27A1.2	1.06898	2.26128e-05	0.000144246		WBGene00019952	fbxb-74	-1.28128	7.38411e-05	0.000419114
WBGene00014947	Y71A12B.14	1.06308	2.2604e-06	1.79223e-05		WBGene00009949	F53A2.1	-1.28068	0.000724401	0.00318857
WBGene00001394	fat-2	1.06155	4.51566e-42	5.35878e-40		WBGene00009965	frpr-9	-1.27914	0.00122186	0.00502392
WBGene00021479	oac-55	1.06012	0.00122433	0.0050329		WBGene00019734	nlp-64	-1.27905	0.000506962	0.00233937
WBGene00011736	T12D8.9	1.05339	3.02752e-35	2.81497e-33		WBGene00007687	C18E9.7	-1.27764	0.00020045	0.00102807
WBGene00008496	F01D5.6	1.0519	0.000229279	0.00115977		WBGene00016578	sdz-5	-1.27643	5.37985e-05	0.000315275
WBGene00013682	Y105E8A.25	1.05093	0.000106718	0.000584389		WBGene00019128	F59G1.4	-1.27537	4.31515e-05	0.000258938
WBGene00018268	F41C3.2	1.04468	2.68227e-11	4.56442e-10		WBGene00012130	slc-17.4	-1.27531	1.88293e-11	3.26266e-10
WBGene00021595	Y46E12BL.2	1.041	1.141e-25	6.37192e-24		WBGene00011267	fbxb-85	-1.27531	0.000155724	0.000818936
WBGene00015538	sams-3	1.04098	1.88913e-28	1.25742e-26		WBGene00011704	sdz-31	-1.27497	0.00153689	0.00611543
WBGene00010362	enu-3.1	1.04015	2.81065e-11	4.76937e-10		WBGene00006691	twk-40	-1.27457	0.000498271	0.00230575
WBGene00015525	rha-2	1.03924	1.2065e-27	7.47862e-26		WBGene00012420	Y7A9D.1	-1.27422	5.1768e-05	0.000304563
WBGene00006684	twk-32	1.03805	0.00133867	0.00543236		WBGene00019109	F59E11.2	-1.27365	0.000653619	0.00291687
WBGene00021193	math-44	1.03555	6.6627e-06	4.77101e-05		WBGene00020004	R11E3.2	-1.27307	3.04726e-06	2.34638e-05
WBGene00011131	R07H5.11	1.03531	2.42705e-08	2.72428e-07		WBGene00008065	npr-18	-1.27301	0.0019056	0.00738416
WBGene00004489	rps-20	1.03405	4.59198e-40	5.17688e-38		WBGene00010045	F54C9.11	-1.27268	2.78984e-06	2.16723e-05
WBGene00017450	bath-27	1.0333	4.61828e-12	8.57925e-11		WBGene00219422	Y52B11A.20	-1.27202	0.000953001	0.00406389
WBGene00010424	lep-5	1.02974	6.95788e-22	3.02425e-20		WBGene00004924	snt-4	-1.27166	4.08348e-19	1.47022e-17
WBGene00021754	hpo-29	1.02563	3.00867e-33	2.5479e-31		WBGene00006775	unc-39	-1.27097	0.00147399	0.00590708
WBGene00021425	ppgn-1	1.02361	3.07341e-27	1.8666e-25		WBGene00020586	frpr-18	-1.26988	0.0011292	0.00470949
WBGene00013167	Y53F4B.21	1.02349	4.01266e-19	1.45051e-17		WBGene00044567	C46C11.4	-1.26946	0.00124058	0.00508812
WBGene00009663	hda-5	1.0209	8.82874e-07	7.59069e-06		WBGene00000446	ceh-23	-1.267	0.00186039	0.00723383
WBGene00022161	Y71G12B.26	1.02038	0.00257911	0.00959613		WBGene00006981	zig-4	-1.26605	0.00028635	0.0014128
WBGene00189958	F45H11.8	1.01926	2.07885e-10	3.1432e-09		WBGene00016100	C25E10.11	-1.26581	0.000924658	0.00396364
WBGene00013362	algn-7	1.01743	1.65479e-14	4.03913e-13		WBGene00011372	npr-26	-1.26572	0.000922048	0.00395339
WBGene00008541	F07A5.2	1.01416	0.000757461	0.00331387		WBGene00003642	nhr-52	-1.26379	0.000941899	0.00402511
WBGene00014793	H40L08.2	1.01362	4.18697e-18	1.37819e-16		WBGene00002246	lag-2	-1.26355	0.000897057	0.00385356
WBGene00022378	Y94H6A.5	1.01276	1.44315e-22	6.59026e-21		WBGene00001449	flp-6	-1.26307	2.34873e-20	9.3113e-19
WBGene00020891	cest-24	1.01106	2.67199e-18	8.95861e-17		WBGene00202512	C25E10.16	-1.26227	0.0015084	0.00602358
WBGene00001478	fmo-3	1.01098	3.6126e-08	3.90906e-07		WBGene00017033	nekl-4	-1.26204	0.000597845	0.00270749
WBGene00016405	hecd-1	1.01017	3.78357e-30	2.75194e-28		WBGene00020605	lgc-50	-1.26194	2.40712e-06	1.89523e-05
WBGene00013250	Y57A10A.5	1.00863	7.13613e-18	2.2986e-16		WBGene00009212	atz-1	-1.25868	4.93621e-14	1.13426e-12
WBGene00021377	Y37E11B.5	1.00835	2.73663e-22	1.2249e-20		WBGene00011028	R05D7.3	-1.25808	2.71069e-05	0.000169599
WBGene00012600	Y38E10A.22	1.0045	1.36529e-29	9.50853e-28		WBGene00000731	col-158	-1.2576	3.82258e-11	6.38442e-10
WBGene00010541	ttr-1	1.00411	0.000532467	0.00244331		WBGene00004393	rnt-1	-1.25706	0.00131462	0.00535042
WBGene00012887	Y45F10D.7	1.0041	3.63585e-28	2.35912e-26		WBGene00007817	C30F2.3	-1.2564	0.000109344	0.000596152
WBGene00011968	T23G11.1	1.00305	0.000960869	0.00409356		WBGene00008292	C54C8.4	-1.25546	0.00215472	0.00821536
WBGene00019233	ugt-14	1.0003	0.00183693	0.00715495		WBGene00010100	F55C9.3	-1.25466	0.00213636	0.00815571
WBGene00006624	try-6	1.00006	0.0011289	0.00470931		WBGene00010033	F54B11.10	-1.25459	0.00214735	0.00819073
						WBGene00014946	Y70G10A.1	-1.25388	0.000736995	0.00323847
						WBGene00008570	kcnl-2	-1.25377	1.04701e-08	1.23796e-07
						WBGene00004017	phg-1	-1.25376	0.000148583	0.000784354
						WBGene00003966	pdl-1	-1.25188	0.000574457	0.0026147
						WBGene00012851	Y44A6C.2	-1.25162	4.13866e-12	7.75214e-11
						WBGene00010497	axl-1	-1.25144	2.35847e-05	0.000149744
						WBGene00013403	fbxb-100	-1.25124	0.00176868	0.00693555
						WBGene00014294	C53C7.5	-1.25054	1.33974e-27	8.27608e-26
						WBGene00006743	unc-3	-1.25015	0.000637373	0.00285567
						WBGene00001555	gcy-35	-1.25008	0.000406561	0.00192582
						WBGene00044792	F59C6.14	-1.24787	0.000204662	0.00104818
						WBGene00007214	C01A2.2	-1.24786	4.83273e-06	3.56389e-05
						WBGene00000858	cwn-2	-1.2471	2.38734e-06	1.88129e-05
						WBGene00015478	mapk-15	-1.24597	1.35998e-06	1.12943e-05
						WBGene00009537	ccch-2	-1.24556	2.62252e-05	0.000164826
						WBGene00015735	pdfr-1	-1.24544	6.32375e-14	1.43121e-12
						WBGene00020833	T26C12.3	-1.24487	0.00019893	0.00102114
						WBGene00044677	ZK353.10	-1.24485	0.00242101	0.00906961
						WBGene00004397	rol-6	-1.24373	2.01884e-11	3.48811e-10
						WBGene00002177	jkk-1	-1.2435	0.00178192	0.00697382
						WBGene00003850	odr-3	-1.24257	0.00084931	0.00366504
						WBGene00007490	mks-5	-1.24255	0.0015284	0.00609131
						WBGene00000710	col-137	-1.24246	0.00138287	0.00558159
						WBGene00001821	ham-2	-1.24208	6.8875e-06	4.9086e-05
						WBGene00005893	srx-2	-1.24172	0.00153716	0.00611543
						WBGene00017484	F15E6.3	-1.24076	3.48508e-14	8.19607e-13
						WBGene00001948	hlh-1	-1.24061	1.44925e-05	9.6642e-05
						WBGene00010468	K01D12.9	-1.23903	0.000341486	0.00164742
						WBGene00011644	T09B9.3	-1.23818	0.00228946	0.00865588
						WBGene00021624	Y47D7A.12	-1.23751	0.00176527	0.00692368
						WBGene00006545	tbx-8	-1.23736	0.000742211	0.00325734
						WBGene00019154	glf-1	-1.23718	1.54773e-06	1.26842e-05
						WBGene00044387	C27A2.8	-1.23564	0.00228374	0.00863609
						WBGene00015409	C03H5.7	-1.23557	0.00181038	0.00707139
						WBGene00017260	F08F3.1	-1.23492	0.00268855	0.00995199
						WBGene00022441	Y110A2AL.4	-1.23455	0.000597725	0.00270749
						WBGene00008693	F11C1.4	-1.23428	0.000701405	0.00310097
						WBGene00016005	ift-74	-1.23417	0.00168873	0.00665675
						WBGene00010288	F58H1.5	-1.23329	5.17206e-08	5.44939e-07
						WBGene00006055	ssr-2	-1.23196	0.000561225	0.00256094
						WBGene00022255	tmed-13	-1.23176	0.00238564	0.00896503
						WBGene00077714	R102.11	-1.23077	0.00144901	0.00582171
						WBGene00000558	cnc-4	-1.23041	1.72749e-06	1.39984e-05
						WBGene00020408	T10D4.6	-1.23041	3.97936e-30	2.88272e-28
						WBGene00008448	E01G4.6	-1.23014	3.11003e-11	5.22821e-10
						WBGene00021542	Y43B11AL.1	-1.22948	2.34878e-06	1.85659e-05
						WBGene00022727	prkl-1	-1.22943	1.18835e-05	8.09495e-05
						WBGene00017571	jmjd-3.1	-1.22913	3.27393e-14	7.71963e-13
						WBGene00003981	pes-8	-1.22889	2.20036e-05	0.000140695
						WBGene00019272	H42K12.3	-1.22886	6.90208e-08	7.11427e-07
						WBGene00016886	fbxb-96	-1.22849	0.000590563	0.00267922
						WBGene00022533	cutl-19	-1.22829	0.00227765	0.00861666
						WBGene00016916	C54D2.2	-1.22713	0.00205402	0.00788308
						WBGene00009721	F45D3.1	-1.22628	0.00159942	0.00633238
						WBGene00016549	C40A11.6	-1.22543	0.00179076	0.00700536
						WBGene00016282	C31B8.7	-1.2253	0.000654714	0.00292048
						WBGene00001695	grd-6	-1.2253	0.00101777	0.00430337
						WBGene00018729	F53A9.6	-1.2233	2.17997e-05	0.000139589
						WBGene00015158	B0361.4	-1.22326	0.001281	0.00523724
						WBGene00019705	fbxb-45	-1.22313	0.000244577	0.00123163
						WBGene00008199	C49C3.9	-1.22312	4.32193e-11	7.15877e-10
						WBGene00007482	C09F12.2	-1.22304	4.79638e-05	0.000284409
						WBGene00006949	wrt-3	-1.2227	0.000100966	0.000555588
						WBGene00011888	cutl-15	-1.22075	0.000102201	0.000561702
						WBGene00010592	K06A4.2	-1.21962	0.00248255	0.00927382
						WBGene00021197	Y17G9A.4	-1.21937	4.91626e-05	0.000290372
						WBGene00018838	F54G2.2	-1.21928	0.000654752	0.00292048
						WBGene00009579	arrd-6	-1.21917	0.000138575	0.000737785
						WBGene00000038	ace-4	-1.21811	0.000697019	0.00308309
						WBGene00022231	tyr-6	-1.21803	5.25993e-09	6.52535e-08
						WBGene00044630	bus-17	-1.21794	0.00239259	0.00898182
						WBGene00019180	H10D18.5	-1.21703	1.51703e-06	1.24552e-05
						WBGene00010716	lge-1	-1.21611	0.00193176	0.00747429
						WBGene00197302	C33F10.18	-1.21588	0.00133563	0.00542126
						WBGene00019996	R10F2.5	-1.21588	0.00133563	0.00542126
						WBGene00021774	fbxb-43	-1.21527	0.000909088	0.00390339
						WBGene00001665	gpa-3	-1.21477	0.00147815	0.00592115
						WBGene00016455	C35E7.3	-1.21331	6.82852e-07	5.99673e-06
						WBGene00001374	exp-2	-1.21328	9.77108e-09	1.1626e-07
						WBGene00022415	Y102A11A.5	-1.21249	0.00112376	0.00469115
						WBGene00011137	R08A2.7	-1.21248	0.00127796	0.00522601
						WBGene00045295	fbxa-222	-1.20889	0.00140019	0.0056414
						WBGene00006809	unc-77	-1.20866	5.04938e-08	5.3326e-07
						WBGene00004451	rpl-37	-1.20735	1.21456e-20	4.93428e-19
						WBGene00017653	F21C10.3	-1.20719	8.02997e-05	0.00045151
						WBGene00020929	W02C12.2	-1.20571	0.000224053	0.00113652
						WBGene00045268	ttr-42	-1.20562	1.95579e-20	7.80499e-19
						WBGene00016146	C26F1.1	-1.20515	0.000607154	0.00274207
						WBGene00013401	Y62H9A.13	-1.20402	0.00240942	0.00903316
						WBGene00017598	F19F10.1	-1.2037	9.43578e-05	0.000522896
						WBGene00044144	M153.4	-1.20329	0.000377764	0.00180554
						WBGene00011090	R07B7.6	-1.20295	4.32739e-06	3.2202e-05
						WBGene00007801	trpa-1	-1.2023	9.35633e-08	9.36048e-07
						WBGene00010742	K10D6.2	-1.20195	5.72613e-09	7.06001e-08
						WBGene00002224	klp-13	-1.20172	0.000669341	0.00297672
						WBGene00018569	F47F2.1	-1.20117	7.3093e-08	7.4912e-07
						WBGene00009533	F38B7.2	-1.20008	0.000123339	0.000664316
						WBGene00021776	Y51H7BR.4	-1.19797	0.00198703	0.00765038
						WBGene00000017	abf-6	-1.19689	1.1491e-06	9.70389e-06
						WBGene00000463	ceh-43	-1.19586	5.25741e-10	7.53242e-09
						WBGene00013497	hex-5	-1.19448	9.14125e-08	9.17074e-07
						WBGene00007166	fbxa-152	-1.19405	0.00216538	0.00825077
						WBGene00009510	F37D6.4	-1.19316	0.000819508	0.00355429
						WBGene00016108	C25G6.3	-1.19284	0.000140734	0.000747957
						WBGene00077531	F40G9.15	-1.19273	0.00222789	0.00846392
						WBGene00018985	F56F10.2	-1.19104	3.70642e-05	0.000225333
						WBGene00004372	rig-5	-1.19054	0.00140806	0.0056706
						WBGene00001459	flp-16	-1.1901	1.49548e-09	2.00115e-08
						WBGene00000503	cht-1	-1.18866	1.13403e-24	5.96375e-23
						WBGene00012152	cnc-10	-1.18852	4.99598e-06	3.67377e-05
						WBGene00011839	T19C4.5	-1.18801	3.2113e-06	2.45863e-05
						WBGene00022623	ZC487.1	-1.1878	0.00059832	0.00270896
						WBGene00004923	snt-3	-1.18726	6.97355e-06	4.96404e-05
						WBGene00044620	bus-4	-1.18699	0.00208287	0.00797343
						WBGene00006669	twk-14	-1.1839	0.00236237	0.00888499
						WBGene00011590	bus-19	-1.1834	2.37624e-06	1.87418e-05
						WBGene00012529	Y32F6A.4	-1.18279	1.38341e-16	4.07744e-15
						WBGene00010944	M176.5	-1.18209	2.3337e-07	2.20394e-06
						WBGene00001310	end-1	-1.17918	0.00246437	0.00921865
						WBGene00010784	twk-48	-1.17905	0.00019951	0.00102383
						WBGene00021528	gbb-1	-1.17851	7.40896e-08	7.58903e-07
						WBGene00017307	F09F9.2	-1.17772	0.00244665	0.00915806
						WBGene00003741	nlp-3	-1.17678	2.76926e-08	3.06641e-07
						WBGene00008711	F11E6.8	-1.1762	1.22842e-06	1.0268e-05
						WBGene00012032	T26C5.2	-1.17514	3.80146e-05	0.000230645
						WBGene00012437	nmy-3	-1.17439	1.20053e-07	1.18854e-06
						WBGene00022538	ZC190.4	-1.17246	8.10268e-09	9.75675e-08
						WBGene00017912	fbxb-107	-1.17166	0.00184643	0.00718884
						WBGene00004369	rig-1	-1.17084	3.67001e-11	6.13528e-10
						WBGene00012545	Y37D8A.3	-1.17046	9.82379e-10	1.36387e-08
						WBGene00004910	snf-11	-1.17024	1.05259e-09	1.44826e-08
						WBGene00219796	C03D6.9	-1.16939	0.000521994	0.00240136
						WBGene00006746	unc-6	-1.16879	3.13956e-07	2.90567e-06
						WBGene00000522	clc-1	-1.16873	2.71068e-13	5.71207e-12
						WBGene00006772	unc-36	-1.16777	8.02653e-12	1.4551e-10
						WBGene00016080	C24H12.11	-1.16773	0.000744455	0.00326568
						WBGene00010519	K03A11.1	-1.16707	5.62207e-12	1.03375e-10
						WBGene00017105	E02H9.7	-1.16622	2.8515e-07	2.65815e-06
						WBGene00018871	F55C12.4	-1.16494	0.000382909	0.00182819
						WBGene00018837	F54G2.1	-1.16323	3.58375e-13	7.43032e-12
						WBGene00004219	ptr-4	-1.1632	1.93676e-06	1.55062e-05
						WBGene00011400	T03F6.4	-1.16312	0.00020898	0.00106666
						WBGene00012099	acc-4	-1.16234	3.49469e-05	0.00021354
						WBGene00010738	K10D3.4	-1.15915	9.29438e-19	3.23652e-17
						WBGene00004127	abu-12	-1.15858	0.00193907	0.00749775
						WBGene00009620	fip-5	-1.15845	9.10975e-06	6.32493e-05
						WBGene00017361	F10E9.12	-1.1583	9.55088e-06	6.61847e-05
						WBGene00013970	klu-1	-1.15799	3.23475e-05	0.000199073
						WBGene00020817	T25G12.11	-1.15789	0.00101042	0.00427536
						WBGene00015695	ugt-26	-1.15769	1.55923e-16	4.56582e-15
						WBGene00015196	B0454.5	-1.15705	2.57088e-05	0.000161919
						WBGene00007260	olrn-1	-1.15686	7.88657e-06	5.55397e-05
						WBGene00016246	daf-37	-1.15605	0.000652957	0.00291463
						WBGene00022073	Y67D8C.9	-1.15598	6.22972e-08	6.47675e-07
						WBGene00006475	tyra-3	-1.15582	0.000640947	0.00287026
						WBGene00003614	nhr-15	-1.15525	0.000256118	0.00128009
						WBGene00000170	aqp-2	-1.15521	1.32006e-28	8.85175e-27
						WBGene00010575	flp-25	-1.15504	0.000367163	0.00175954
						WBGene00012939	subs-4	-1.15407	0.00107935	0.00453091
						WBGene00006853	unc-130	-1.15381	0.000137482	0.000732614
						WBGene00195025	F39E9.18	-1.15318	0.00207386	0.00794567
						WBGene00022033	Y65B4BL.1	-1.15211	1.4007e-08	1.629e-07
						WBGene00004813	skr-7	-1.15195	2.46876e-23	1.19387e-21
						WBGene00011070	msrp-7	-1.15086	0.00020803	0.00106241
						WBGene00235272	Y43B11AL.5	-1.14903	0.000148319	0.000783418
						WBGene00001669	gpa-7	-1.14554	5.80507e-08	6.07377e-07
						WBGene00006441	cpna-4	-1.14441	0.000954336	0.00406862
						WBGene00009156	clec-196	-1.14412	7.20822e-08	7.39601e-07
						WBGene00004092	ppt-1	-1.14183	8.12432e-05	0.000455538
						WBGene00016189	sprp-4	-1.14121	2.98026e-08	3.27993e-07
						WBGene00020175	T02H6.5	-1.14066	0.00121677	0.00500871
						WBGene00012632	Y38H6C.20	-1.1394	0.00072313	0.0031853
						WBGene00001410	feh-1	-1.13906	1.28268e-09	1.73571e-08
						WBGene00021861	Y54F10BM.6	-1.13707	0.00208138	0.0079694
						WBGene00015795	C15F1.2	-1.13635	8.0943e-05	0.000454561
						WBGene00000594	col-3	-1.13611	3.73485e-07	3.41629e-06
						WBGene00001519	gar-3	-1.13431	1.09995e-05	7.54983e-05
						WBGene00015539	C06E7.2	-1.13429	2.57359e-05	0.000162033
						WBGene00044330	alr-1	-1.13412	1.84414e-05	0.000119743
						WBGene00004062	pmp-5	-1.13405	7.32023e-36	7.02352e-34
						WBGene00019426	cutl-16	-1.13346	0.00130945	0.00533422
						WBGene00007343	C05E7.1	-1.13194	0.00115856	0.00481079
						WBGene00017950	F31E3.2	-1.13142	2.63852e-06	2.05677e-05
						WBGene00019967	cyp-33C8	-1.13125	1.05901e-05	7.29381e-05
						WBGene00004793	shw-3	-1.13033	0.00187586	0.00728769
						WBGene00003591	nex-4	-1.12921	0.000842397	0.00363869
						WBGene00017039	trk-1	-1.12914	0.00113467	0.00472684
						WBGene00000295	cat-1	-1.12853	0.000745246	0.00326756
						WBGene00006505	lagr-1	-1.12822	0.000897038	0.00385356
						WBGene00001508	fut-8	-1.12815	1.07375e-08	1.26756e-07
						WBGene00017998	F33D4.6	-1.12748	2.53725e-07	2.38494e-06
						WBGene00022396	Y97E10AR.1	-1.12699	1.53987e-05	0.000101893
						WBGene00020559	best-17	-1.1269	4.58714e-05	0.000273169
						WBGene00012100	sipa-1	-1.12676	2.83603e-16	8.10717e-15
						WBGene00016237	C29H12.6	-1.12652	0.000107333	0.000586589
						WBGene00015759	C14C6.5	-1.12646	2.73779e-21	1.15115e-19
						WBGene00010605	K06G5.1	-1.12581	2.75862e-31	2.09958e-29
						WBGene00003057	lon-3	-1.12576	6.84459e-07	6.00792e-06
						WBGene00044988	W01A8.8	-1.1252	0.000761044	0.00332551
						WBGene00020438	T12A2.3	-1.12181	2.2615e-05	0.000144246
						WBGene00013652	sams-2	-1.12156	7.73209e-06	5.46304e-05
						WBGene00000626	col-49	-1.12091	8.64997e-06	6.03124e-05
						WBGene00018240	cox-17	-1.12073	1.18732e-05	8.09099e-05
						WBGene00006309	sul-2	-1.12064	0.000833316	0.00360464
						WBGene00012899	Y46G5A.7	-1.12061	1.9237e-06	1.54153e-05
						WBGene00006952	wrt-6	-1.11911	0.00113248	0.00472098
						WBGene00000069	acy-2	-1.11893	0.0010585	0.00444958
						WBGene00002067	ifp-1	-1.11884	6.65054e-07	5.85182e-06
						WBGene00006662	twk-7	-1.11853	3.46817e-06	2.63517e-05
						WBGene00017597	F19C7.8	-1.1157	0.000371052	0.00177629
						WBGene00008886	F16C3.2	-1.11291	2.27248e-05	0.000144896
						WBGene00018547	clec-78	-1.11217	2.95781e-06	2.2859e-05
						WBGene00015340	C02E7.7	-1.11174	0.000549046	0.00251171
						WBGene00020212	T04D1.2	-1.11081	0.00235993	0.00887767
						WBGene00020192	T03F1.11	-1.1094	3.26925e-08	3.57615e-07
						WBGene00007650	ugt-23	-1.10756	1.2974e-13	2.84011e-12
						WBGene00022004	npr-22	-1.10713	0.000193835	0.000996691
						WBGene00013352	lon-8	-1.10679	2.11736e-08	2.39905e-07
						WBGene00008123	ent-4	-1.10627	1.69394e-08	1.94495e-07
						WBGene00009619	npr-6	-1.10612	0.00235195	0.00885134
						WBGene00007321	C05B5.4	-1.10543	0.000755219	0.00330566
						WBGene00020887	hic-1	-1.1053	0.00214388	0.00818093
						WBGene00016919	C54E4.4	-1.10479	0.000635034	0.0028459
						WBGene00016314	C32D5.6	-1.10462	1.13134e-10	1.77608e-09
						WBGene00012686	Y39B6A.27	-1.10327	0.000212741	0.00108371
						WBGene00006418	spl-2	-1.10254	0.00129549	0.00529046
						WBGene00018103	F36H5.4	-1.10237	0.00269459	0.00996822
						WBGene00018492	hpo-26	-1.1017	0.00011188	0.000607859
						WBGene00007881	nlp-35	-1.10042	0.000910499	0.00390758
						WBGene00044281	R04A9.7	-1.09979	0.000105118	0.000576505
						WBGene00011456	T05A1.5	-1.09975	0.00234544	0.00883054
						WBGene00016215	glb-10	-1.09955	0.000391039	0.00185865
						WBGene00011154	R09A8.5	-1.09926	0.000585231	0.0026577
						WBGene00009843	F48C5.2	-1.09834	0.000447898	0.00209849
						WBGene00009087	F23D12.3	-1.09748	0.000249114	0.00125063
						WBGene00007358	lact-6	-1.09694	1.40646e-05	9.41364e-05
						WBGene00011713	T11F9.12	-1.09691	1.29419e-14	3.19789e-13
						WBGene00001461	flp-18	-1.09626	2.64775e-14	6.30081e-13
						WBGene00002393	lpr-1	-1.09513	0.00269897	0.00998033
						WBGene00022665	ZK154.1	-1.09411	0.00158025	0.0062675
						WBGene00004370	rig-3	-1.09409	9.63554e-15	2.40063e-13
						WBGene00019318	K02E10.4	-1.09298	0.000808022	0.00350954
						WBGene00008628	ttr-21	-1.09284	4.65634e-08	4.95231e-07
						WBGene00010039	F54C8.6	-1.09207	0.000207934	0.00106222
						WBGene00004207	ptb-1	-1.09155	1.00082e-08	1.19003e-07
						WBGene00015217	tes-1	-1.08959	4.6941e-10	6.78463e-09
						WBGene00019717	trx-3	-1.08946	0.00200504	0.00770983
						WBGene00007341	C05D12.4	-1.0891	2.63256e-08	2.93486e-07
						WBGene00018742	F53B3.3	-1.08759	0.00138837	0.00559863
						WBGene00004398	rol-8	-1.08747	2.66701e-11	4.54274e-10
						WBGene00000518	ckk-1	-1.0872	4.54863e-06	3.36321e-05
						WBGene00013392	Y62H9A.4	-1.08625	4.25764e-30	3.07197e-28
						WBGene00006741	unc-1	-1.08592	3.75687e-08	4.05787e-07
						WBGene00007820	clec-199	-1.08554	0.000630543	0.00282859
						WBGene00005016	sqt-1	-1.08529	1.61739e-11	2.82424e-10
						WBGene00004316	rbf-1	-1.08522	9.04759e-08	9.11239e-07
						WBGene00012536	Y37A1A.3	-1.08513	1.20153e-05	8.16012e-05
						WBGene00007903	lgc-21	-1.08434	0.00212878	0.00812848
						WBGene00011452	ugt-55	-1.08391	0.00116011	0.00481279
						WBGene00020735	T23F2.2	-1.08368	2.03894e-08	2.31165e-07
						WBGene00015740	C13E3.1	-1.08336	1.25647e-05	8.49164e-05
						WBGene00009896	scl-3	-1.08336	8.86274e-10	1.23927e-08
						WBGene00019961	R08E5.1	-1.08257	0.00146156	0.00586509
						WBGene00006462	svh-5	-1.08164	7.00466e-08	7.20765e-07
						WBGene00015518	C06E1.1	-1.08112	1.80578e-08	2.06418e-07
						WBGene00000882	cyn-6	-1.08093	4.82382e-16	1.35112e-14
						WBGene00011326	T01D3.1	-1.08063	2.71184e-09	3.50905e-08
						WBGene00044260	Y87G2A.19	-1.08036	4.10452e-11	6.81744e-10
						WBGene00018462	F45E1.1	-1.08022	4.7534e-05	0.000282231
						WBGene00010219	F57G9.3	-1.08013	0.00170378	0.0067117
						WBGene00006750	unc-10	-1.07921	2.45593e-10	3.68815e-09
						WBGene00006667	twk-12	-1.0783	0.000101184	0.000556619
						WBGene00011699	cyp-34A2	-1.07804	2.94899e-05	0.000183364
						WBGene00011524	plpr-1	-1.07771	0.00063031	0.00282824
						WBGene00006642	tsp-16	-1.07595	0.00119596	0.00493544
						WBGene00016801	C50C3.5	-1.07463	0.000305097	0.00149407
						WBGene00014092	ZK822.5	-1.07384	4.387e-18	1.4414e-16
						WBGene00009781	F46C5.6	-1.0727	2.74983e-07	2.56869e-06
						WBGene00004300	ram-2	-1.07189	1.13782e-15	3.06787e-14
						WBGene00013867	ZC373.2	-1.06947	3.78128e-17	1.15605e-15
						WBGene00015965	ugt-48	-1.06927	2.50723e-09	3.26538e-08
						WBGene00015172	B0410.3	-1.06925	5.56898e-07	4.96066e-06
						WBGene00007951	dmsr-8	-1.06686	0.00269078	0.00995616
						WBGene00000681	col-107	-1.06555	7.11682e-14	1.60066e-12
						WBGene00077775	nlp-58	-1.06523	0.00160983	0.00637079
						WBGene00019690	set-13	-1.06497	0.000616273	0.00277561
						WBGene00000481	cha-1	-1.06369	2.70995e-05	0.000169599
						WBGene00015756	C14C6.2	-1.06281	3.99628e-08	4.29845e-07
						WBGene00001450	flp-7	-1.06258	8.4176e-06	5.89428e-05
						WBGene00015692	ugt-25	-1.06126	8.91832e-09	1.06606e-07
						WBGene00017381	ddr-2	-1.06107	1.63657e-05	0.00010766
						WBGene00269421	R06F6.14	-1.05991	0.000540918	0.00247704
						WBGene00002123	inx-1	-1.05914	5.55536e-08	5.82942e-07
						WBGene00007904	C33G3.4	-1.05804	1.17851e-09	1.60559e-08
						WBGene00022237	Y73B6BL.14	-1.05709	0.000568564	0.00258984
						WBGene00018696	pho-6	-1.05598	0.00206884	0.00793151
						WBGene00015559	npr-17	-1.05513	0.000599083	0.00271173
						WBGene00010321	F59B10.5	-1.05408	0.00174395	0.00685048
						WBGene00018283	sulp-3	-1.05398	0.00239745	0.00899815
						WBGene00000958	dgk-1	-1.05372	6.5741e-07	5.78739e-06
						WBGene00009057	cept-1	-1.05218	4.02021e-14	9.33289e-13
						WBGene00008027	scl-5	-1.05143	8.14323e-06	5.71325e-05
						WBGene00018732	F53A9.9	-1.05103	0.000504417	0.00233001
						WBGene00020279	glb-25	-1.05034	0.000687609	0.00305112
						WBGene00021509	Y41D4A.7	-1.04779	6.07677e-05	0.000352
						WBGene00012814	Y43F8B.3	-1.04654	0.00013916	0.000740465
						WBGene00020527	T15B7.15	-1.04551	0.00212548	0.00811931
						WBGene00019434	nmtn-1	-1.04517	0.000145463	0.000769687
						WBGene00017140	EEED8.12	-1.04506	1.54872e-05	0.000102404
						WBGene00017865	F27D9.7	-1.04417	0.00016878	0.000880154
						WBGene00006985	zig-8	-1.04392	0.000360253	0.00172964
						WBGene00017580	lgc-4	-1.04223	8.02989e-05	0.00045151
						WBGene00017423	F13C5.2	-1.03962	1.08259e-20	4.42805e-19
						WBGene00010745	dod-17	-1.03945	1.49936e-05	9.94683e-05
						WBGene00000893	cyn-17	-1.03844	0.000843131	0.00364012
						WBGene00014171	nep-26	-1.03743	4.52257e-07	4.08299e-06
						WBGene00045218	K08C9.8	-1.03556	0.00140111	0.00564387
						WBGene00017443	F13H8.11	-1.03459	0.000525476	0.00241615
						WBGene00044436	Y47G6A.31	-1.03453	3.63845e-06	2.75064e-05
						WBGene00013996	ZK550.2	-1.03441	8.5537e-08	8.66807e-07
						WBGene00022592	klu-2	-1.03073	1.93262e-05	0.000125038
						WBGene00003681	nhr-91	-1.03025	0.000268857	0.00133636
						WBGene00009323	best-13	-1.02938	2.7167e-08	3.01562e-07
						WBGene00003571	ncx-6	-1.02834	0.000193201	0.000994281
						WBGene00015112	B0281.5	-1.02758	2.72189e-12	5.23427e-11
						WBGene00020726	T23C6.4	-1.02638	3.44906e-09	4.38746e-08
						WBGene00003534	nas-15	-1.02559	0.000692598	0.00306837
						WBGene00013273	Y57A10B.1	-1.02531	3.19446e-05	0.000196862
						WBGene00010221	F57G12.1	-1.02527	5.1275e-21	2.12621e-19
						WBGene00001543	gcy-18	-1.02469	0.000536904	0.00246236
						WBGene00018828	sdz-21	-1.02401	8.60709e-05	0.00048007
						WBGene00002222	klp-11	-1.02362	4.93597e-07	4.423e-06
						WBGene00008923	F17C11.12	-1.02341	3.52919e-09	4.48307e-08
						WBGene00009158	F26E4.3	-1.02333	1.40583e-10	2.16553e-09
						WBGene00011445	T04F8.7	-1.02301	0.000124248	0.000668613
						WBGene00001072	dpy-10	-1.02217	3.69999e-14	8.65635e-13
						WBGene00001448	flp-5	-1.02216	1.99132e-06	1.59217e-05
						WBGene00018210	F39G3.5	-1.01968	7.50385e-05	0.000425171
						WBGene00000252	bli-2	-1.01902	0.000109534	0.000596911
						WBGene00018418	F44E2.4	-1.01785	3.91803e-07	3.57659e-06
						WBGene00000232	avr-14	-1.01741	2.132e-05	0.000137151
						WBGene00044176	C30G7.2	-1.01732	0.000384609	0.00183534
						WBGene00001452	flp-9	-1.01695	3.46916e-12	6.54569e-11
						WBGene00044901	Y41G9A.10	-1.01592	7.13305e-05	0.000406685
						WBGene00004820	skr-14	-1.01592	3.15431e-12	6.00184e-11
						WBGene00010007	F53H4.2	-1.01517	2.41605e-16	6.98408e-15
						WBGene00016022	C23H3.9	-1.01384	3.06337e-09	3.92172e-08
						WBGene00015868	C16H3.3	-1.01333	1.62254e-13	3.52194e-12
						WBGene00008354	gcsh-1	-1.01291	3.58729e-10	5.29956e-09
						WBGene00010558	ptp-4	-1.01286	0.000574745	0.00261535
						WBGene00003890	osm-10	-1.01224	0.00198549	0.0076461
						WBGene00004507	rpy-1	-1.01169	1.75875e-06	1.42325e-05
						WBGene00007474	C08H9.15	-1.01123	3.63827e-06	2.75064e-05
						WBGene00017741	F23C8.13	-1.01075	0.0022582	0.00855752
						WBGene00004150	pqn-67	-1.01022	0.00054973	0.00251421
						WBGene00017671	pgal-1	-1.00946	3.96844e-23	1.9038e-21
						WBGene00007116	B0198.3	-1.00924	0.000336383	0.00162803
						WBGene00011831	T19B10.2	-1.00893	3.94502e-14	9.19383e-13
						WBGene00006844	unc-120	-1.0084	3.24132e-06	2.47952e-05
						WBGene00020908	VC5.2	-1.00818	6.73775e-11	1.08417e-09
						WBGene00006774	unc-38	-1.00598	0.00142772	0.00574465
						WBGene00010870	let-522	-1.00552	3.51698e-06	2.67e-05
						WBGene00016769	C49C8.5	-1.00544	1.01221e-16	3.01789e-15
						WBGene00044350	Y73B6BL.44	-1.00504	5.37138e-05	0.000314881
						WBGene00012796	Y43F4A.1	-1.00492	2.56455e-06	2.00692e-05
						WBGene00010755	vglu-2	-1.00418	1.00122e-10	1.58413e-09
						WBGene00022274	Y73E7A.8	-1.00175	0.000855746	0.00368928
						WBGene00013037	Y49E10.18	-1.00123	5.4968e-09	6.78654e-08
						WBGene00000666	col-91	-1.00029	0.00262769	0.00975072

## Sheet: endu-2(lf) (HS vs 20°)
DEG up-regulation (endu-2(lf) HS vs endu-2(lf) 20°C)						DEG down-regulation (endu-2(lf) HS vs endu-2(lf) 20°C)
Gene ID	gene name	log2FC	P Value	adj P Value		Gene ID	gene name	log2FC	P Value	adj P Value
WBGene00000669	col-94	8.60665	1.21849e-84	3.18478e-81		WBGene00045086	Y43B11AR.7	-6.03673	3.71698e-32	1.47839e-29
WBGene00002019	hsp-16.48	8.36809	2.27792e-78	5.20961e-75		WBGene00019723	fbxc-47	-5.39787	1.07402e-25	2.55198e-23
WBGene00002015	hsp-16.1	8.09806	2.11357e-69	3.867e-66		WBGene00011018	R05A10.1	-4.28839	4.02589e-29	1.31531e-26
WBGene00017499	pud-1.1	6.99897	1.83022e-48	2.39183e-45		WBGene00235269	F59E12.15	-4.02567	1.40596e-14	1.17458e-12
WBGene00008010	C38D9.2	6.98565	1.42808e-174	2.61282e-170		WBGene00050936	ZK856.16	-3.67986	4.2995e-10	1.84657e-08
WBGene00017490	pud-2.1	6.7782	3.76635e-56	6.26448e-53		WBGene00007233	C01G10.6	-3.58817	3.79371e-15	3.50555e-13
WBGene00021236	pud-1.2	6.57563	8.66329e-44	7.54779e-41		WBGene00007864	irg-6	-3.53738	2.19951e-12	1.38289e-10
WBGene00010876	M05D6.3	6.41011	3.95266e-73	8.03531e-70		WBGene00015598	fbxa-163	-3.44036	1.48414e-12	9.73254e-11
WBGene00003426	msp-19	6.35394	2.22152e-37	1.40155e-34		WBGene00006534	tba-8	-3.42223	2.4079e-13	1.81296e-11
WBGene00012620	Y38H6C.7	6.35013	1.4742e-35	7.93292e-33		WBGene00006418	spl-2	-3.41605	8.28301e-15	7.14839e-13
WBGene00018020	F33H12.6	5.91148	1.04127e-45	1.05839e-42		WBGene00015338	catp-2	-3.41536	1.53088e-10	7.09087e-09
WBGene00019920	acs-15	5.71478	4.18233e-47	5.10133e-44		WBGene00017149	EGAP4.1	-3.34657	7.0215e-18	9.37703e-16
WBGene00003446	msp-53	5.63007	5.10667e-27	1.41563e-24		WBGene00021587	clec-76	-3.34227	7.88445e-11	3.80617e-09
WBGene00219886	F09E10.15	5.5487	1.34829e-31	4.93366e-29		WBGene00008477	clec-17	-3.31595	6.50445e-15	5.80514e-13
WBGene00003466	msp-79	5.47289	2.73977e-25	6.1885e-23		WBGene00020125	cest-19	-3.30112	5.11088e-14	4.04473e-12
WBGene00003464	msp-77	5.35834	5.80889e-33	2.41544e-30		WBGene00015993	C18H7.1	-3.19108	4.27116e-12	2.55376e-10
WBGene00002026	hsp-70	5.33438	7.98411e-117	7.30386e-113		WBGene00008891	clec-42	-3.19089	9.72816e-10	3.8442e-08
WBGene00013172	Y53F4B.26	5.21707	3.55783e-27	1.0171e-24		WBGene00017379	F11C7.7	-3.09567	3.16082e-08	8.86969e-07
WBGene00021224	clec-209	5.2153	3.69638e-22	6.83122e-20		WBGene00018448	F45D11.1	-3.09114	3.94443e-12	2.37392e-10
WBGene00023263	D1005.t1	5.20361	1.61579e-25	3.79005e-23		WBGene00001477	fmo-2	-3.07754	7.59592e-08	1.9169e-06
WBGene00018910	F56A4.2	5.04441	1.93354e-20	3.13063e-18		WBGene00174662	21ur-7638	-2.99923	2.98714e-07	6.30365e-06
WBGene00002018	hsp-16.41	4.95867	6.10947e-86	2.79447e-82		WBGene00019764	M03F8.5	-2.93418	1.11041e-07	2.67669e-06
WBGene00003468	msp-113	4.94704	5.3332e-27	1.45636e-24		WBGene00011699	cyp-34A2	-2.92816	9.24549e-30	3.19161e-27
WBGene00235090	C38D9.13	4.89091	7.38765e-34	3.46576e-31		WBGene00009710	F44G3.10	-2.90621	2.91385e-07	6.18466e-06
WBGene00002016	hsp-16.2	4.85006	8.83047e-87	5.38541e-83		WBGene00007509	C10C5.5	-2.88488	1.15535e-09	4.48796e-08
WBGene00002017	hsp-16.11	4.81618	2.34824e-16	2.57266e-14		WBGene00009395	clec-64	-2.85306	4.60863e-10	1.96092e-08
WBGene00010874	M05D6.1	4.80197	1.94065e-29	6.45567e-27		WBGene00045457	F33H12.7	-2.8425	1.25246e-16	1.46891e-14
WBGene00019136	F59H6.5	4.71327	1.15501e-45	1.11221e-42		WBGene00007397	C07A4.2	-2.79573	2.723e-07	5.8269e-06
WBGene00021892	Y54G2A.28	4.69613	2.47465e-38	1.6769e-35		WBGene00009838	fbxa-187	-2.7908	7.90132e-08	1.9776e-06
WBGene00009682	msd-2	4.64794	8.05391e-20	1.24877e-17		WBGene00050939	C05G5.7	-2.76105	1.04364e-08	3.27522e-07
WBGene00003458	msp-65	4.62942	2.48183e-18	3.46623e-16		WBGene00001681	gpc-1	-2.74432	4.86995e-11	2.46134e-09
WBGene00021107	W09B7.2	4.54992	4.15052e-16	4.38947e-14		WBGene00015408	C03H5.6	-2.73939	6.37748e-13	4.48778e-11
WBGene00003444	msp-51	4.52835	1.00522e-30	3.53684e-28		WBGene00000960	dgk-3	-2.71114	1.58331e-07	3.64381e-06
WBGene00044225	C38D4.10	4.44213	4.8416e-16	5.03306e-14		WBGene00009706	argk-1	-2.70879	1.07193e-15	1.07169e-13
WBGene00008862	F15D4.5	4.42483	1.38493e-85	5.06775e-82		WBGene00010062	lipl-1	-2.68158	1.35695e-22	2.72822e-20
WBGene00003432	msp-36	4.3928	4.64326e-40	3.39813e-37		WBGene00020141	lmd-5	-2.63897	1.05099e-08	3.29263e-07
WBGene00018648	F49F1.8	4.33619	4.04416e-28	1.21298e-25		WBGene00020242	phat-5	-2.6235	6.0091e-11	2.98757e-09
WBGene00003425	msp-10	4.32157	6.05415e-15	5.42975e-13		WBGene00015398	tag-293	-2.61392	6.22136e-06	9.12068e-05
WBGene00044462	C44B12.9	4.30808	4.23209e-21	7.16947e-19		WBGene00000007	aat-6	-2.61135	3.51716e-17	4.31878e-15
WBGene00017186	F07B7.2	4.29086	4.13816e-14	3.30619e-12		WBGene00017881	asp-13	-2.59304	2.0733e-42	1.64926e-39
WBGene00007120	B0250.3	4.25825	6.07603e-45	5.55835e-42		WBGene00006464	bath-47	-2.5665	1.69331e-07	3.86295e-06
WBGene00194925	K08D8.11	4.20871	2.5897e-27	7.52083e-25		WBGene00000061	lgc-11	-2.56476	4.03916e-09	1.39698e-07
WBGene00022866	ZK1240.1	4.1777	5.09033e-27	1.41563e-24		WBGene00009799	lgc-47	-2.56433	1.51952e-12	9.85858e-11
WBGene00002020	hsp-16.49	4.08954	8.51116e-12	4.86626e-10		WBGene00014989	best-23	-2.5346	4.68639e-12	2.7929e-10
WBGene00000667	col-92	4.07436	1.72445e-54	2.62921e-51		WBGene00002178	jnk-1	-2.53012	1.62344e-17	2.06268e-15
WBGene00235270	F59E12.16	4.0728	1.50792e-12	9.85317e-11		WBGene00020788	nep-22	-2.52974	3.82811e-38	2.5014e-35
WBGene00016637	C44B12.3	4.01484	2.48947e-22	4.84547e-20		WBGene00012529	Y32F6A.4	-2.51361	1.7213e-16	1.95608e-14
WBGene00011617	T08G3.4	3.99802	2.95446e-22	5.57265e-20		WBGene00016734	C46H11.10	-2.51226	2.50119e-15	2.37108e-13
WBGene00003431	msp-33	3.98091	9.34364e-31	3.35198e-28		WBGene00022106	lgc-46	-2.50995	1.14313e-08	3.52098e-07
WBGene00022529	srt-14	3.98049	7.43835e-13	5.17461e-11		WBGene00003877	pept-1	-2.50802	2.09547e-26	5.39983e-24
WBGene00013155	Y53F4B.8	3.96833	5.08225e-42	3.87437e-39		WBGene00015984	C18G1.6	-2.50565	2.6302e-06	4.29278e-05
WBGene00003467	msp-81	3.92042	1.08816e-32	4.42422e-30		WBGene00019717	trx-3	-2.50393	4.47958e-11	2.27032e-09
WBGene00003450	msp-57	3.90173	2.03545e-21	3.51326e-19		WBGene00010032	F54B11.9	-2.49791	6.74575e-06	9.77198e-05
WBGene00043948	ZC262.7	3.88935	9.01146e-12	5.13625e-10		WBGene00016100	C25E10.11	-2.49234	4.24343e-05	0.000479838
WBGene00003470	msp-152	3.85085	1.5731e-23	3.34668e-21		WBGene00013746	lgc-55	-2.49231	1.05163e-10	4.99754e-09
WBGene00012724	sre-48	3.84414	1.9831e-12	1.26421e-10		WBGene00009493	hrg-4	-2.48049	2.84276e-12	1.75122e-10
WBGene00219780	B0228.10	3.84102	9.0511e-14	6.92883e-12		WBGene00016517	nhr-260	-2.47584	5.11691e-06	7.72742e-05
WBGene00000638	col-62	3.80913	4.64389e-29	1.49061e-26		WBGene00017703	F22E5.1	-2.47421	1.32143e-09	5.02639e-08
WBGene00019604	pgph-1	3.78774	4.11086e-12	2.46598e-10		WBGene00013028	efhc-1	-2.47245	2.31834e-05	0.000288547
WBGene00194744	Y38H6C.25	3.78432	5.31591e-11	2.65013e-09		WBGene00011672	cyp-13A5	-2.4711	2.73164e-13	2.03992e-11
WBGene00173505	21ur-15575	3.77631	1.3125e-10	6.14155e-09		WBGene00003571	ncx-6	-2.44011	6.77223e-10	2.79065e-08
WBGene00003452	msp-59	3.77039	3.3672e-22	6.28635e-20		WBGene00010275	acc-1	-2.42636	4.50709e-08	1.21089e-06
WBGene00268212	D1065.6	3.76422	5.38952e-14	4.23204e-12		WBGene00003572	ncx-7	-2.42064	8.16738e-18	1.08283e-15
WBGene00003434	msp-38	3.71567	5.90985e-16	6.07453e-14		WBGene00004719	sad-1	-2.41988	2.63333e-13	1.97457e-11
WBGene00007454	C08F11.7	3.62722	3.67013e-25	8.18887e-23		WBGene00012648	Y39A1A.9	-2.41852	4.79155e-16	5.0095e-14
WBGene00195048	K08D10.13	3.59511	3.10631e-10	1.36738e-08		WBGene00009730	myo-6	-2.41547	4.8677e-26	1.20351e-23
WBGene00012621	Y38H6C.8	3.58197	2.11531e-09	7.69418e-08		WBGene00002067	ifp-1	-2.41192	1.85096e-22	3.681e-20
WBGene00018624	F48G7.13	3.58177	1.13075e-14	9.53377e-13		WBGene00219647	anr-27	-2.41188	2.27659e-05	0.000283929
WBGene00018699	F52E1.12	3.57648	6.42508e-12	3.74374e-10		WBGene00000037	ace-3	-2.39031	1.61335e-16	1.86822e-14
WBGene00045238	rpr-1	3.57054	2.43457e-09	8.71682e-08		WBGene00007507	C10C5.3	-2.38449	5.01124e-15	4.56147e-13
WBGene00006053	ssq-4	3.55002	4.46674e-35	2.2701e-32		WBGene00006628	tsp-2	-2.37877	1.01586e-07	2.47486e-06
WBGene00008944	F19B2.5	3.52691	1.94703e-46	2.22642e-43		WBGene00019037	fbxb-17	-2.37647	1.10924e-11	6.26377e-10
WBGene00003438	msp-45	3.51807	1.1411e-19	1.7398e-17		WBGene00004944	sol-1	-2.37603	8.1244e-13	5.60921e-11
WBGene00220041	R11A5.8	3.48233	2.32126e-09	8.38954e-08		WBGene00017466	F14F9.3	-2.37508	2.09445e-06	3.5156e-05
WBGene00003463	msp-76	3.48109	2.18081e-21	3.72899e-19		WBGene00007166	fbxa-152	-2.36872	2.81897e-05	0.000341336
WBGene00003448	msp-55	3.47127	3.25644e-13	2.3737e-11		WBGene00044701	AH9.6	-2.35212	6.7092e-09	2.18808e-07
WBGene00014197	ZK1053.2	3.46162	1.12076e-15	1.1131e-13		WBGene00005530	sri-18	-2.34016	0.000109185	0.0010739
WBGene00044358	Y71G12B.33	3.45641	1.28219e-15	1.25449e-13		WBGene00011042	R05H10.1	-2.33822	1.28159e-06	2.30787e-05
WBGene00007870	C32H11.7	3.44902	6.12657e-18	8.24203e-16		WBGene00018789	F54C1.1	-2.33465	6.03563e-06	8.89381e-05
WBGene00022090	Y69A2AR.19	3.44015	1.07719e-18	1.53971e-16		WBGene00016003	C18H9.5	-2.33256	1.95096e-08	5.75721e-07
WBGene00219941	F40F11.6	3.42169	7.73419e-09	2.49128e-07		WBGene00011197	srw-145	-2.32965	6.07744e-05	0.00064987
WBGene00003449	msp-56	3.41139	2.1652e-18	3.04727e-16		WBGene00017418	F13B6.3	-2.32225	2.53599e-15	2.39168e-13
WBGene00017975	F32B5.1	3.41026	7.87221e-12	4.55791e-10		WBGene00021582	clec-71	-2.31746	5.36991e-05	0.000585506
WBGene00001542	gcy-17	3.40142	1.94864e-26	5.09318e-24		WBGene00000731	col-158	-2.30973	6.48444e-19	9.34168e-17
WBGene00016527	fbxa-47	3.38855	1.96989e-11	1.06316e-09		WBGene00017976	F32B5.2	-2.3065	4.36092e-06	6.71611e-05
WBGene00004209	ptc-2	3.38654	1.10574e-09	4.31358e-08		WBGene00008492	F01D5.1	-2.30621	8.17843e-15	7.12651e-13
WBGene00005291	srh-70	3.38254	2.63896e-22	5.02941e-20		WBGene00003958	pcp-3	-2.30356	3.97248e-05	0.000456249
WBGene00021271	spe-47	3.33977	2.80531e-16	3.03704e-14		WBGene00003377	mls-2	-2.30345	1.15786e-08	3.55439e-07
WBGene00019059	F58F9.6	3.33493	1.5111e-08	4.52491e-07		WBGene00013121	spe-38	-2.29511	2.33818e-05	0.000290358
WBGene00017701	F22D3.5	3.32441	2.19242e-09	7.95884e-08		WBGene00045416	Y37H2A.14	-2.29326	6.32312e-11	3.11827e-09
WBGene00009691	F44E5.4	3.32259	2.00987e-08	5.92152e-07		WBGene00013479	Y69H2.1	-2.29259	5.46385e-07	1.08659e-05
WBGene00007301	C04F12.7	3.31618	1.68859e-21	2.97062e-19		WBGene00012270	W04G5.10	-2.28687	2.577e-05	0.000316223
WBGene00013170	Y53F4B.24	3.30341	2.26245e-33	9.85565e-31		WBGene00015906	C17E7.13	-2.28494	3.7208e-07	7.71834e-06
WBGene00014472	MTCE.33	3.29099	9.00455e-34	4.11868e-31		WBGene00014173	ZK970.7	-2.28158	3.49623e-14	2.8304e-12
WBGene00011748	T13F2.9	3.27628	7.4447e-23	1.53043e-20		WBGene00006783	unc-47	-2.26815	1.45336e-06	2.57911e-05
WBGene00009692	F44E5.5	3.26964	3.26309e-08	9.08698e-07		WBGene00008977	iglr-1	-2.26702	5.0423e-08	1.33895e-06
WBGene00017909	F28H1.4	3.26893	2.77159e-12	1.71895e-10		WBGene00013716	Y106G6H.1	-2.26358	1.21465e-17	1.56502e-15
WBGene00023271	F19G12.t1	3.23667	6.45081e-08	1.65997e-06		WBGene00015857	C16D9.1	-2.26217	1.31546e-09	5.02191e-08
WBGene00009680	msd-1	3.23633	6.44738e-08	1.65997e-06		WBGene00044058	F17B5.6	-2.26135	0.000164399	0.00150392
WBGene00009178	uggt-2	3.2297	1.40245e-16	1.63435e-14		WBGene00019230	ttll-11	-2.26121	4.76764e-06	7.27512e-05
WBGene00001922	his-48	3.21318	4.98739e-15	4.56147e-13		WBGene00044402	Y82E9BL.18	-2.2582	4.61947e-08	1.23745e-06
WBGene00014158	ZK938.1	3.14477	9.1344e-15	7.84615e-13		WBGene00021127	W10C8.4	-2.25194	3.99445e-10	1.72772e-08
WBGene00194716	ZK637.18	3.11495	1.59714e-07	3.66239e-06		WBGene00011644	T09B9.3	-2.25066	2.85171e-05	0.000344388
WBGene00008405	ttll-12	3.09532	8.78563e-46	9.4554e-43		WBGene00020368	ast-1	-2.24049	2.98223e-13	2.19128e-11
WBGene00014672	C08F11.6	3.08731	1.73254e-13	1.32078e-11		WBGene00013098	Y51H4A.1	-2.23348	4.07963e-07	8.36781e-06
WBGene00023283	F40H7.6	3.08259	3.32119e-07	6.92867e-06		WBGene00002128	inx-6	-2.23311	8.27725e-20	1.27261e-17
WBGene00003465	msp-78	3.06673	5.69386e-14	4.45192e-12		WBGene00017208	fbxb-35	-2.22775	2.59778e-07	5.59165e-06
WBGene00018325	F42A6.3	3.06665	1.15322e-09	4.48796e-08		WBGene00000058	acr-19	-2.22649	2.14358e-07	4.75959e-06
WBGene00008592	F08H9.4	3.06071	1.42996e-11	7.90408e-10		WBGene00189961	Y54G2A.57	-2.22574	0.000101432	0.00100586
WBGene00020990	W03D8.9	3.05807	9.87063e-16	9.9227e-14		WBGene00006747	unc-7	-2.22053	2.2529e-16	2.48308e-14
WBGene00010531	K03D3.5	3.05737	4.09857e-07	8.39725e-06		WBGene00013901	ugt-16	-2.22023	7.37987e-09	2.38977e-07
WBGene00016752	C48E7.7	3.05655	3.85954e-07	7.94309e-06		WBGene00006671	twk-17	-2.2152	2.12531e-12	1.34085e-10
WBGene00000752	col-179	3.04554	8.99092e-40	6.32684e-37		WBGene00019045	fbxb-47	-2.20692	2.03717e-05	0.00025776
WBGene00003429	msp-31	3.0451	1.0778e-21	1.95242e-19		WBGene00007097	B0024.4	-2.20414	7.19116e-11	3.49919e-09
WBGene00014871	Y37H9A.5	3.04279	3.29716e-15	3.06218e-13		WBGene00018708	oac-32	-2.20223	6.06128e-08	1.57301e-06
WBGene00014179	ZK1010.5	3.035	8.00512e-13	5.54779e-11		WBGene00013415	ilcr-1	-2.19288	6.58424e-11	3.23831e-09
WBGene00006051	ssq-2	3.01534	8.63159e-29	2.72282e-26		WBGene00019738	clec-265	-2.1927	3.08448e-14	2.55356e-12
WBGene00013154	Y53F4B.7	3.00942	4.46843e-07	9.05365e-06		WBGene00013456	Y67A10A.7	-2.19243	1.40021e-06	2.49448e-05
WBGene00010530	srz-61	3.00791	5.17466e-07	1.03471e-05		WBGene00009716	F44G4.7	-2.18847	5.4595e-05	0.000593655
WBGene00220123	W06H8.16	3.00597	2.89067e-07	6.14259e-06		WBGene00000553	cmk-1	-2.18338	1.91431e-09	7.01889e-08
WBGene00012591	nspe-1	3.00448	5.39888e-34	2.59942e-31		WBGene00009958	madd-4	-2.17917	7.6197e-14	5.9072e-12
WBGene00003443	msp-50	3.00406	1.00125e-14	8.52044e-13		WBGene00019156	H04M03.12	-2.17878	4.37727e-11	2.22462e-09
WBGene00007992	fipr-24	2.9953	5.50785e-10	2.30072e-08		WBGene00006681	twk-29	-2.17736	1.64061e-06	2.87516e-05
WBGene00009695	clp-8	2.98214	6.73676e-08	1.72869e-06		WBGene00016979	C56G2.4	-2.16982	1.33402e-11	7.41863e-10
WBGene00219859	C49F5.11	2.9811	1.88522e-09	6.94002e-08		WBGene00197302	C33F10.18	-2.16714	0.000349471	0.00279944
WBGene00021483	Y40A1A.1	2.97225	5.65331e-07	1.11585e-05		WBGene00016397	maph-9	-2.16485	1.07819e-06	1.98257e-05
WBGene00044175	fipr-9	2.96971	9.09996e-09	2.8905e-07		WBGene00022838	ZK993.2	-2.16368	0.000284611	0.00235942
WBGene00022382	Y94H6A.10	2.96335	1.82737e-29	6.19139e-27		WBGene00012176	W01C9.2	-2.15941	8.01088e-06	0.00011353
WBGene00045175	C10C6.9	2.95343	1.18645e-09	4.58927e-08		WBGene00020128	R193.2	-2.15861	2.65147e-15	2.48776e-13
WBGene00020744	T24A6.1	2.95115	1.59875e-09	5.95738e-08		WBGene00018569	F47F2.1	-2.15816	1.91151e-14	1.58968e-12
WBGene00014665	C04G2.3	2.93092	2.33958e-08	6.79442e-07		WBGene00019908	R05H11.2	-2.15538	1.50285e-05	0.000196823
WBGene00016447	msd-4	2.92997	8.2783e-17	9.96446e-15		WBGene00003179	mec-18	-2.15301	2.2413e-09	8.12018e-08
WBGene00220163	Y47D3A.35	2.92787	1.23437e-14	1.03597e-12		WBGene00219742	linc-52	-2.15093	0.000390396	0.00305373
WBGene00017386	nspd-5	2.92308	1.1786e-11	6.59438e-10		WBGene00007418	C07E3.8	-2.15028	0.000406768	0.00315633
WBGene00012618	dct-10	2.91765	1.6432e-06	2.87694e-05		WBGene00008625	scl-14	-2.13979	0.000178314	0.00160869
WBGene00045271	F07G6.10	2.91619	2.06851e-07	4.60408e-06		WBGene00001518	gar-2	-2.13363	1.01162e-14	8.56879e-13
WBGene00014731	F02E9.8	2.89049	7.13385e-08	1.81279e-06		WBGene00020045	glb-23	-2.1296	0.000114793	0.00112193
WBGene00023401	ZK380.t2	2.88824	2.08822e-06	3.50836e-05		WBGene00016314	C32D5.6	-2.1265	1.21835e-19	1.84223e-17
WBGene00015098	snpc-3.1	2.87469	3.48974e-20	5.50416e-18		WBGene00185118	K02E2.11	-2.11851	3.68598e-06	5.81368e-05
WBGene00019561	K09C6.7	2.86987	3.75125e-07	7.76389e-06		WBGene00020465	T12E12.6	-2.11617	8.90638e-05	0.000903277
WBGene00000830	ctl-1	2.86168	2.25224e-15	2.14619e-13		WBGene00006627	tsp-1	-2.11167	5.14855e-08	1.36124e-06
WBGene00015175	srz-4	2.85766	3.18723e-08	8.93011e-07		WBGene00004285	rab-37	-2.11108	1.50516e-05	0.000196985
WBGene00007631	wht-3	2.85353	1.17461e-10	5.5104e-09		WBGene00001135	eat-4	-2.10866	1.14137e-11	6.40569e-10
WBGene00003333	mir-239.2	2.85146	1.31514e-06	2.35882e-05		WBGene00003569	ncx-4	-2.1081	7.20683e-10	2.94322e-08
WBGene00014196	ZK1053.1	2.85116	2.779e-09	9.87274e-08		WBGene00016532	C39D10.5	-2.10158	0.00031733	0.00257581
WBGene00021993	Y59E9AL.3	2.84258	4.82847e-09	1.64204e-07		WBGene00006818	unc-86	-2.09548	1.05086e-09	4.11701e-08
WBGene00019668	fil-2	2.83558	2.35256e-07	5.13634e-06		WBGene00010647	K08C7.4	-2.09479	1.90887e-06	3.25486e-05
WBGene00018385	F43C11.8	2.83232	1.75477e-08	5.19502e-07		WBGene00007131	pals-26	-2.09247	3.6416e-06	5.75858e-05
WBGene00008863	F15D4.6	2.8314	7.17125e-15	6.33841e-13		WBGene00018803	fbxa-24	-2.08852	1.37369e-11	7.61605e-10
WBGene00021862	fbxa-48	2.82773	1.14703e-10	5.39489e-09		WBGene00004372	rig-5	-2.0873	7.30014e-09	2.36814e-07
WBGene00012638	Y38H8A.4	2.82664	7.63657e-08	1.9245e-06		WBGene00011692	T10G3.1	-2.08729	1.73939e-11	9.4433e-10
WBGene00014728	E03A3.1	2.82395	5.09687e-08	1.34953e-06		WBGene00008123	ent-4	-2.08638	2.01248e-17	2.52194e-15
WBGene00019335	K02F6.1	2.82348	2.7476e-06	4.45656e-05		WBGene00010350	H01G02.3	-2.08387	8.79633e-08	2.17483e-06
WBGene00012813	Y43F8B.2	2.82119	4.9609e-28	1.46395e-25		WBGene00077763	glb-34	-2.07628	0.000630652	0.00450367
WBGene00006056	sss-1	2.81169	1.67703e-15	1.61489e-13		WBGene00001594	glc-4	-2.07189	2.39825e-10	1.0702e-08
WBGene00002212	kin-31	2.80978	5.5732e-10	2.32272e-08		WBGene00018514	twnk-1	-2.05987	4.14108e-06	6.40636e-05
WBGene00009196	F28B1.2	2.80741	3.23519e-06	5.1831e-05		WBGene00004275	rab-11.2	-2.05427	0.00041011	0.00317805
WBGene00003435	msp-40	2.80418	8.707e-18	1.13788e-15		WBGene00004923	snt-3	-2.05396	7.59885e-10	3.0964e-08
WBGene00269426	C49G7.14	2.79923	3.98338e-06	6.19201e-05		WBGene00021583	clec-72	-2.05297	5.5018e-09	1.8302e-07
WBGene00018314	F41H10.1	2.79096	1.2266e-09	4.70479e-08		WBGene00007041	tag-180	-2.05146	4.37911e-10	1.87635e-08
WBGene00219609	linc-7	2.77166	9.08925e-24	1.95643e-21		WBGene00001989	hot-4	-2.05047	1.06884e-06	1.97131e-05
WBGene00044338	nspc-3	2.7688	5.54858e-07	1.10225e-05		WBGene00010349	dyf-18	-2.05041	6.85981e-05	0.00072089
WBGene00015689	spch-2	2.7643	4.18243e-08	1.13534e-06		WBGene00013517	lgc-52	-2.04976	0.000700516	0.00491059
WBGene00020715	nspd-4	2.76249	4.29527e-08	1.15909e-06		WBGene00020579	T19D12.4	-2.04795	1.8675e-24	4.1166e-22
WBGene00010091	ssp-35	2.75961	5.14902e-11	2.57395e-09		WBGene00019961	R08E5.1	-2.04778	0.000199164	0.00176034
WBGene00007308	C04G2.9	2.75244	2.71913e-25	6.1885e-23		WBGene00003849	odr-2	-2.04713	3.90916e-08	1.06909e-06
WBGene00199883	F10C2.12	2.7469	4.06529e-06	6.30327e-05		WBGene00000907	daf-11	-2.04621	6.24936e-08	1.61495e-06
WBGene00016680	C45G9.9	2.7431	1.09627e-06	2.00975e-05		WBGene00015953	C18B2.2	-2.04358	0.000787873	0.00539481
WBGene00023345	T12B5.9	2.73385	3.89097e-08	1.0673e-06		WBGene00000173	aqp-5	-2.04103	0.000575605	0.00417907
WBGene00013956	ZK265.3	2.72547	7.14212e-11	3.48459e-09		WBGene00001373	exp-1	-2.03873	0.000127958	0.00121997
WBGene00022157	Y71G12B.22	2.72393	1.51315e-06	2.67742e-05		WBGene00011960	oac-48	-2.03704	0.000711935	0.00497159
WBGene00022204	Y73B3A.2	2.72209	1.93075e-06	3.28605e-05		WBGene00011894	ttr-23	-2.03622	4.24908e-08	1.15002e-06
WBGene00009470	F36D3.4	2.71907	1.45327e-09	5.47099e-08		WBGene00003092	lys-3	-2.03564	8.31869e-09	2.65618e-07
WBGene00013290	Y57G11A.2	2.71565	1.24738e-16	1.46891e-14		WBGene00019273	H43E16.1	-2.03521	6.7283e-13	4.71651e-11
WBGene00013107	Y51H4A.13	2.71227	7.10642e-09	2.31351e-07		WBGene00001593	glc-3	-2.0352	2.44164e-05	0.000302044
WBGene00015094	B0261.6	2.70766	6.59327e-08	1.69425e-06		WBGene00021178	Y9C9A.8	-2.03309	3.18665e-05	0.000378591
WBGene00220243	ZK484.11	2.70554	4.93684e-06	7.48958e-05		WBGene00012853	Y44A6D.2	-2.03204	1.18064e-17	1.53199e-15
WBGene00014814	R03D7.3	2.70461	6.92176e-06	9.97956e-05		WBGene00015934	ceh-48	-2.02446	9.0972e-12	5.16902e-10
WBGene00012180	W01D2.3	2.7045	5.64098e-07	1.11576e-05		WBGene00003474	mtl-2	-2.02273	2.15075e-16	2.3994e-14
WBGene00020070	rmd-6	2.70312	7.15031e-06	0.000102606		WBGene00009429	irg-5	-2.01618	2.28238e-10	1.02349e-08
WBGene00017952	F31E3.6	2.70054	1.12552e-15	1.1131e-13		WBGene00017077	D2096.10	-2.01606	5.41873e-09	1.81818e-07
WBGene00018178	F38E1.3	2.6996	6.978e-08	1.77813e-06		WBGene00006985	zig-8	-2.01452	2.98292e-09	1.05358e-07
WBGene00195024	F39E9.17	2.69488	9.15217e-06	0.000127434		WBGene00020385	nhr-216	-2.01353	1.25865e-05	0.0001676
WBGene00010612	K07A1.5	2.69132	1.645e-06	2.87734e-05		WBGene00017400	stg-2	-2.01316	0.000222089	0.00192211
WBGene00043147	nspd-6	2.68968	1.10545e-06	2.02456e-05		WBGene00019779	endu-2	-2.01143	6.17964e-11	3.05575e-09
WBGene00007632	C16C10.13	2.68933	3.11803e-07	6.54213e-06		WBGene00015932	C17H12.6	-2.00967	2.97259e-08	8.39297e-07
WBGene00003424	msp-3	2.68665	1.07984e-09	4.22151e-08		WBGene00004267	rab-3	-2.00825	7.35258e-16	7.47349e-14
WBGene00013474	Y69E1A.2	2.68554	2.80242e-19	4.16854e-17		WBGene00018219	F40A3.4	-2.00584	5.46087e-05	0.000593655
WBGene00019439	K06B9.2	2.68399	4.95575e-11	2.49781e-09		WBGene00006505	lagr-1	-2.00131	7.16564e-08	1.81834e-06
WBGene00044439	Y51H7C.15	2.67995	1.03117e-05	0.000141109		WBGene00011495	T05F1.11	-1.99274	3.13183e-12	1.91639e-10
WBGene00000596	col-7	2.67747	5.67637e-13	4.02539e-11		WBGene00012728	Y39G8B.9	-1.98972	5.13019e-07	1.02806e-05
WBGene00020318	T07F8.1	2.67311	8.33759e-09	2.65757e-07		WBGene00010594	swt-5	-1.98793	0.000129522	0.00123086
WBGene00000715	col-142	2.6714	6.93977e-36	3.84758e-33		WBGene00045340	T10G3.8	-1.98783	0.000647668	0.00460617
WBGene00011418	igdb-1	2.66529	1.15552e-05	0.00015568		WBGene00001068	dpy-6	-1.98671	1.2651e-08	3.84489e-07
WBGene00001931	his-57	2.66365	1.03691e-05	0.000141682		WBGene00016298	fbxc-14	-1.98252	5.76805e-05	0.00062261
WBGene00195016	srpr-2.1	2.6602	4.16802e-09	1.43612e-07		WBGene00008967	F20B10.3	-1.98099	0.000128055	0.00122026
WBGene00007714	C25D7.1	2.65281	9.69929e-06	0.000133729		WBGene00011099	nhr-208	-1.9787	0.000281129	0.00233372
WBGene00013171	Y53F4B.25	2.64763	7.12817e-13	4.97775e-11		WBGene00006459	tag-89	-1.97854	2.69038e-06	4.37929e-05
WBGene00004904	snf-5	2.64485	1.22907e-12	8.11808e-11		WBGene00014033	arrd-15	-1.97672	1.55798e-06	2.73821e-05
WBGene00006052	ssq-3	2.64431	2.16374e-11	1.15416e-09		WBGene00010741	lgc-49	-1.9755	0.000839355	0.00566868
WBGene00011653	oac-43	2.64359	2.4294e-06	4.00074e-05		WBGene00008485	ugt-43	-1.97484	4.73399e-08	1.26258e-06
WBGene00019783	M70.1	2.64293	4.63118e-09	1.57788e-07		WBGene00004153	pqn-71	-1.97316	6.72906e-05	0.000709866
WBGene00000097	aip-1	2.64175	2.45973e-49	3.46178e-46		WBGene00000288	cal-4	-1.97296	1.69087e-12	1.0893e-10
WBGene00269431	T16A1.10	2.64005	1.52289e-08	4.55274e-07		WBGene00008122	C47A4.1	-1.9692	3.74858e-05	0.000437119
WBGene00007966	maph-1.3	2.63928	9.52057e-35	4.70779e-32		WBGene00008598	spin-3	-1.96474	1.08187e-07	2.62015e-06
WBGene00015273	mct-2	2.62381	1.59449e-05	0.000207636		WBGene00008022	lgc-41	-1.96299	0.000329042	0.00266168
WBGene00016605	C43E11.5	2.61183	9.31205e-07	1.73673e-05		WBGene00011328	T01D3.3	-1.96198	2.41426e-12	1.51271e-10
WBGene00012607	Y38F1A.4	2.60974	5.68815e-10	2.36524e-08		WBGene00019472	cyp-35B1	-1.96092	3.10893e-05	0.000371285
WBGene00008497	F01D5.7	2.60749	1.72509e-05	0.000222996		WBGene00015478	mapk-15	-1.9609	1.15828e-07	2.77745e-06
WBGene00013158	Y53F4B.11	2.60312	5.28329e-09	1.78017e-07		WBGene00000280	cah-2	-1.96039	1.36697e-06	2.43764e-05
WBGene00021886	Y54G2A.21	2.60075	1.24343e-21	2.23038e-19		WBGene00018639	tbc-16	-1.9599	3.59091e-08	9.89446e-07
WBGene00016357	C33F10.11	2.58975	2.21833e-07	4.88405e-06		WBGene00011660	T09E11.11	-1.95683	3.3057e-08	9.19165e-07
WBGene00010719	K09E4.1	2.57899	4.75167e-10	2.01709e-08		WBGene00003473	mtl-1	-1.95608	4.90753e-06	7.46368e-05
WBGene00012604	nspe-2	2.57689	5.58589e-09	1.8548e-07		WBGene00015117	B0294.1	-1.955	3.19554e-05	0.000379401
WBGene00001879	his-5	2.57524	2.86473e-07	6.09456e-06		WBGene00010329	pcdr-1	-1.95161	1.23979e-07	2.9574e-06
WBGene00010158	pes-2.2	2.57325	2.33925e-05	0.000290358		WBGene00015152	B0348.2	-1.95045	0.000963511	0.00636404
WBGene00219326	F36D3.16	2.57164	5.88644e-06	8.70187e-05		WBGene00004921	snt-1	-1.94975	6.69384e-10	2.76457e-08
WBGene00016351	C33F10.1	2.56648	3.5823e-11	1.84625e-09		WBGene00014040	ZK662.5	-1.94512	0.000191976	0.0017117
WBGene00022581	ZC262.4	2.56344	6.37235e-06	9.28992e-05		WBGene00001174	egl-5	-1.94285	7.75806e-07	1.4801e-05
WBGene00010633	nspd-2	2.55834	4.14388e-10	1.78392e-08		WBGene00001429	fkb-4	-1.94172	8.62004e-09	2.74282e-07
WBGene00022229	Y73B6A.2	2.55557	1.93419e-06	3.28884e-05		WBGene00008315	C54G4.5	-1.94007	4.1173e-05	0.000469639
WBGene00044726	Y53F4B.43	2.5525	2.37974e-06	3.92603e-05		WBGene00022410	Y97E10C.1	-1.93949	1.43159e-20	2.33861e-18
WBGene00001784	gst-36	2.55051	4.35081e-32	1.69367e-29		WBGene00009779	F46C5.2	-1.9393	3.33352e-05	0.000393231
WBGene00206493	Y38H8A.12	2.5444	1.99822e-05	0.000253644		WBGene00015783	C15B12.1	-1.93909	1.47927e-08	4.44412e-07
WBGene00012087	T27E7.1	2.54247	6.16848e-11	3.05575e-09		WBGene00000069	acy-2	-1.93873	8.95291e-07	1.67487e-05
WBGene00045372	W01D2.8	2.54058	3.00087e-05	0.000360026		WBGene00001730	grl-21	-1.93807	0.000135099	0.00127346
WBGene00219961	F52E1.17	2.53874	3.02927e-05	0.000362957		WBGene00006309	sul-2	-1.93772	2.36896e-06	3.91178e-05
WBGene00011910	alg-3	2.52631	3.24799e-11	1.68343e-09		WBGene00013833	ZC15.5	-1.93503	0.00119767	0.00760984
WBGene00012456	Y17D7C.2	2.52547	3.34834e-05	0.000394725		WBGene00219915	F26A10.28	-1.93236	0.00022263	0.00192497
WBGene00013723	Y106G6H.13	2.52313	2.08384e-08	6.10016e-07		WBGene00008495	F01D5.5	-1.93213	5.64498e-08	1.48179e-06
WBGene00009069	F23A7.4	2.52084	2.96131e-26	7.42193e-24		WBGene00006642	tsp-16	-1.9313	1.51209e-07	3.49749e-06
WBGene00015305	C01G5.3	2.5207	1.31633e-06	2.35882e-05		WBGene00019751	M03D4.4	-1.93084	3.19274e-14	2.61948e-12
WBGene00219838	C28H8.14	2.51804	1.34908e-15	1.31291e-13		WBGene00019660	K11H12.4	-1.93079	5.61081e-13	3.99437e-11
WBGene00017559	mpz-3	2.5167	1.9084e-06	3.25486e-05		WBGene00016281	pals-32	-1.93072	0.00133699	0.00828361
WBGene00014085	ZK809.1	2.51326	4.20882e-08	1.14081e-06		WBGene00012322	W07A12.4	-1.92932	2.18343e-06	3.64823e-05
WBGene00044638	F23A7.8	2.50312	1.02436e-22	2.08241e-20		WBGene00008791	F14D7.4	-1.9292	0.00152879	0.00919186
WBGene00010092	F55C5.2	2.5031	8.01671e-09	2.56873e-07		WBGene00000449	ceh-27	-1.9286	6.3249e-12	3.69714e-10
WBGene00219327	ZK822.9	2.50212	2.98467e-05	0.000358552		WBGene00009658	pap-3	-1.92486	7.84806e-10	3.18377e-08
WBGene00007777	C27D8.1	2.50192	3.03449e-11	1.57725e-09		WBGene00010497	axl-1	-1.92113	1.6238e-07	3.71828e-06
WBGene00021227	mct-1	2.50139	3.96439e-05	0.000455893		WBGene00022465	ift-20	-1.91991	0.00149406	0.00903049
WBGene00022754	nspd-1	2.50088	4.77117e-10	2.02068e-08		WBGene00010074	irld-34	-1.91954	0.00128923	0.00805043
WBGene00018877	aman-1	2.49649	1.07803e-28	3.343e-26		WBGene00011287	glb-24	-1.91933	1.08511e-06	1.9913e-05
WBGene00003457	msp-64	2.49054	1.12059e-10	5.2841e-09		WBGene00016463	C35E7.11	-1.91547	1.80443e-09	6.69652e-08
WBGene00016839	C50F2.5	2.48525	2.66762e-05	0.000325162		WBGene00006970	zag-1	-1.90827	1.80224e-12	1.15293e-10
WBGene00197228	T06E8.3	2.48472	4.4784e-05	0.000501142		WBGene00004817	skr-11	-1.90403	5.29754e-09	1.78169e-07
WBGene00003469	msp-142	2.4791	2.94758e-07	6.24177e-06		WBGene00010236	F58B4.3	-1.9032	4.50004e-10	1.91918e-08
WBGene00021113	gsp-3	2.47867	1.06738e-08	3.32123e-07		WBGene00001476	fmo-1	-1.90061	2.65404e-09	9.48406e-08
WBGene00044809	M04F3.6	2.45755	5.4182e-05	0.000590068		WBGene00017157	tyra-2	-1.9005	7.41311e-07	1.42319e-05
WBGene00008202	clec-197	2.45158	4.40529e-05	0.000495398		WBGene00000447	ceh-24	-1.90043	0.000132796	0.00125498
WBGene00044563	T26C11.8	2.44803	8.89273e-07	1.66532e-05		WBGene00044484	hot-9	-1.90039	2.01903e-05	0.000255818
WBGene00000698	col-124	2.44764	2.72396e-33	1.15901e-30		WBGene00007182	fbxb-119	-1.89956	1.53702e-06	2.70919e-05
WBGene00013999	ZK550.5	2.44447	3.887e-06	6.07315e-05		WBGene00006651	tts-2	-1.89874	3.92843e-16	4.17875e-14
WBGene00015228	B0511.2	2.44116	3.59439e-12	2.18393e-10		WBGene00012398	Y6E2A.4	-1.89708	0.000390337	0.00305373
WBGene00012637	Y38H8A.3	2.44069	1.08574e-08	3.3669e-07		WBGene00000953	del-2	-1.89688	1.52874e-06	2.70239e-05
WBGene00220047	R74.11	2.43859	5.64927e-05	0.000611231		WBGene00019700	btb-11	-1.89452	1.80828e-10	8.27108e-09
WBGene00196687	C09B8.12	2.43261	2.65682e-05	0.000324278		WBGene00001613	glr-2	-1.89281	7.96708e-06	0.000112997
WBGene00021207	ptp-5.3	2.43096	1.05927e-05	0.0001442		WBGene00020595	T20B5.2	-1.89248	2.1652e-07	4.79015e-06
WBGene00021792	Y52D5A.1	2.43069	2.85699e-06	4.61763e-05		WBGene00001052	dop-1	-1.89032	1.3569e-07	3.1992e-06
WBGene00008465	E03A3.5	2.42989	1.87492e-05	0.000240627		WBGene00015052	clec-52	-1.88593	6.07245e-07	1.18952e-05
WBGene00005825	srw-78	2.42986	7.06346e-07	1.36466e-05		WBGene00010504	K02D3.1	-1.8851	5.20138e-06	7.83246e-05
WBGene00011606	tmed-12	2.42602	2.67801e-08	7.69183e-07		WBGene00000631	col-54	-1.88493	7.55229e-05	0.000783759
WBGene00000629	col-52	2.42539	1.36607e-05	0.00018033		WBGene00000445	ceh-22	-1.88337	5.65965e-08	1.48351e-06
WBGene00006169	str-118	2.42369	3.79329e-05	0.000440368		WBGene00000665	col-90	-1.88207	5.09383e-07	1.02189e-05
WBGene00016399	C34D4.3	2.42216	1.4299e-06	2.53995e-05		WBGene00008307	ncs-5	-1.88009	5.54104e-05	0.000600693
WBGene00022872	ZK1240.8	2.41467	5.88249e-05	0.000632723		WBGene00010652	K08C9.5	-1.8799	0.0013586	0.00837498
WBGene00016541	C39H7.1	2.41376	1.36747e-09	5.1713e-08		WBGene00000934	dat-1	-1.87978	4.94432e-06	7.49471e-05
WBGene00195147	F14E5.8	2.41349	5.79945e-05	0.000625291		WBGene00021152	mgl-3	-1.87713	4.25386e-06	6.56394e-05
WBGene00000712	col-139	2.41003	5.04669e-32	1.92363e-29		WBGene00001976	hmg-11	-1.87575	5.09341e-15	4.61332e-13
WBGene00021599	srt-42	2.40953	4.02833e-06	6.25656e-05		WBGene00013458	clc-8	-1.87513	1.51667e-12	9.85858e-11
WBGene00012552	enu-3.5	2.40662	5.10218e-16	5.27398e-14		WBGene00023187	Y67D8C.12	-1.87454	0.00131872	0.00819266
WBGene00011491	T05F1.5	2.40081	4.85311e-06	7.38706e-05		WBGene00044359	C16C4.17	-1.87308	0.000625431	0.00447512
WBGene00014007	ZK596.2	2.39892	3.54702e-06	5.63336e-05		WBGene00011796	T16G1.2	-1.87308	5.74245e-05	0.000620251
WBGene00001633	gly-8	2.39873	2.00227e-36	1.18173e-33		WBGene00019128	F59G1.4	-1.87112	2.82103e-05	0.000341359
WBGene00045272	F59C12.4	2.39579	1.68813e-16	1.94252e-14		WBGene00044109	K02E11.10	-1.87093	5.70462e-08	1.49316e-06
WBGene00016250	hsp-110	2.39248	2.90191e-26	7.37408e-24		WBGene00001612	glr-1	-1.86974	5.12317e-06	7.72742e-05
WBGene00000668	col-93	2.39135	9.50636e-44	7.90583e-41		WBGene00016503	C37C3.11	-1.86746	0.00135494	0.00836088
WBGene00045388	lfor-1	2.37744	9.40509e-05	0.00094651		WBGene00010524	K03B8.6	-1.86554	1.49577e-10	6.94584e-09
WBGene00000703	col-129	2.37682	1.51939e-33	6.78017e-31		WBGene00006766	unc-30	-1.86319	1.72586e-05	0.000222996
WBGene00017851	F27C1.1	2.37677	5.54899e-12	3.28558e-10		WBGene00000783	cpr-3	-1.86217	2.18501e-10	9.84656e-09
WBGene00006509	tag-164	2.37614	4.61035e-08	1.23682e-06		WBGene00007459	C08F11.12	-1.8585	9.0715e-05	0.000916306
WBGene00007190	rmd-3	2.37178	5.07746e-08	1.34634e-06		WBGene00011977	T24B8.3	-1.85608	7.85844e-14	6.06659e-12
WBGene00011954	T23F11.2	2.37086	1.14112e-05	0.000154081		WBGene00000561	cnd-1	-1.85587	5.88459e-06	8.70187e-05
WBGene00016557	ceh-84	2.36822	8.00566e-05	0.000822069		WBGene00007776	dmd-4	-1.85578	0.000194258	0.00172867
WBGene00004744	scp-1	2.36222	4.98815e-23	1.03708e-20		WBGene00014009	lips-6	-1.85524	0.000143903	0.00134055
WBGene00005757	srw-10	2.35888	3.58418e-05	0.00042036		WBGene00007754	C27A7.2	-1.85519	0.000576047	0.00418063
WBGene00011607	T08D2.2	2.35258	9.96195e-15	8.517e-13		WBGene00020324	T07F12.4	-1.85469	1.22104e-08	3.7358e-07
WBGene00011612	T08D2.7	2.34936	3.15159e-14	2.59736e-12		WBGene00011545	T06G6.3	-1.85202	0.000128604	0.00122358
WBGene00021478	Y39H10A.1	2.34899	2.35282e-06	3.88864e-05		WBGene00000541	cln-3.3	-1.85169	1.46301e-09	5.49635e-08
WBGene00009681	gipc-2	2.34127	2.55972e-16	2.78765e-14		WBGene00000501	cho-1	-1.85022	3.25785e-06	5.21483e-05
WBGene00021878	Y54G2A.13	2.33872	1.97333e-05	0.000250896		WBGene00017343	F10E7.1	-1.84979	7.11219e-05	0.000742297
WBGene00019461	K07A3.3	2.33727	1.19178e-06	2.15847e-05		WBGene00009304	eva-1	-1.84812	2.98107e-11	1.55389e-09
WBGene00045515	nhr-291	2.33539	6.02298e-05	0.000645178		WBGene00004819	skr-13	-1.84565	5.50257e-10	2.30072e-08
WBGene00004351	rgs-8.1	2.33103	0.000128182	0.00122083		WBGene00022623	ZC487.1	-1.84526	2.97724e-07	6.29003e-06
WBGene00077537	Y47H10A.6	2.32154	2.55782e-05	0.00031429		WBGene00016682	C45G9.11	-1.84235	0.00106707	0.00692554
WBGene00011231	R11A5.3	2.32036	5.14065e-05	0.000564546		WBGene00007552	dyf-4	-1.84066	1.80694e-06	3.11138e-05
WBGene00000733	col-160	2.31984	3.4376e-35	1.79698e-32		WBGene00003166	mec-2	-1.83933	3.59461e-10	1.56962e-08
WBGene00021188	Y13C8A.1	2.31861	2.2156e-06	3.69522e-05		WBGene00018540	btb-21	-1.83443	7.57328e-05	0.000785492
WBGene00006760	unc-23	2.31516	1.35829e-26	3.60164e-24		WBGene00009586	F40F9.10	-1.83329	1.7274e-06	2.99853e-05
WBGene00015731	C13B7.6	2.30993	0.000146448	0.00136149		WBGene00004265	qui-1	-1.83275	2.69079e-08	7.71641e-07
WBGene00003442	msp-49	2.30882	2.74926e-08	7.87174e-07		WBGene00019213	H20E11.1	-1.83221	9.65578e-13	6.56737e-11
WBGene00007156	B0379.2	2.30852	7.78549e-05	0.000801594		WBGene00009485	F36G9.3	-1.83155	7.87459e-08	1.97361e-06
WBGene00015634	C09D4.3	2.3078	4.86776e-07	9.79764e-06		WBGene00011839	T19C4.5	-1.83142	2.96245e-08	8.37728e-07
WBGene00009824	gpdh-1	2.30134	3.54371e-19	5.18686e-17		WBGene00020586	frpr-18	-1.83057	0.000137344	0.00128937
WBGene00019406	acdh-8	2.30054	2.47337e-07	5.34904e-06		WBGene00006633	tsp-7	-1.83019	3.67345e-06	5.80393e-05
WBGene00016440	gipc-1	2.29998	1.19246e-15	1.17297e-13		WBGene00017751	F23F12.3	-1.82799	1.02804e-05	0.000140892
WBGene00011234	R11A5.6	2.29979	4.35873e-06	6.71611e-05		WBGene00007006	npr-3	-1.8253	3.07002e-05	0.000367119
WBGene00021381	Y37E11B.10	2.28816	1.84634e-07	4.17559e-06		WBGene00017449	otpl-3	-1.82463	5.48401e-08	1.44575e-06
WBGene00005368	srh-152	2.28729	0.000169541	0.00154094		WBGene00006777	unc-41	-1.82433	6.69651e-15	5.94754e-13
WBGene00023191	Y73B3A.17	2.28308	4.92342e-06	7.47543e-05		WBGene00006687	twk-35	-1.82424	0.000249549	0.0021177
WBGene00000608	col-19	2.28282	2.36622e-25	5.48004e-23		WBGene00012632	Y38H6C.20	-1.8242	3.60392e-06	5.70887e-05
WBGene00001881	his-7	2.27437	1.87546e-05	0.000240627		WBGene00020889	T28C12.2	-1.82294	7.03111e-07	1.35984e-05
WBGene00000751	col-178	2.27206	1.50537e-36	9.18077e-34		WBGene00270321	Y41C4A.32	-1.82119	6.85497e-10	2.81839e-08
WBGene00020661	smz-2	2.27047	2.04628e-08	6.00249e-07		WBGene00220217	Y95B8A.18	-1.82048	0.0011056	0.00713762
WBGene00007733	smz-1	2.27005	1.00187e-09	3.93352e-08		WBGene00022782	ZK622.4	-1.81854	3.25013e-09	1.14355e-07
WBGene00021015	enu-3.3	2.26672	1.57098e-17	2.00997e-15		WBGene00023520	oig-5	-1.81716	0.000158714	0.00146068
WBGene00019202	H14N18.2	2.2663	0.000185387	0.00166349		WBGene00017798	slc-17.8	-1.81611	8.61417e-05	0.000877044
WBGene00001912	his-38	2.26611	5.42592e-09	1.81818e-07		WBGene00005005	spp-20	-1.81576	0.000120333	0.0011618
WBGene00017942	fbxc-37	2.26375	1.05496e-08	3.2994e-07		WBGene00044176	C30G7.2	-1.81451	7.43077e-09	2.402e-07
WBGene00015982	bgnt-1.4	2.2635	9.27349e-05	0.000934294		WBGene00013959	ZK265.7	-1.81416	4.48525e-10	1.91734e-08
WBGene00194658	R09E10.13	2.26146	3.08343e-06	4.95734e-05		WBGene00008043	C40H1.8	-1.81338	2.3558e-05	0.000292215
WBGene00007601	C15C6.2	2.25634	6.88873e-11	3.37661e-09		WBGene00020307	T07D3.4	-1.81232	2.85065e-11	1.49016e-09
WBGene00010957	nduo-6	2.25596	3.50278e-28	1.06811e-25		WBGene00044206	T26H5.9	-1.81174	4.1829e-05	0.000474475
WBGene00050947	K07C5.13	2.25544	6.42586e-07	1.25205e-05		WBGene00045218	K08C9.8	-1.81163	4.79725e-05	0.000532265
WBGene00016698	C46A5.1	2.25269	5.03367e-05	0.000554795		WBGene00021343	cutl-23	-1.80802	7.81973e-06	0.000111165
WBGene00000602	col-13	2.24984	1.56991e-09	5.87384e-08		WBGene00012038	T26E3.5	-1.80721	0.000793119	0.00541654
WBGene00013744	Y111B2A.27	2.24858	1.38073e-05	0.000182133		WBGene00219650	linc-56	-1.80701	0.000365181	0.00289612
WBGene00009031	F21H7.5	2.23988	5.8662e-09	1.94083e-07		WBGene00015921	C17H11.1	-1.80642	0.000127634	0.00121855
WBGene00220004	K03E5.9	2.23943	1.8529e-07	4.18011e-06		WBGene00000862	cwp-4	-1.80531	0.000396176	0.0030897
WBGene00008933	F18A11.6	2.23768	1.08266e-07	2.62015e-06		WBGene00044387	C27A2.8	-1.80379	0.000964231	0.0063665
WBGene00008092	gmeb-3	2.23766	0.000196745	0.0017457		WBGene00043066	acr-25	-1.80264	8.88716e-06	0.000124122
WBGene00017729	F22H10.5	2.23612	4.4329e-09	1.51314e-07		WBGene00007541	fipr-4	-1.79744	0.000275166	0.002298
WBGene00009639	nspc-15	2.23346	0.000239792	0.00204819		WBGene00004777	ser-2	-1.79613	1.50775e-05	0.000197182
WBGene00022587	ZC317.1	2.23113	0.000142803	0.00133098		WBGene00003232	mgl-1	-1.79601	2.08024e-05	0.000262303
WBGene00020203	T04B8.1	2.22819	0.000252285	0.00213497		WBGene00000284	cah-6	-1.79586	8.36582e-08	2.07963e-06
WBGene00009055	F22D6.14	2.22558	3.9099e-11	2.00379e-09		WBGene00003595	ngn-1	-1.79377	3.97837e-05	0.000456413
WBGene00020840	spch-3	2.22467	7.68449e-11	3.71945e-09		WBGene00006454	aex-4	-1.79177	2.50949e-07	5.42074e-06
WBGene00020285	T06A10.2	2.22461	0.000223503	0.00192912		WBGene00008611	fbxb-68	-1.79093	0.00116014	0.00741132
WBGene00219343	Y17D7C.9	2.22294	0.000251039	0.00212639		WBGene00009297	sdz-16	-1.78685	5.58609e-06	8.33631e-05
WBGene00172287	21ur-12247	2.22291	0.000255149	0.00215124		WBGene00010740	K10D3.6	-1.78616	7.92771e-10	3.20897e-08
WBGene00021793	Y52D5A.2	2.21923	0.00024505	0.00208823		WBGene00021254	Y22D7AL.16	-1.78394	0.000366228	0.00290317
WBGene00000732	col-159	2.21912	5.20361e-32	1.94296e-29		WBGene00002123	inx-1	-1.78275	2.62804e-12	1.63546e-10
WBGene00007682	C18D11.6	2.21859	5.87768e-06	8.70187e-05		WBGene00011364	cest-1.2	-1.78234	6.24498e-12	3.66212e-10
WBGene00022406	srsx-7	2.21822	8.84565e-05	0.000898612		WBGene00012346	W08G11.1	-1.78134	0.00132804	0.00824212
WBGene00007303	rnh-1.3	2.21127	9.74787e-13	6.60544e-11		WBGene00017653	F21C10.3	-1.78049	7.48918e-07	1.43629e-05
WBGene00004246	puf-10	2.21123	1.00055e-25	2.4087e-23		WBGene00008820	nlp-55	-1.77936	4.03517e-07	8.28591e-06
WBGene00018528	F47B3.4	2.21058	0.000276139	0.00230275		WBGene00004764	sel-7	-1.77897	2.75227e-07	5.88266e-06
WBGene00219905	F19F10.13	2.20929	0.000278246	0.00231399		WBGene00044677	ZK353.10	-1.77876	0.00150446	0.00908733
WBGene00019880	R05D3.6	2.20832	0.00028031	0.0023301		WBGene00002085	ins-2	-1.77662	0.000120494	0.00116274
WBGene00010366	H05L14.1	2.20816	1.84755e-05	0.000237546		WBGene00017154	ugt-57	-1.77454	1.1372e-11	6.40193e-10
WBGene00013771	Y113G7C.1	2.20366	5.19287e-09	1.75617e-07		WBGene00013101	Y51H4A.5	-1.77389	0.00135841	0.00837498
WBGene00020799	T25D10.1	2.20186	3.01424e-23	6.33892e-21		WBGene00008746	F13E6.2	-1.7696	1.93127e-05	0.000246577
WBGene00020187	gsp-4	2.20151	1.20227e-08	3.68455e-07		WBGene00011400	T03F6.4	-1.76915	2.14786e-07	4.76331e-06
WBGene00021988	rgs-8.2	2.19825	0.000298148	0.00245386		WBGene00206361	K02G10.15	-1.76806	0.00134418	0.00831171
WBGene00017288	F09E5.10	2.19591	1.10363e-10	5.21756e-09		WBGene00020582	oig-8	-1.7671	2.73676e-05	0.000332702
WBGene00195034	F40G9.20	2.19131	1.6068e-05	0.000209089		WBGene00003983	pes-10	-1.7666	1.40632e-07	3.29428e-06
WBGene00013473	Y69E1A.1	2.18186	3.64394e-09	1.27232e-07		WBGene00008783	F14B6.2	-1.76638	2.42472e-09	8.69858e-08
WBGene00011176	R09E10.6	2.17908	4.35637e-11	2.22017e-09		WBGene00019404	K05B2.4	-1.76636	4.40846e-09	1.50761e-07
WBGene00018671	F52C6.14	2.17892	0.000165537	0.0015104		WBGene00018067	npr-7	-1.76567	0.000994504	0.00653337
WBGene00021667	snpc-3.2	2.17633	8.50426e-12	4.86626e-10		WBGene00013799	athp-3	-1.76442	1.47102e-07	3.4198e-06
WBGene00010265	F58G1.3	2.16758	4.14229e-06	6.40636e-05		WBGene00006712	ubc-17	-1.76191	3.82949e-06	6.01411e-05
WBGene00011608	T08D2.3	2.16611	1.54007e-15	1.49085e-13		WBGene00009109	degt-1	-1.75984	5.82132e-06	8.63803e-05
WBGene00044222	T16G12.10	2.16495	0.00036762	0.00291168		WBGene00009965	frpr-9	-1.75931	0.000482815	0.00363074
WBGene00012595	Y38E10A.17	2.16334	2.4034e-09	8.65601e-08		WBGene00009774	F46B6.9	-1.75862	5.11474e-05	0.000563052
WBGene00219295	C34C12.12	2.15999	0.000303888	0.00249213		WBGene00004740	scd-2	-1.75852	1.53581e-08	4.58389e-07
WBGene00009046	F22B8.3	2.15846	0.000376802	0.00297282		WBGene00009865	F49B2.6	-1.7555	1.22202e-09	4.69709e-08
WBGene00022621	ZC477.7	2.15736	4.55408e-05	0.000508058		WBGene00008762	ztf-2	-1.75294	1.9843e-05	0.000252117
WBGene00002114	ins-31	2.15723	0.000368505	0.00291616		WBGene00009785	F46C5.10	-1.75131	1.15592e-06	2.10644e-05
WBGene00022582	ZC262.5	2.15614	0.000384975	0.00302166		WBGene00010098	F55C5.10	-1.75018	0.00147935	0.00897122
WBGene00009113	maph-1.2	2.15312	6.98194e-27	1.87855e-24		WBGene00004912	sng-1	-1.74922	5.66585e-07	1.11585e-05
WBGene00010869	M05B5.1	2.14845	3.75949e-05	0.000437833		WBGene00000452	ceh-31	-1.74899	0.000699351	0.0049043
WBGene00017352	F10E7.11	2.14832	1.345e-08	4.08095e-07		WBGene00006055	ssr-2	-1.74743	0.000127604	0.00121855
WBGene00008850	F15B9.6	2.14821	6.79255e-08	1.73813e-06		WBGene00004020	pho-1	-1.74667	6.11071e-19	8.87315e-17
WBGene00022020	hpo-39	2.14532	0.000104787	0.00103464		WBGene00004345	rgs-2	-1.74371	2.9955e-08	8.44463e-07
WBGene00004413	rpl-2	2.14471	3.10506e-36	1.77532e-33		WBGene00001079	dpy-20	-1.7436	0.000800504	0.00545272
WBGene00045366	Y17D7C.3	2.14036	0.00036408	0.00289492		WBGene00018766	F53G2.1	-1.74251	3.05177e-07	6.42523e-06
WBGene00014181	ZK1010.8	2.13979	2.01781e-11	1.08582e-09		WBGene00004364	ric-4	-1.74194	3.29552e-15	3.06218e-13
WBGene00011918	T22C1.8	2.13924	1.23317e-05	0.000164687		WBGene00011330	T01D3.6	-1.74154	9.96904e-21	1.67334e-18
WBGene00044670	rac-3	2.13807	0.000423351	0.003268		WBGene00006750	unc-10	-1.73981	7.81726e-12	4.54047e-10
WBGene00021342	Y35H6.3	2.13347	8.04999e-10	3.24845e-08		WBGene00044457	C18H7.11	-1.73852	2.63551e-08	7.58164e-07
WBGene00010885	M7.9	2.12603	0.000478586	0.00360635		WBGene00000491	che-12	-1.738	5.26264e-07	1.05e-05
WBGene00016954	C55C3.4	2.12567	0.000192879	0.00171723		WBGene00012916	Y46G5A.28	-1.7368	8.32972e-08	2.07348e-06
WBGene00044632	Y73F8A.37	2.12471	1.96098e-05	0.000249499		WBGene00014178	ZK1010.4	-1.73577	0.000638676	0.00455069
WBGene00018122	ttbk-2	2.12162	0.000486173	0.00364849		WBGene00000433	ceh-8	-1.73566	0.000457375	0.00347514
WBGene00018048	clec-137	2.11795	0.000477437	0.00360065		WBGene00001702	grd-13	-1.73558	2.23429e-08	6.50932e-07
WBGene00014157	ZK930.7	2.11061	4.91029e-07	9.87238e-06		WBGene00077521	maf-1	-1.73495	6.76187e-08	1.73271e-06
WBGene00009471	F36D3.5	2.11026	0.000196263	0.00174312		WBGene00012289	W05H12.1	-1.73445	3.42722e-12	2.09015e-10
WBGene00200645	R03E9.9	2.1068	0.000515272	0.00382606		WBGene00005832	srw-85	-1.73194	4.92531e-10	2.07635e-08
WBGene00010650	K08C9.1	2.10272	0.000296275	0.00243954		WBGene00013180	cutl-10	-1.73148	1.26597e-07	3.00808e-06
WBGene00004131	tent-5	2.10105	3.38074e-16	3.6172e-14		WBGene00019977	fpn-1.2	-1.73105	1.51604e-05	0.000197983
WBGene00022951	C30E1.9	2.10087	8.86273e-05	0.000899847		WBGene00004003	pgp-9	-1.73059	1.84145e-10	8.3809e-09
WBGene00006047	ssp-19	2.09673	0.000524937	0.0038758		WBGene00008292	C54C8.4	-1.72827	0.00114861	0.00735303
WBGene00005902	srx-11	2.09579	0.000570836	0.00415434		WBGene00009529	F38B2.2	-1.72759	4.35894e-05	0.000491463
WBGene00012721	Y39E4B.13	2.09247	1.29964e-06	2.33578e-05		WBGene00021116	ncs-6	-1.72514	9.34465e-06	0.000129719
WBGene00020754	T24A6.17	2.08799	0.000572216	0.00415976		WBGene00009743	sptf-1	-1.72499	3.23231e-08	9.01498e-07
WBGene00017542	F17E9.5	2.08429	8.06076e-10	3.24845e-08		WBGene00011725	lips-5	-1.72487	2.20227e-07	4.8604e-06
WBGene00013514	Y73F4A.1	2.07811	5.07524e-11	2.54402e-09		WBGene00022675	gbb-2	-1.72382	5.70686e-09	1.89153e-07
WBGene00164983	C36A4.12	2.07617	1.02617e-05	0.000140741		WBGene00020205	arrd-1	-1.72204	3.40119e-10	1.48871e-08
WBGene00010035	F54C8.1	2.07264	4.26492e-08	1.1526e-06		WBGene00011267	fbxb-85	-1.71993	3.70394e-05	0.000432465
WBGene00015627	C09B9.2	2.07077	0.000120029	0.00116009		WBGene00019115	nhr-195	-1.71956	2.72065e-05	0.000331185
WBGene00012294	nspa-8	2.0706	0.000531122	0.00390885		WBGene00018707	oac-31	-1.71893	1.59378e-09	5.95097e-08
WBGene00044131	Y45G12C.16	2.06999	0.000671073	0.00473504		WBGene00020912	W01A11.7	-1.71886	1.38835e-05	0.000183007
WBGene00010586	K05C4.10	2.06875	0.000425004	0.00327681		WBGene00011630	T08G11.3	-1.71828	0.00121965	0.007716
WBGene00044207	Y6G8.5	2.06781	0.000276501	0.00230472		WBGene00020330	cest-16	-1.71726	4.14584e-07	8.47512e-06
WBGene00021006	dct-9	2.06648	0.000394367	0.00307953		WBGene00010642	mks-6	-1.71659	4.13143e-05	0.000470371
WBGene00019134	F59H6.3	2.06614	8.99562e-10	3.6014e-08		WBGene00020938	clec-218	-1.71262	1.0647e-08	3.31854e-07
WBGene00009752	F46A8.9	2.06438	0.000690391	0.00485076		WBGene00004793	shw-3	-1.71258	3.66405e-05	0.000428902
WBGene00010877	lact-4	2.06423	2.55285e-18	3.53841e-16		WBGene00020421	T10E10.4	-1.71255	1.15902e-05	0.000156037
WBGene00194703	F26B1.8	2.06358	2.03252e-07	4.535e-06		WBGene00022245	acp-6	-1.71108	1.96844e-22	3.87254e-20
WBGene00008397	D2005.1	2.06144	0.000698539	0.00490049		WBGene00015865	C16E9.1	-1.71032	3.09494e-05	0.000369856
WBGene00022405	srsx-6	2.06132	0.000133211	0.00125824		WBGene00009722	F45D3.2	-1.70984	3.90726e-10	1.69401e-08
WBGene00013979	ZK507.3	2.05906	0.000310965	0.00253539		WBGene00044311	K04C2.7	-1.70973	0.000309676	0.00252826
WBGene00198213	M03F4.12	2.05599	0.000646098	0.00459802		WBGene00017426	F13C5.5	-1.70628	2.32286e-11	1.22829e-09
WBGene00012207	W02B12.12	2.05559	2.25351e-06	3.74479e-05		WBGene00001555	gcy-35	-1.70617	0.000133636	0.00126161
WBGene00020020	R12B2.6	2.05553	0.000733076	0.00508622		WBGene00018040	F35D2.2	-1.70542	0.00116677	0.00744844
WBGene00006050	ssq-1	2.05474	3.52927e-14	2.84456e-12		WBGene00008462	E02H4.4	-1.7035	0.000602069	0.00434192
WBGene00007778	C27D8.2	2.05394	1.12338e-06	2.05328e-05		WBGene00006749	unc-9	-1.70235	2.93912e-13	2.16831e-11
WBGene00045168	srpr-1.2	2.05312	0.000710335	0.00496231		WBGene00009887	glb-17	-1.70198	1.67624e-05	0.000217198
WBGene00018554	srt-3	2.05231	0.00070309	0.00492402		WBGene00014183	ZK1025.3	-1.70063	6.21443e-09	2.04863e-07
WBGene00045308	C37H5.14	2.05188	2.33681e-07	5.10803e-06		WBGene00017557	nep-11	-1.69834	2.75216e-09	9.7964e-08
WBGene00001932	his-58	2.05183	0.000746506	0.00515205		WBGene00006614	trp-1	-1.69794	3.77498e-06	5.93876e-05
WBGene00219456	ZK822.10	2.05011	0.000537043	0.00394291		WBGene00006748	unc-8	-1.69714	0.000542974	0.00398326
WBGene00002208	kin-26	2.04728	0.000670936	0.00473504		WBGene00013741	Y111B2A.21	-1.69357	0.000136693	0.00128516
WBGene00016572	C41H7.2	2.04593	0.000704691	0.00492852		WBGene00015334	sup-18	-1.69264	5.23156e-06	7.87144e-05
WBGene00008001	C38C10.3	2.04136	0.000794058	0.00541891		WBGene00044330	alr-1	-1.69098	1.81533e-09	6.71244e-08
WBGene00011120	R07E5.15	2.04024	0.000209675	0.00182677		WBGene00019109	F59E11.2	-1.69079	0.000978208	0.00644019
WBGene00016825	C50E10.1	2.03983	3.30831e-05	0.000390509		WBGene00017430	bcl-11	-1.68844	1.21708e-09	4.68792e-08
WBGene00015688	C10G11.8	2.03335	1.36801e-09	5.1713e-08		WBGene00008258	mans-2	-1.68691	2.37302e-10	1.06154e-08
WBGene00008794	F14D7.7	2.03186	0.000210521	0.00183326		WBGene00018344	npr-27	-1.68685	0.000516278	0.00382887
WBGene00013816	Y116F11A.1	2.03048	8.88122e-10	3.5634e-08		WBGene00015645	lips-7	-1.68617	0.000427176	0.0032894
WBGene00014746	F27D4.3	2.03002	2.25568e-10	1.01401e-08		WBGene00044281	R04A9.7	-1.68544	1.02409e-07	2.49159e-06
WBGene00021664	Y48G1BL.5	2.02682	2.87168e-13	2.13578e-11		WBGene00022334	Y82E9BR.1	-1.68515	3.05245e-12	1.87408e-10
WBGene00001603	gln-2	2.02609	1.1849e-06	2.14856e-05		WBGene00000047	acr-8	-1.68465	2.2946e-07	5.02778e-06
WBGene00010254	F58E6.5	2.02539	1.18085e-05	0.000158626		WBGene00018742	F53B3.3	-1.68392	1.70851e-07	3.88791e-06
WBGene00012115	T28B8.4	2.02002	0.000202474	0.00178099		WBGene00021893	ndnf-1	-1.68388	5.49964e-09	1.8302e-07
WBGene00021662	snpc-3.3	2.01655	5.33094e-13	3.80996e-11		WBGene00006544	tbx-7	-1.6827	0.00149167	0.00901906
WBGene00007794	C28D4.7	2.01525	0.000527291	0.00389005		WBGene00010558	ptp-4	-1.68012	2.0472e-08	6.00249e-07
WBGene00000659	col-84	2.01414	2.61479e-05	0.000320216		WBGene00009190	F27D4.6	-1.67885	2.7118e-11	1.42163e-09
WBGene00012012	T25B9.6	2.01278	0.000197827	0.00175106		WBGene00044504	R13A1.10	-1.67844	0.00134638	0.00831925
WBGene00015694	ugt-27	2.0114	0.000185075	0.00166149		WBGene00017421	cutl-29	-1.67625	2.90962e-05	0.000349996
WBGene00013449	Y67A6A.1	2.00999	0.000448776	0.00342375		WBGene00001434	fkh-2	-1.67568	4.76055e-06	7.27037e-05
WBGene00008541	F07A5.2	2.00632	2.46786e-07	5.34343e-06		WBGene00020360	math-41	-1.6746	6.17868e-13	4.36467e-11
WBGene00010099	fbxb-117	2.00368	0.000127668	0.00121855		WBGene00007389	glb-3	-1.67282	0.000501411	0.00373831
WBGene00044655	fbxa-194	2.00217	0.000976256	0.00643159		WBGene00018430	nhr-142	-1.67158	1.95265e-05	0.000248959
WBGene00044808	Y39A1A.25	1.99771	0.000955065	0.00631967		WBGene00009619	npr-6	-1.67101	0.000518633	0.00384423
WBGene00007320	C05B5.2	1.99644	3.94952e-05	0.000454754		WBGene00011755	T13H5.1	-1.67087	1.75668e-12	1.12773e-10
WBGene00044772	T23E7.6	1.99469	1.44039e-07	3.35285e-06		WBGene00022771	ZK616.1	-1.6696	0.000683623	0.00481245
WBGene00011336	ubxn-5	1.99068	0.00012112	0.00116755		WBGene00007247	C01G12.7	-1.66894	0.000423504	0.003268
WBGene00008724	F13A7.1	1.98918	2.82703e-06	4.57729e-05		WBGene00018074	F35H12.1	-1.66746	9.87144e-05	0.000984616
WBGene00019151	pck-3	1.98864	9.57688e-05	0.000960628		WBGene00006666	twk-11	-1.66735	1.34906e-09	5.12083e-08
WBGene00077496	F11A3.4	1.98757	0.0010108	0.00661664		WBGene00018837	F54G2.1	-1.66733	2.9098e-13	2.15537e-11
WBGene00012219	W03C9.1	1.98684	0.000201944	0.00177804		WBGene00006306	sue-1	-1.66646	1.13803e-08	3.51713e-07
WBGene00022315	Y81B9A.1	1.9863	0.00106796	0.00692638		WBGene00001841	hen-1	-1.66534	0.000202459	0.00178099
WBGene00008590	F08H9.2	1.98454	7.75492e-06	0.000110416		WBGene00011097	nhr-206	-1.66417	0.00049264	0.00368644
WBGene00016491	acdh-5	1.98322	0.000310294	0.00253104		WBGene00018487	F46C8.8	-1.66189	1.65716e-06	2.89307e-05
WBGene00023458	M02E1.3	1.98319	0.000431111	0.00330995		WBGene00016785	C49G7.7	-1.66056	0.000628274	0.00449242
WBGene00044514	R09E12.9	1.97614	6.91415e-05	0.000725352		WBGene00008952	F19C6.3	-1.6593	4.05176e-05	0.000463608
WBGene00197097	F13B9.9	1.9758	0.00113766	0.00730092		WBGene00000086	aex-3	-1.65923	1.81606e-09	6.71244e-08
WBGene00255728	R02C2.8	1.9741	0.00100615	0.00659329		WBGene00010258	F58E6.11	-1.65908	0.000195956	0.00174123
WBGene00219672	anr-54	1.97111	0.00119788	0.00760984		WBGene00219757	linc-71	-1.65867	0.00151669	0.00914012
WBGene00021106	W09B7.1	1.96561	0.00113847	0.00730092		WBGene00011494	T05F1.9	-1.65721	0.000445751	0.0034052
WBGene00011911	T22B3.3	1.96498	0.000357453	0.00285214		WBGene00001244	elo-6	-1.6567	4.65396e-16	4.89361e-14
WBGene00001937	his-63	1.96296	0.000129137	0.00122801		WBGene00018969	F56D3.1	-1.65576	2.38718e-11	1.25867e-09
WBGene00015989	C18H2.2	1.96149	1.64491e-18	2.33297e-16		WBGene00000448	pros-1	-1.65513	9.06e-11	4.33931e-09
WBGene00044337	nspc-2	1.96043	0.00116736	0.0074496		WBGene00000033	abu-10	-1.65457	8.05509e-05	0.000826561
WBGene00010933	M162.7	1.95994	0.000547863	0.00400948		WBGene00007605	hrg-7	-1.65424	3.11601e-20	4.95743e-18
WBGene00005686	sru-23	1.95738	0.000662477	0.00468523		WBGene00014125	ZK863.8	-1.65302	2.95591e-09	1.04606e-07
WBGene00012600	Y38E10A.22	1.95702	6.39384e-05	0.000679336		WBGene00013459	Y67A10A.10	-1.65297	1.84385e-06	3.16168e-05
WBGene00009959	F53B6.4	1.95687	1.96296e-07	4.40125e-06		WBGene00011955	cdka-1	-1.65222	2.98471e-10	1.32223e-08
WBGene00019684	K12H6.4	1.95658	0.00117197	0.00747645		WBGene00010683	K08F8.7	-1.65139	0.000781232	0.00535936
WBGene00020353	T08B6.4	1.95622	1.21995e-06	2.2012e-05		WBGene00007285	C04A11.1	-1.64923	0.000223532	0.00192912
WBGene00015056	B0222.5	1.95198	2.01854e-16	2.26571e-14		WBGene00022810	ZK721.3	-1.64805	6.72936e-05	0.000709866
WBGene00044412	F40H6.6	1.95039	2.01747e-12	1.28165e-10		WBGene00003525	nas-6	-1.64698	0.000822215	0.00556951
WBGene00012809	Y43F8A.2	1.94825	1.21721e-05	0.000162913		WBGene00012396	Y6D1A.2	-1.64685	7.81642e-05	0.000804326
WBGene00202400	C27D6.14	1.94311	0.00126867	0.00795734		WBGene00010716	lge-1	-1.6467	0.00148943	0.00901097
WBGene00008003	enu-3.2	1.93984	3.04273e-19	4.4895e-17		WBGene00001053	dop-2	-1.64584	3.97114e-06	6.17823e-05
WBGene00220172	Y49E10.36	1.93783	0.00131517	0.00817338		WBGene00018492	hpo-26	-1.64533	1.44476e-05	0.000189622
WBGene00017922	F29B9.7	1.93733	0.00115996	0.00741132		WBGene00020051	mfsd-6	-1.64274	1.68844e-08	5.00677e-07
WBGene00220084	T23B12.14	1.93676	7.03743e-06	0.000101257		WBGene00077691	T06E4.14	-1.64207	6.31268e-05	0.000671869
WBGene00007159	B0379.7	1.93466	3.1371e-05	0.000373918		WBGene00018706	F52F10.2	-1.64194	0.00122566	0.00774334
WBGene00019430	K06A5.2	1.93398	8.17751e-08	2.03836e-06		WBGene00006589	tnt-4	-1.6405	2.78128e-18	3.82604e-16
WBGene00014201	ZK1053.6	1.93302	0.000623437	0.0044626		WBGene00020196	T03G11.3	-1.63833	0.000809658	0.00550431
WBGene00001915	his-41	1.93229	1.78227e-13	1.35304e-11		WBGene00018787	cutl-20	-1.63816	2.96881e-07	6.27947e-06
WBGene00018124	F36H12.10	1.93032	0.00148384	0.00898953		WBGene00006809	unc-77	-1.63604	3.96756e-09	1.37482e-07
WBGene00017061	oac-12	1.92896	0.000734385	0.00509326		WBGene00017193	F07C3.2	-1.63515	5.9614e-08	1.54929e-06
WBGene00012937	Y47D3A.31	1.92771	0.000115776	0.00112972		WBGene00001059	dpf-6	-1.63401	3.68356e-06	5.81368e-05
WBGene00002194	kin-6	1.92706	0.000601232	0.00433931		WBGene00015387	kcnl-3	-1.63385	0.000529745	0.00390186
WBGene00014454	MTCE.7	1.92688	0.00123877	0.00781847		WBGene00044411	R12B2.8	-1.63258	0.00155702	0.0093214
WBGene00198278	K03C7.9	1.92671	0.00138925	0.00852656		WBGene00011475	T05D4.2	-1.63224	4.25493e-06	6.56394e-05
WBGene00022884	ZK1248.17	1.92671	0.00138925	0.00852656		WBGene00012420	Y7A9D.1	-1.63138	1.8762e-07	4.22226e-06
WBGene00010752	K10G4.3	1.92194	4.33617e-08	1.1684e-06		WBGene00008583	ugt-65	-1.63131	4.08515e-08	1.11223e-06
WBGene00199513	R08D7.8	1.92193	0.00142879	0.00871954		WBGene00010468	K01D12.9	-1.63116	8.2566e-06	0.000116741
WBGene00010958	ndfl-4	1.91984	7.28794e-06	0.000104417		WBGene00010214	slc-9B.2	-1.62988	0.000191587	0.00170989
WBGene00012684	Y39B6A.25	1.91009	0.000899037	0.00599723		WBGene00010646	K08C7.1	-1.62962	1.84864e-10	8.39275e-09
WBGene00010563	K04G2.4	1.9084	2.23783e-05	0.000280242		WBGene00004179	prg-2	-1.62791	1.7135e-16	1.95608e-14
WBGene00022751	msrp-2	1.9081	6.41651e-09	2.10388e-07		WBGene00001858	hil-7	-1.62567	1.19618e-12	7.98735e-11
WBGene00006624	try-6	1.90707	5.85666e-07	1.15095e-05		WBGene00003089	ltd-1	-1.62546	2.51787e-11	1.32377e-09
WBGene00011714	T11F9.13	1.90562	0.00170659	0.00998842		WBGene00007044	cpna-5	-1.62523	1.47874e-10	6.88422e-09
WBGene00016553	mir-8199	1.90559	9.79676e-05	0.000980534		WBGene00011594	T07G12.3	-1.62406	0.000585767	0.00423939
WBGene00004677	rrn-3.56	1.90505	3.20101e-13	2.34263e-11		WBGene00006363	syd-1	-1.62367	1.56526e-08	4.66417e-07
WBGene00013043	arrd-16	1.90291	5.98025e-05	0.000641352		WBGene00010365	H04D03.4	-1.62137	2.27819e-06	3.77895e-05
WBGene00015869	nhr-257	1.90182	0.00131333	0.00816745		WBGene00016366	nhr-140	-1.62134	3.8943e-05	0.000448961
WBGene00044196	F55C9.12	1.89951	0.00127005	0.00796328		WBGene00018886	npr-28	-1.62022	3.36488e-07	7.01182e-06
WBGene00011214	R10E9.2	1.89826	6.36765e-07	1.24336e-05		WBGene00014159	arrd-4	-1.62012	3.16381e-07	6.63059e-06
WBGene00044794	Y59A8B.25	1.89812	0.00162762	0.00961854		WBGene00011452	ugt-55	-1.61899	2.87075e-05	0.000346231
WBGene00009753	scrm-6	1.89711	0.00139978	0.00856822		WBGene00012779	cdkl-1	-1.61897	0.000735557	0.00509763
WBGene00013858	ssp-34	1.89496	0.000113262	0.00110934		WBGene00012099	acc-4	-1.61779	2.8335e-06	4.5837e-05
WBGene00015994	C18H7.4	1.89382	0.000786988	0.00539278		WBGene00014171	nep-26	-1.61769	1.93866e-10	8.77961e-09
WBGene00015106	B0280.11	1.8937	0.00118241	0.00752991		WBGene00008644	F10C2.3	-1.61271	2.92361e-06	4.71282e-05
WBGene00009101	F25B3.4	1.89243	6.90319e-06	9.96063e-05		WBGene00008875	F15H10.8	-1.61068	0.000890165	0.00594799
WBGene00022282	Y74C10AR.2	1.89134	0.000849252	0.00571762		WBGene00019932	R07C12.2	-1.60803	9.69861e-10	3.84082e-08
WBGene00020035	egg-5	1.88843	3.38663e-18	4.62401e-16		WBGene00003675	nhr-85	-1.60598	0.000131452	0.00124405
WBGene00194665	ZK822.8	1.88841	0.000906472	0.00603742		WBGene00021980	glb-32	-1.60597	0.000760494	0.00523476
WBGene00019174	H09G03.1	1.88564	5.61234e-05	0.000607593		WBGene00003605	nhr-6	-1.60296	5.99652e-06	8.84777e-05
WBGene00014169	ZK945.7	1.88449	6.43029e-05	0.000682812		WBGene00013508	Y71A12B.11	-1.60282	3.5284e-11	1.8236e-09
WBGene00013388	Y62F5A.10	1.88249	2.60103e-06	4.25276e-05		WBGene00015172	B0410.3	-1.60127	1.59739e-07	3.66239e-06
WBGene00018921	sago-2	1.88145	1.82238e-09	6.72222e-08		WBGene00017568	F18E9.1	-1.59918	0.000607721	0.00437062
WBGene00021007	W03F11.4	1.87702	5.60806e-06	8.36227e-05		WBGene00000232	avr-14	-1.59874	3.16647e-09	1.11626e-07
WBGene00017930	F29G9.1	1.87658	1.34175e-06	2.39967e-05		WBGene00006756	unc-17	-1.59822	1.0766e-06	1.98163e-05
WBGene00011131	R07H5.11	1.87618	6.6084e-09	2.15906e-07		WBGene00011791	pap-2	-1.59742	1.05878e-05	0.0001442
WBGene00007584	C14C10.1	1.87509	2.83351e-05	0.000342417		WBGene00017151	EGAP9.3	-1.5969	4.43433e-06	6.8177e-05
WBGene00020860	nspd-10	1.87479	0.000491845	0.0036835		WBGene00019756	M03E7.4	-1.59656	0.000519387	0.0038445
WBGene00018336	F42A9.7	1.87385	0.00128307	0.00802049		WBGene00014135	ZK896.4	-1.59544	3.39384e-09	1.18726e-07
WBGene00013854	cyc-2.2	1.87266	6.79754e-05	0.000715168		WBGene00011763	T14B1.1	-1.59424	4.09604e-13	2.97385e-11
WBGene00019337	K02F6.3	1.86932	2.23052e-05	0.000279518		WBGene00008711	F11E6.8	-1.59421	3.90819e-08	1.06909e-06
WBGene00012169	ttbk-4	1.86775	0.000127303	0.00121816		WBGene00009843	F48C5.2	-1.59404	9.55074e-06	0.00013178
WBGene00015987	C18G1.9	1.86508	0.00167483	0.0098308		WBGene00011682	snt-7	-1.59348	0.000415087	0.00321066
WBGene00044495	Y54G2A.40	1.86452	2.24992e-06	3.74397e-05		WBGene00001104	dsl-2	-1.59138	4.86143e-09	1.65018e-07
WBGene00016161	C27D6.3	1.86058	6.94305e-05	0.000727549		WBGene00001410	feh-1	-1.59115	2.41791e-09	8.69118e-08
WBGene00044168	M05D6.10	1.85986	0.000371796	0.00293713		WBGene00011382	dop-5	-1.59102	1.75613e-06	3.03401e-05
WBGene00219907	F19H8.7	1.85879	0.00130488	0.00811765		WBGene00016044	C24B5.1	-1.59021	7.67075e-05	0.000792456
WBGene00012189	W02A2.4	1.85828	0.000326893	0.00264756		WBGene00006679	twk-26	-1.58959	0.000435097	0.00333915
WBGene00018196	nep-13	1.85768	0.00151234	0.00912679		WBGene00012202	cest-15	-1.58955	1.30919e-06	2.35064e-05
WBGene00018563	F47D12.7	1.85521	0.000105294	0.00103796		WBGene00003591	nex-4	-1.58884	4.64315e-05	0.000517364
WBGene00013987	ZK512.8	1.85347	0.000744915	0.00514689		WBGene00010944	M176.5	-1.58854	1.63404e-08	4.8533e-07
WBGene00019441	K06B9.4	1.85265	1.05027e-12	7.09067e-11		WBGene00000038	ace-4	-1.58833	0.000247469	0.00210199
WBGene00009308	F32A11.3	1.85197	1.39868e-07	3.2808e-06		WBGene00020902	jmjc-1	-1.58827	1.21355e-12	8.04458e-11
WBGene00021398	Y38C1AA.7	1.85191	2.21651e-07	4.88405e-06		WBGene00045050	ZC15.10	-1.58754	0.00085139	0.00572685
WBGene00021479	oac-55	1.85163	9.75218e-08	2.38857e-06		WBGene00010838	M03C11.1	-1.58744	6.94528e-08	1.77473e-06
WBGene00013826	Y116F11B.10	1.84937	5.8089e-08	1.51612e-06		WBGene00013455	ssu-2	-1.58656	0.000164045	0.00150185
WBGene00012592	Y38E10A.14	1.84344	9.63423e-11	4.60229e-09		WBGene00013848	npr-29	-1.58587	0.000961405	0.00635701
WBGene00016892	pgph-3	1.84214	6.90234e-11	3.37661e-09		WBGene00000412	cdr-1	-1.58574	0.00024452	0.00208565
WBGene00019348	K02H11.4	1.83724	0.00103347	0.0067382		WBGene00015767	hex-2	-1.58384	2.81481e-08	8.02177e-07
WBGene00006539	tbb-6	1.83597	6.27095e-09	2.06355e-07		WBGene00000488	che-7	-1.58348	0.00012737	0.00121817
WBGene00017078	D2096.11	1.83582	2.72684e-09	9.72519e-08		WBGene00018136	F37A4.6	-1.58124	0.00162218	0.00959567
WBGene00016038	cst-2	1.83502	3.16908e-06	5.0861e-05		WBGene00001129	dyf-13	-1.58103	0.00138455	0.00850478
WBGene00012827	Y43F8C.5	1.83071	0.00139545	0.00855031		WBGene00019185	H10E21.5	-1.58018	2.22484e-07	4.88665e-06
WBGene00014247	ZK1307.4	1.82869	0.00159361	0.009488		WBGene00008233	C50F4.8	-1.5795	1.20566e-06	2.17757e-05
WBGene00009344	F32H2.7	1.82256	5.04019e-06	7.62741e-05		WBGene00020897	del-10	-1.57807	5.48019e-09	1.82966e-07
WBGene00011172	R09E10.2	1.82164	0.00124781	0.00786426		WBGene00006811	unc-79	-1.57798	4.205e-07	8.56734e-06
WBGene00004243	puf-7	1.82073	3.97938e-24	8.66746e-22		WBGene00020139	eppl-1	-1.57507	1.20741e-07	2.88769e-06
WBGene00020841	T27A3.5	1.81863	0.000204303	0.00179332		WBGene00016282	C31B8.7	-1.57479	6.78972e-05	0.000714756
WBGene00011401	T03F6.6	1.81812	0.00049307	0.00368661		WBGene00011799	T16G1.5	-1.57358	4.32239e-05	0.000488163
WBGene00001749	gst-1	1.81752	4.27865e-14	3.40357e-12		WBGene00010123	F55G11.2	-1.5706	2.53383e-05	0.000311971
WBGene00022753	ZK484.7	1.81671	0.00135437	0.0083602		WBGene00016671	C45G7.4	-1.57005	7.16932e-06	0.000102798
WBGene00008950	wht-5	1.81618	0.00155715	0.0093214		WBGene00009343	F32H2.6	-1.56987	0.000252577	0.00213613
WBGene00000677	col-103	1.81343	7.76714e-16	7.85125e-14		WBGene00001616	glr-5	-1.56746	4.62818e-08	1.23797e-06
WBGene00000728	col-155	1.81003	1.92142e-16	2.17002e-14		WBGene00019345	tmem-135	-1.56666	1.03731e-07	2.52041e-06
WBGene00235348	Y94H6A.17	1.8087	8.23238e-07	1.55599e-05		WBGene00002243	lad-2	-1.56334	7.45191e-08	1.88315e-06
WBGene00010574	K04H4.5	1.80866	4.42966e-05	0.000496904		WBGene00008066	fbxb-65	-1.563	0.000331141	0.00267472
WBGene00021690	Y48G8AL.12	1.80212	5.79973e-05	0.000625291		WBGene00013796	Y116A8C.19	-1.56175	0.000459543	0.00349016
WBGene00019410	K05F1.9	1.79873	0.000197554	0.00174949		WBGene00016324	C32E8.6	-1.56134	0.00144229	0.00878317
WBGene00011369	T02C12.4	1.79806	0.00153916	0.00923599		WBGene00013215	Y54G11A.4	-1.56118	4.43859e-06	6.81851e-05
WBGene00019667	spe-49	1.79499	0.00148	0.00897218		WBGene00003657	nhr-67	-1.56096	1.06555e-05	0.000144947
WBGene00001686	gpd-4	1.79331	2.59344e-22	4.9947e-20		WBGene00004924	snt-4	-1.56016	8.03279e-12	4.63621e-10
WBGene00020713	T23B3.5	1.7927	3.96987e-06	6.17823e-05		WBGene00021519	Y41D4B.17	-1.55858	0.000201626	0.00177695
WBGene00000915	hsp-90	1.7915	9.04482e-26	2.20645e-23		WBGene00006064	sto-2	-1.55795	0.000261597	0.00219852
WBGene00045355	D1086.17	1.78658	0.000345697	0.0027765		WBGene00010319	F59B10.3	-1.55782	4.42762e-05	0.000496904
WBGene00007457	C08F11.10	1.78653	0.00161339	0.00957508		WBGene00020803	T25E4.1	-1.55649	0.000174259	0.00157912
WBGene00011915	ctf-8	1.78395	1.86819e-07	4.20942e-06		WBGene00016625	aff-1	-1.55555	5.07418e-05	0.000558923
WBGene00020914	sulp-6	1.77974	0.000489938	0.00367222		WBGene00077593	C49G7.12	-1.55375	0.000348677	0.00279553
WBGene00012840	grsp-1	1.77589	3.83325e-07	7.90679e-06		WBGene00007746	C26D10.6	-1.55314	2.03158e-09	7.41913e-08
WBGene00020414	T10E9.4	1.77353	5.41429e-07	1.07791e-05		WBGene00011888	cutl-15	-1.55233	1.78071e-05	0.000229275
WBGene00000713	col-140	1.77348	2.31713e-17	2.88396e-15		WBGene00020760	T24C4.4	-1.55228	1.87325e-05	0.000240627
WBGene00012975	Y48A6C.2	1.77168	4.99987e-08	1.32962e-06		WBGene00021156	Y4C6B.2	-1.55192	9.49177e-06	0.000131263
WBGene00017168	F01F1.14	1.76928	0.000356997	0.00284975		WBGene00022562	ZC204.12	-1.55169	4.97086e-10	2.09073e-08
WBGene00016997	cebp-1	1.76793	1.63601e-17	2.0643e-15		WBGene00013321	Y57G11C.31	-1.55149	9.48737e-08	2.33308e-06
WBGene00010962	ctc-3	1.767	1.34352e-21	2.38651e-19		WBGene00013518	Y73F8A.5	-1.54873	7.21984e-07	1.39193e-05
WBGene00009185	pei-1	1.76697	0.00126849	0.00795734		WBGene00017417	F13B6.2	-1.54826	5.66486e-07	1.11585e-05
WBGene00010102	F55C9.5	1.76297	4.50532e-06	6.90942e-05		WBGene00016809	C50D2.6	-1.54812	1.08107e-05	0.00014673
WBGene00009321	F32B6.4	1.76213	0.00040827	0.00316513		WBGene00000453	ceh-32	-1.54645	1.99922e-13	1.51148e-11
WBGene00022215	Y73B3A.13	1.75718	0.0013447	0.00831171		WBGene00018731	F53A9.8	-1.54488	2.81578e-07	6.00438e-06
WBGene00002193	kin-5	1.75343	0.000745901	0.00514981		WBGene00020561	T19C3.3	-1.54415	0.000294476	0.002428
WBGene00012468	Y17G7B.17	1.75244	5.45014e-20	8.52271e-18		WBGene00021400	Y38C1AA.9	-1.54112	6.31113e-05	0.000671869
WBGene00009972	oac-33	1.74957	0.000500631	0.00373401		WBGene00008610	F09C3.2	-1.5399	1.45782e-08	4.40137e-07
WBGene00014005	ZK593.9	1.74785	0.000605818	0.00436208		WBGene00020850	nhr-226	-1.53961	0.00036249	0.00288353
WBGene00012926	Y47D3A.13	1.74761	0.000592267	0.00428136		WBGene00022825	ZK816.1	-1.53906	0.000436363	0.00334466
WBGene00020585	clec-178	1.74639	2.80919e-05	0.000340377		WBGene00013336	pnc-2	-1.53827	0.000789728	0.00540085
WBGene00255375	F08B4.8	1.74377	0.000284867	0.00236013		WBGene00021897	ser-6	-1.53806	0.000938792	0.00622775
WBGene00022548	ZC196.4	1.74306	9.84011e-05	0.000982722		WBGene00000135	amt-3	-1.53672	0.000457073	0.00347514
WBGene00018930	F56B3.6	1.74163	0.000316201	0.00256778		WBGene00001109	dsl-7	-1.53649	0.00100895	0.00660926
WBGene00010900	M28.9	1.7397	0.000243781	0.00208129		WBGene00011486	T05E12.3	-1.5361	2.32272e-08	6.75621e-07
WBGene00010486	K01H12.4	1.73893	0.00169911	0.00995419		WBGene00010461	K01D12.1	-1.53587	0.000334248	0.0026952
WBGene00044180	C47E8.11	1.73405	0.00164887	0.00972212		WBGene00008616	fbxa-44	-1.53448	0.000976549	0.00643159
WBGene00011173	acs-18	1.73396	0.000480751	0.00361819		WBGene00045379	C45B11.6	-1.53444	7.03976e-06	0.000101257
WBGene00020223	T05A7.6	1.73288	6.11957e-05	0.000653611		WBGene00020479	T13C2.3	-1.53342	3.69117e-07	7.66557e-06
WBGene00013696	Y106G6A.4	1.72909	7.58264e-05	0.000785785		WBGene00007321	C05B5.4	-1.5315	0.000343929	0.00276838
WBGene00020652	egg-4	1.72705	1.38536e-20	2.28347e-18		WBGene00009543	F38E11.6	-1.52975	0.00105241	0.00684984
WBGene00015051	B0218.7	1.72653	0.00151301	0.00912679		WBGene00010334	del-5	-1.52955	1.88637e-05	0.000241857
WBGene00009520	clec-168	1.72622	0.000125577	0.00120607		WBGene00000136	amt-4	-1.52723	3.65506e-07	7.5992e-06
WBGene00015765	C14C11.1	1.72585	0.00130087	0.00810101		WBGene00018572	lin-42	-1.52703	1.6216e-10	7.47324e-09
WBGene00011378	T02E1.6	1.72547	0.0006209	0.00444792		WBGene00003772	nlr-1	-1.5268	7.93926e-11	3.82254e-09
WBGene00020053	R13A5.11	1.72457	0.000116247	0.00113251		WBGene00009949	F53A2.1	-1.52532	0.000402251	0.00312908
WBGene00020116	moa-1	1.72103	0.00044133	0.00337707		WBGene00044468	Y69A2AL.2	-1.52386	1.02786e-08	3.23122e-07
WBGene00006684	twk-32	1.71821	6.63604e-06	9.64361e-05		WBGene00018641	F49E10.4	-1.52183	0.00027318	0.00228433
WBGene00010510	ent-3	1.71786	0.00161496	0.00957776		WBGene00017332	ugt-37	-1.51904	0.00101643	0.00664875
WBGene00022705	ZK354.2	1.71741	4.18304e-05	0.000474475		WBGene00015859	C16D9.4	-1.51804	4.42679e-07	8.99918e-06
WBGene00001683	gpd-1	1.715	6.34567e-22	1.161e-19		WBGene00017842	nep-12	-1.51787	1.97135e-06	3.33962e-05
WBGene00013510	Y71A12B.13	1.71404	3.14132e-05	0.000373934		WBGene00017350	F10E7.9	-1.51738	2.07699e-09	7.56983e-08
WBGene00000609	col-20	1.71377	4.44615e-18	6.02568e-16		WBGene00003634	nhr-44	-1.51721	7.19494e-07	1.38859e-05
WBGene00019216	H20J04.1	1.71263	0.00160635	0.00954831		WBGene00012437	nmy-3	-1.51441	2.00547e-07	4.49108e-06
WBGene00004958	spe-4	1.70932	0.000655314	0.00464534		WBGene00017663	F21D12.3	-1.51259	5.0687e-11	2.54402e-09
WBGene00007965	C36A4.4	1.70603	1.35862e-20	2.25975e-18		WBGene00012257	lpr-4	-1.51231	1.90409e-09	6.99542e-08
WBGene00000549	cls-2	1.70387	8.31207e-18	1.09408e-15		WBGene00017434	F13H8.1	-1.51189	2.07692e-05	0.000262065
WBGene00008447	E01G4.5	1.70292	3.27412e-14	2.66237e-12		WBGene00003966	pdl-1	-1.50963	0.000351528	0.00281468
WBGene00007307	spch-1	1.70128	2.80161e-07	5.98112e-06		WBGene00021121	W09G12.7	-1.50918	2.32602e-06	3.84794e-05
WBGene00013700	Y106G6D.3	1.69806	4.24662e-05	0.000479903		WBGene00008168	C48B4.3	-1.50781	0.000582699	0.00422053
WBGene00013055	Y50E8A.12	1.69767	0.000463613	0.00351669		WBGene00001699	grd-10	-1.50722	3.74541e-06	5.90232e-05
WBGene00016512	C38C3.3	1.69462	0.00102631	0.00670383		WBGene00015519	doxa-1	-1.50664	6.05419e-05	0.000648142
WBGene00000656	col-80	1.69293	3.08332e-20	4.94847e-18		WBGene00007984	irx-1	-1.50575	1.26503e-07	3.00808e-06
WBGene00044083	tin-9.2	1.69014	2.1946e-11	1.16384e-09		WBGene00010239	F58B4.6	-1.50474	0.000123055	0.00118433
WBGene00016800	C50C3.2	1.68929	0.000207606	0.0018133		WBGene00018133	F37A4.3	-1.5046	0.000622393	0.00445687
WBGene00000986	dhs-23	1.68712	4.9397e-05	0.000546083		WBGene00001517	gar-1	-1.50221	0.000100871	0.00100138
WBGene00021969	Y57G7A.6	1.68527	0.000119091	0.00115346		WBGene00015303	rga-6	-1.50158	2.26287e-05	0.00028279
WBGene00016358	C33F10.12	1.68339	0.000394884	0.00308225		WBGene00020576	T19D12.1	-1.50109	2.29287e-07	5.02778e-06
WBGene00012640	Y38H8A.7	1.68174	1.50638e-11	8.30143e-10		WBGene00011262	pho-8	-1.49943	7.89041e-06	0.000111996
WBGene00220165	Y47G6A.36	1.67791	0.000235899	0.00201872		WBGene00007959	C35C5.10	-1.49932	3.71959e-12	2.24599e-10
WBGene00020999	W03F9.1	1.67514	1.75051e-21	3.05022e-19		WBGene00018343	F42A10.7	-1.49802	5.12887e-14	4.04473e-12
WBGene00019026	F58A6.9	1.67492	0.000309596	0.00252826		WBGene00012532	crp-1	-1.49789	8.51691e-07	1.60645e-05
WBGene00020596	oga-1	1.6672	7.97972e-14	6.13433e-12		WBGene00011979	sysm-1	-1.49766	1.54235e-11	8.42814e-10
WBGene00017059	msrp-5	1.66574	0.00163874	0.00967487		WBGene00009642	F42G4.5	-1.49763	1.20473e-06	2.17757e-05
WBGene00016462	C35E7.10	1.66563	0.000135538	0.00127628		WBGene00019435	K06A9.1	-1.49678	1.50494e-08	4.51383e-07
WBGene00017179	wht-4	1.66235	0.00161097	0.0095696		WBGene00009100	rgef-1	-1.49598	9.91807e-06	0.000136334
WBGene00011300	R107.5	1.66134	1.19212e-12	7.98735e-11		WBGene00001506	fut-2	-1.49485	0.00130088	0.00810101
WBGene00018783	cbs-2	1.6595	0.000269222	0.00225226		WBGene00015393	exc-13	-1.49384	5.13232e-05	0.000564229
WBGene00019303	K02D10.3	1.6558	0.00013907	0.0013035		WBGene00017314	lgc-39	-1.49365	2.56813e-06	4.20649e-05
WBGene00022887	ZK1290.5	1.64788	3.91905e-14	3.14487e-12		WBGene00001981	hnd-1	-1.49168	1.16548e-05	0.000156791
WBGene00010682	K08F8.5	1.64721	0.00117598	0.00749155		WBGene00008354	gcsh-1	-1.49158	1.4625e-08	4.40823e-07
WBGene00000673	col-98	1.64568	2.62321e-17	3.24285e-15		WBGene00001127	dyf-11	-1.48931	7.54794e-05	0.000783752
WBGene00220118	W03D8.13	1.64101	8.34676e-06	0.000117834		WBGene00020774	T24E12.5	-1.48905	5.67156e-06	8.43633e-05
WBGene00016658	C45B2.1	1.64024	4.26023e-13	3.08084e-11		WBGene00009431	dct-17	-1.48804	2.44958e-07	5.31642e-06
WBGene00001564	icl-1	1.63994	3.25263e-16	3.50059e-14		WBGene00006462	svh-5	-1.48748	1.14058e-08	3.51905e-07
WBGene00021287	Y24D9B.1	1.63904	0.000660996	0.00467656		WBGene00018041	F35D2.3	-1.48705	7.01767e-10	2.87238e-08
WBGene00005818	srw-71	1.63391	0.00053545	0.00393437		WBGene00016450	clec-5	-1.48453	2.44013e-12	1.5237e-10
WBGene00016416	C34F11.5	1.63105	6.31621e-05	0.000671869		WBGene00022644	dod-19	-1.4835	1.72791e-15	1.65518e-13
WBGene00010959	nduo-1	1.6191	1.36229e-19	2.04299e-17		WBGene00009579	arrd-6	-1.48342	0.000114754	0.00112193
WBGene00022849	acs-6	1.61768	9.49095e-05	0.000953054		WBGene00019395	K04F10.2	-1.48329	0.000546527	0.0040013
WBGene00000727	col-154	1.6164	1.63318e-05	0.00021207		WBGene00001202	egl-36	-1.48327	6.70897e-05	0.00070883
WBGene00011056	R06B9.5	1.61592	1.12709e-08	3.48922e-07		WBGene00011432	sdz-30	-1.48254	3.85637e-09	1.33883e-07
WBGene00000597	col-8	1.61547	5.24317e-17	6.35291e-15		WBGene00016052	dod-3	-1.4823	1.8923e-11	1.0243e-09
WBGene00044174	fipr-5	1.61281	0.000154698	0.00143143		WBGene00004397	rol-6	-1.48211	3.71631e-09	1.2935e-07
WBGene00006449	alg-4	1.60808	8.69866e-06	0.000121768		WBGene00002090	ins-7	-1.48199	2.64128e-05	0.000322811
WBGene00021128	W10C8.5	1.60089	6.27482e-14	4.88528e-12		WBGene00006668	twk-13	-1.47752	4.66373e-08	1.24566e-06
WBGene00017482	set-9	1.59992	4.97947e-12	2.95793e-10		WBGene00019495	sdz-24	-1.47704	2.99682e-07	6.3168e-06
WBGene00012272	dhc-4	1.59879	2.37051e-07	5.16935e-06		WBGene00019840	R02F11.2	-1.4765	0.00163262	0.00964187
WBGene00019015	F57F4.1	1.59783	0.000973509	0.00641849		WBGene00013905	ugt-4	-1.47489	1.85118e-07	4.18011e-06
WBGene00018134	F37A4.4	1.592	0.000519145	0.0038445		WBGene00004773	sem-4	-1.47474	6.89567e-10	2.82877e-08
WBGene00005191	srg-34	1.59053	0.000863158	0.00579323		WBGene00013497	hex-5	-1.47472	8.21968e-07	1.55599e-05
WBGene00195248	emc-5	1.59011	2.13292e-08	6.23385e-07		WBGene00010998	R03G8.3	-1.47372	6.32968e-06	9.25721e-05
WBGene00019233	ugt-14	1.58298	2.64552e-05	0.000323113		WBGene00017741	F23C8.13	-1.47315	0.000206602	0.00180774
WBGene00019631	K10D2.5	1.57754	2.12003e-11	1.13415e-09		WBGene00020261	vet-1	-1.47139	3.06441e-10	1.35426e-08
WBGene00013220	ctl-3	1.5743	9.84466e-06	0.000135529		WBGene00004224	ptr-10	-1.47102	1.51514e-05	0.000197983
WBGene00012781	nspd-7	1.57298	0.000110391	0.00108354		WBGene00011321	fil-1	-1.4704	0.00100994	0.00661342
WBGene00013157	Y53F4B.10	1.57148	0.00157363	0.00939083		WBGene00022202	Y72A10A.1	-1.46921	9.24337e-07	1.72568e-05
WBGene00010085	F55B11.3	1.56428	4.09884e-17	4.99949e-15		WBGene00013794	dct-13	-1.46902	0.000303067	0.00248651
WBGene00077701	poml-3	1.56184	3.01369e-08	8.48285e-07		WBGene00011049	sdz-26	-1.469	2.50944e-05	0.000309593
WBGene00012140	T28F4.5	1.56088	2.21465e-16	2.45571e-14		WBGene00006583	tnc-2	-1.46877	3.60486e-12	2.18393e-10
WBGene00009180	nurf-1	1.55856	7.94195e-09	2.55371e-07		WBGene00003850	odr-3	-1.46867	0.000364736	0.00289494
WBGene00001398	fat-6	1.554	2.17867e-11	1.15875e-09		WBGene00013086	arrd-2	-1.4683	5.665e-07	1.11585e-05
WBGene00001757	gst-9	1.54795	0.000867278	0.00581448		WBGene00011756	ctg-2	-1.46702	2.06121e-10	9.31157e-09
WBGene00010485	ant-1.3	1.54711	0.000451893	0.00344207		WBGene00003746	nlp-8	-1.46623	4.45219e-07	9.03074e-06
WBGene00010960	atp-6	1.54668	8.74149e-17	1.04532e-14		WBGene00010267	lips-9	-1.46431	0.000820737	0.00556156
WBGene00015741	C13F10.1	1.54501	5.03055e-05	0.000554786		WBGene00012041	T26E3.8	-1.46429	0.000385863	0.00302604
WBGene00015623	C09B8.4	1.53669	5.59176e-12	3.30022e-10		WBGene00044073	tag-244	-1.46364	1.66514e-06	2.90146e-05
WBGene00010362	enu-3.1	1.53586	9.99587e-08	2.43846e-06		WBGene00010059	F54E4.3	-1.46316	3.69155e-11	1.89721e-09
WBGene00001031	dnj-13	1.52903	8.2187e-15	7.12651e-13		WBGene00009983	cut-2	-1.4626	9.77015e-09	3.0873e-07
WBGene00077457	Y39B6A.49	1.52833	8.01675e-09	2.56873e-07		WBGene00008138	C47D12.4	-1.46251	0.000749964	0.00516967
WBGene00016590	C42C1.12	1.5267	3.49551e-08	9.6607e-07		WBGene00015965	ugt-48	-1.46094	2.80932e-08	8.01862e-07
WBGene00020905	T28H11.7	1.52637	0.00156466	0.00935216		WBGene00016945	sulp-1	-1.45895	0.000797257	0.00543263
WBGene00013306	Y57G11C.8	1.52573	1.94995e-05	0.000248789		WBGene00020527	T15B7.15	-1.45869	0.000866236	0.00580963
WBGene00002008	hsp-4	1.52343	9.41613e-10	3.75332e-08		WBGene00013418	Y65A5A.1	-1.45601	3.37496e-05	0.000397095
WBGene00010651	K08C9.2	1.51772	0.00102589	0.00670383		WBGene00019434	nmtn-1	-1.45506	1.8025e-05	0.000231917
WBGene00044743	crb-3	1.51733	3.39897e-08	9.4081e-07		WBGene00016246	daf-37	-1.45417	0.000470774	0.00355774
WBGene00219491	Y53F4B.62	1.51666	1.19625e-05	0.00016042		WBGene00022271	cpx-1	-1.45338	1.7685e-09	6.57653e-08
WBGene00001601	glh-4	1.51665	8.19403e-15	7.12651e-13		WBGene00007096	B0024.3	-1.45308	0.000428974	0.00330046
WBGene00012623	fbxa-149	1.50754	4.89894e-05	0.000542232		WBGene00014055	ZK669.5	-1.45267	0.000137351	0.00128937
WBGene00019466	tos-1	1.50589	7.58011e-11	3.67867e-09		WBGene00003808	npr-2	-1.45171	0.000585028	0.00423572
WBGene00007354	C06A1.3	1.50387	0.00165314	0.00974103		WBGene00011990	T24D5.2	-1.45073	2.13639e-08	6.23404e-07
WBGene00001492	frm-5.1	1.50235	0.000332387	0.00268256		WBGene00003173	mec-9	-1.45062	4.93236e-05	0.000545602
WBGene00010183	fipr-13	1.49145	3.23032e-05	0.000382347		WBGene00004813	skr-7	-1.45033	2.68598e-10	1.19569e-08
WBGene00000191	arl-7	1.49048	0.000364514	0.00289494		WBGene00009261	F30A10.2	-1.45012	8.38197e-05	0.000856262
WBGene00010965	ctc-2	1.49026	4.22164e-15	3.88136e-13		WBGene00219796	C03D6.9	-1.45004	0.000669535	0.00472783
WBGene00195155	W04A8.9	1.47283	0.000524516	0.00387426		WBGene00021059	atat-2	-1.44918	4.84494e-05	0.00053723
WBGene00021996	cylc-1	1.47101	0.00051877	0.00384423		WBGene00022004	npr-22	-1.44902	0.00056708	0.0041306
WBGene00009884	F49C12.15	1.46981	1.55802e-07	3.59464e-06		WBGene00016346	fbxa-120	-1.44899	5.70738e-06	8.48271e-05
WBGene00011583	T07D10.3	1.46648	0.000848376	0.00571725		WBGene00016307	fbxc-18	-1.44875	1.25197e-05	0.000166832
WBGene00010212	fbxa-192	1.46611	1.23431e-11	6.88502e-10		WBGene00004300	ram-2	-1.44682	3.81724e-10	1.65891e-08
WBGene00000696	col-122	1.46489	3.22346e-14	2.63288e-12		WBGene00020156	T02B11.4	-1.44609	0.000582272	0.00421911
WBGene00010100	F55C9.3	1.46472	0.000101234	0.00100443		WBGene00003879	ora-1	-1.44578	9.95897e-05	0.000991885
WBGene00000693	col-119	1.46348	9.94759e-17	1.18183e-14		WBGene00017973	ift-81	-1.44568	0.000550292	0.00402243
WBGene00014994	ZK1225.7	1.46034	0.000732756	0.00508593		WBGene00000402	cdh-10	-1.44534	6.08091e-06	8.95063e-05
WBGene00023486	K08B4.7	1.45961	0.00026383	0.00221424		WBGene00044792	F59C6.14	-1.44448	0.000519749	0.00384526
WBGene00002232	kpc-1	1.45198	1.20815e-12	8.03793e-11		WBGene00021135	W10G11.2	-1.44399	0.000183098	0.00164536
WBGene00002186	kel-10	1.44856	0.000716057	0.00499466		WBGene00019672	K12B6.8	-1.44348	5.46325e-06	8.16183e-05
WBGene00077692	C08E8.10	1.44701	3.82397e-05	0.000442526		WBGene00004949	sox-2	-1.44228	4.88914e-08	1.30206e-06
WBGene00008916	clec-221	1.44665	0.000277745	0.00231087		WBGene00007758	C27A7.8	-1.44054	0.000348954	0.00279653
WBGene00002010	hsp-6	1.44449	9.23517e-13	6.35213e-11		WBGene00004507	rpy-1	-1.44049	1.11924e-07	2.68993e-06
WBGene00012216	W02D9.10	1.43961	2.91326e-08	8.28941e-07		WBGene00007549	spin-1	-1.44032	3.36355e-10	1.47577e-08
WBGene00015988	lido-18	1.43923	6.66448e-05	0.000705633		WBGene00017569	F18E9.3	-1.44016	1.02871e-06	1.90306e-05
WBGene00004242	puf-6	1.43781	5.80956e-15	5.23605e-13		WBGene00044144	M153.4	-1.43976	8.23476e-05	0.000842164
WBGene00005000	spp-15	1.43665	2.92831e-08	8.3064e-07		WBGene00003892	osm-12	-1.43667	0.00152461	0.00917875
WBGene00002064	iff-1	1.42972	7.44451e-15	6.54831e-13		WBGene00002176	jip-1	-1.43494	1.6676e-07	3.8138e-06
WBGene00020707	wago-10	1.42689	0.00162662	0.00961768		WBGene00012282	W05E10.5	-1.43416	0.00148211	0.00898199
WBGene00000771	cpb-2	1.42439	0.00075019	0.00516967		WBGene00009057	cept-1	-1.43411	2.02375e-11	1.08582e-09
WBGene00019598	K09H9.7	1.42297	9.60505e-10	3.81202e-08		WBGene00015841	skpo-2	-1.43348	0.000367508	0.00291168
WBGene00020345	T08B2.4	1.42233	0.000504195	0.00375594		WBGene00007916	C34C6.3	-1.43069	0.000344599	0.00277011
WBGene00013489	col-42	1.42113	6.68637e-16	6.83429e-14		WBGene00009375	arcp-1	-1.43057	3.72926e-07	7.72714e-06
WBGene00019540	K08D12.6	1.41965	4.29737e-09	1.47514e-07		WBGene00020506	dop-3	-1.42922	0.00133563	0.00827801
WBGene00255596	Y37B11A.8	1.41706	1.23127e-08	3.75594e-07		WBGene00021533	Y42G9A.3	-1.42822	3.26878e-09	1.1479e-07
WBGene00000391	cdd-1	1.40604	1.07799e-07	2.61576e-06		WBGene00018779	F53H8.3	-1.42674	1.58205e-06	2.77786e-05
WBGene00077772	T02G6.10	1.40501	0.000123539	0.00118837		WBGene00006778	unc-42	-1.42666	0.000392983	0.00307134
WBGene00015385	C03B8.2	1.40472	0.00040117	0.00312461		WBGene00019617	ctsa-2	-1.42612	5.46818e-10	2.29463e-08
WBGene00014223	ZK1098.6	1.39754	0.000974051	0.00641975		WBGene00000401	cdh-9	-1.42517	1.0955e-05	0.00014825
WBGene00219678	linc-9	1.39682	0.000239752	0.00204819		WBGene00006864	npr-16	-1.4223	0.000266831	0.00223635
WBGene00013480	egas-3	1.39535	0.000721448	0.00501696		WBGene00002084	ins-1	-1.42148	0.000233598	0.00200089
WBGene00220246	ZK858.10	1.39228	1.54524e-10	7.13932e-09		WBGene00045013	F08A7.1	-1.42124	0.000504978	0.00375725
WBGene00005292	srh-71	1.39134	0.000285718	0.00236527		WBGene00021458	Y39G10AL.1	-1.41871	9.48293e-09	3.00693e-07
WBGene00013196	tbc-20	1.38898	6.93394e-07	1.34389e-05		WBGene00017950	F31E3.2	-1.41769	1.37159e-07	3.22554e-06
WBGene00000716	col-143	1.3863	1.62965e-12	1.05357e-10		WBGene00018606	F48E3.6	-1.41731	2.05942e-06	3.47457e-05
WBGene00044149	T24D5.6	1.38325	0.000191271	0.00170874		WBGene00014848	VM106R.1	-1.41533	8.03628e-06	0.000113772
WBGene00007248	catp-4	1.38093	0.000947325	0.00627299		WBGene00004911	snf-12	-1.41322	0.000946583	0.00627034
WBGene00044700	T08D2.9	1.37792	0.000596247	0.00430843		WBGene00009202	aptf-4	-1.41311	1.33189e-07	3.15243e-06
WBGene00019232	ugt-13	1.37408	3.22123e-07	6.74138e-06		WBGene00006669	twk-14	-1.41204	0.00114224	0.00731872
WBGene00000236	bag-1	1.36571	1.32969e-10	6.20611e-09		WBGene00001821	ham-2	-1.41167	1.15896e-06	2.10989e-05
WBGene00015766	C14C11.2	1.36542	8.18663e-12	4.71014e-10		WBGene00018262	cyp-33C3	-1.41112	2.49218e-06	4.09308e-05
WBGene00015024	B0205.10	1.36461	0.00115182	0.00736587		WBGene00019310	K02E7.5	-1.4108	0.000179442	0.0016171
WBGene00006863	gyg-1	1.36388	2.22256e-07	4.88665e-06		WBGene00021190	Y14H12A.1	-1.41062	0.000353407	0.00282725
WBGene00019768	M04F3.2	1.36319	2.0633e-06	3.47457e-05		WBGene00007817	C30F2.3	-1.41054	0.000125776	0.00120735
WBGene00006602	tps-1	1.36216	2.76697e-06	4.48401e-05		WBGene00006902	vet-6	-1.40836	4.84404e-10	2.0468e-08
WBGene00003844	odc-1	1.35726	5.90618e-10	2.45033e-08		WBGene00015336	C02D5.2	-1.40797	0.000200767	0.00177109
WBGene00012371	W09G3.8	1.35314	5.32414e-05	0.000581902		WBGene00001188	egl-20	-1.40787	1.88503e-06	3.22323e-05
WBGene00003078	lsm-4	1.35274	3.73367e-10	1.62646e-08		WBGene00000983	dhs-20	-1.40712	5.0337e-09	1.70549e-07
WBGene00014870	Y37H9A.4	1.34712	0.000275656	0.00230082		WBGene00021643	ccep-290	-1.40619	6.00511e-05	0.000643641
WBGene00012969	Y48A6B.8	1.34705	0.000993959	0.00653214		WBGene00016361	drd-10	-1.40598	1.0676e-05	0.000145118
WBGene00012212	W02D9.6	1.34699	1.23172e-08	3.75594e-07		WBGene00020490	tmc-1	-1.40576	1.84177e-06	3.16107e-05
WBGene00003784	nos-2	1.34601	1.10965e-12	7.46403e-11		WBGene00006774	unc-38	-1.40534	0.000180302	0.00162263
WBGene00006039	ssp-10	1.34571	0.00148669	0.00900085		WBGene00018760	irg-3	-1.40459	1.40299e-08	4.24984e-07
WBGene00013809	Y116A8C.33	1.34545	0.000165681	0.0015104		WBGene00004370	rig-3	-1.40351	1.05557e-10	5.0033e-09
WBGene00194861	H04D03.6	1.34213	4.55008e-05	0.000507921		WBGene00007687	C18E9.7	-1.4017	1.05148e-05	0.000143459
WBGene00000657	col-81	1.34115	1.29967e-12	8.5535e-11		WBGene00016664	C45E5.1	-1.40166	9.03733e-06	0.000126027
WBGene00004169	pqn-89	1.33624	2.9088e-09	1.03138e-07		WBGene00013970	klu-1	-1.40146	1.23849e-05	0.000165276
WBGene00011735	hip-1	1.33509	7.61585e-10	3.09644e-08		WBGene00009288	F31C3.6	-1.40131	2.56901e-07	5.53623e-06
WBGene00012164	W01A8.2	1.33433	5.28104e-06	7.93284e-05		WBGene00010784	twk-48	-1.40103	0.000105173	0.00103733
WBGene00013211	Y54G9A.9	1.32983	3.30713e-06	5.27527e-05		WBGene00011801	T16G1.7	-1.40102	4.08702e-11	2.08872e-09
WBGene00000636	col-60	1.32204	0.000391324	0.00305968		WBGene00003710	nhr-120	-1.40071	6.7414e-07	1.30935e-05
WBGene00000735	col-162	1.32087	0.000205619	0.00180183		WBGene00001948	hlh-1	-1.40038	2.26558e-06	3.76144e-05
WBGene00045265	K10C2.8	1.31769	7.39422e-06	0.000105856		WBGene00010630	ttll-15	-1.39973	0.000115341	0.00112608
WBGene00020408	T10D4.6	1.31692	1.55327e-11	8.45794e-10		WBGene00022538	ZC190.4	-1.39814	1.62882e-08	4.84566e-07
WBGene00021791	Y51H7C.13	1.31389	0.000855448	0.00574992		WBGene00007341	C05D12.4	-1.39732	0.000140401	0.00131395
WBGene00000663	col-88	1.31372	0.00012778	0.0012189		WBGene00018594	aman-3	-1.39586	9.36492e-07	1.74481e-05
WBGene00021799	Y53G8AL.1	1.31186	0.00162695	0.00961768		WBGene00013317	Y57G11C.22	-1.39564	3.47509e-06	5.52872e-05
WBGene00000176	aqp-8	1.31065	1.23072e-06	2.21846e-05		WBGene00011180	R09H10.2	-1.39552	0.000426774	0.00328769
WBGene00011795	T16A9.5	1.31062	0.00129947	0.0080978		WBGene00001240	elo-2	-1.39538	2.53696e-06	4.15916e-05
WBGene00013713	Y106G6G.4	1.30362	0.00140201	0.00857607		WBGene00010039	F54C8.6	-1.39146	1.32988e-05	0.000176188
WBGene00021671	Y48G1BM.6	1.30028	3.87766e-06	6.06935e-05		WBGene00011676	cyp-13A2	-1.39097	0.000119605	0.00115783
WBGene00010424	lep-5	1.29666	1.15186e-08	3.54193e-07		WBGene00022741	ZK430.5	-1.39003	3.80808e-06	5.98563e-05
WBGene00189958	F45H11.8	1.29517	2.92643e-08	8.3064e-07		WBGene00012583	clec-4	-1.3895	6.30663e-05	0.000671869
WBGene00019586	K09F6.3	1.29462	0.000849393	0.00571762		WBGene00021529	Y41G9A.5	-1.38744	2.5837e-05	0.000316832
WBGene00017163	dnpp-1	1.29414	1.88521e-08	5.57217e-07		WBGene00004061	pmp-4	-1.38668	3.10903e-10	1.36738e-08
WBGene00003970	pek-1	1.29072	6.1582e-08	1.5959e-06		WBGene00003549	nas-31	-1.38642	3.82223e-05	0.000442526
WBGene00235381	Y74C9A.9	1.2905	0.000312536	0.0025448		WBGene00017658	F21C10.9	-1.38628	3.77502e-06	5.93876e-05
WBGene00019890	R05F9.6	1.28613	1.33037e-07	3.15243e-06		WBGene00000463	ceh-43	-1.38628	1.92122e-09	7.03012e-08
WBGene00021286	tald-1	1.28545	5.13065e-13	3.68119e-11		WBGene00021389	Y38A10A.2	-1.38586	0.000352752	0.00282325
WBGene00012370	W09G3.7	1.28367	3.02105e-08	8.49048e-07		WBGene00006743	unc-3	-1.38481	0.000117952	0.00114607
WBGene00000671	col-96	1.27269	5.22246e-07	1.04312e-05		WBGene00020559	best-17	-1.38457	0.000567123	0.0041306
WBGene00019983	sti-1	1.27143	1.68897e-06	2.93917e-05		WBGene00003606	nhr-7	-1.38402	2.52083e-05	0.000310789
WBGene00002005	hsp-1	1.26553	4.47851e-13	3.22594e-11		WBGene00017498	pud-4	-1.38301	2.07509e-12	1.3137e-10
WBGene00017970	F32A5.4	1.26464	1.31751e-09	5.02191e-08		WBGene00001468	flr-4	-1.3825	0.000165746	0.0015104
WBGene00021020	W04B5.3	1.26322	2.78952e-05	0.000338667		WBGene00019480	K07C11.8	-1.38237	0.000130354	0.00123637
WBGene00012211	ssp-37	1.26227	0.000247937	0.00210499		WBGene00003640	nhr-50	-1.38207	1.286e-05	0.000170621
WBGene00013362	algn-7	1.26142	1.47019e-08	4.42411e-07		WBGene00003653	nhr-63	-1.38085	0.00104746	0.00682004
WBGene00021487	comt-3	1.26088	3.52239e-05	0.000413909		WBGene00045498	F56F4.8	-1.37971	9.47886e-05	0.000952706
WBGene00019664	K11H12.8	1.25945	2.8292e-12	1.74875e-10		WBGene00018304	agr-1	-1.37963	3.2192e-08	8.99213e-07
WBGene00004192	prx-2	1.25942	0.00151287	0.00912679		WBGene00021080	W08A12.3	-1.37929	0.000136609	0.00128504
WBGene00000680	col-106	1.25688	1.54319e-11	8.42814e-10		WBGene00020349	T08B2.11	-1.37888	5.3609e-08	1.41534e-06
WBGene00011737	sqst-1	1.25608	1.67379e-10	7.69439e-09		WBGene00000367	cca-1	-1.37814	5.96597e-07	1.17117e-05
WBGene00008735	F13D2.1	1.25353	1.66224e-06	2.89918e-05		WBGene00007827	trh-1	-1.37649	0.000175565	0.00158781
WBGene00022590	ZC317.7	1.25274	1.34931e-07	3.18541e-06		WBGene00008199	C49C3.9	-1.37623	6.24685e-10	2.5858e-08
WBGene00008503	F01G4.4	1.2519	1.00024e-09	3.93352e-08		WBGene00016533	C39D10.6	-1.37555	0.000548335	0.00401055
WBGene00020725	cnp-3	1.24751	3.58177e-05	0.000420347		WBGene00016431	C35A11.4	-1.37433	3.6475e-08	1.00353e-06
WBGene00001431	fkb-6	1.24697	1.01908e-10	4.85548e-09		WBGene00219217	C08F8.15	-1.37384	0.000484186	0.00363507
WBGene00011611	T08D2.6	1.2427	5.63414e-06	8.39432e-05		WBGene00003386	mod-1	-1.37345	0.000687683	0.00483731
WBGene00020455	fbxa-59	1.23786	1.47324e-07	3.4206e-06		WBGene00016841	magu-3	-1.37345	7.57446e-06	0.000108014
WBGene00013482	Y69H2.7	1.23766	8.80419e-11	4.22786e-09		WBGene00050945	C45B11.7	-1.37342	0.00125778	0.00791059
WBGene00000757	col-184	1.23394	1.22936e-09	4.70552e-08		WBGene00018907	F55G1.15	-1.37297	0.000135433	0.00127595
WBGene00012101	zip-10	1.23225	4.91323e-06	7.46616e-05		WBGene00000481	cha-1	-1.37294	1.91706e-05	0.000245449
WBGene00000064	act-2	1.23104	9.36006e-13	6.38999e-11		WBGene00008454	E02A10.4	-1.37276	5.39889e-05	0.000588315
WBGene00206420	T26G10.7	1.22888	0.000915507	0.0060856		WBGene00019394	K04F10.1	-1.3717	0.000311763	0.00254022
WBGene00016508	C37H5.5	1.22375	5.70242e-12	3.35471e-10		WBGene00011081	R07B1.9	-1.37125	3.67075e-05	0.000429412
WBGene00017239	F08B6.1	1.22252	0.000260721	0.00219317		WBGene00001163	efn-2	-1.36998	2.94853e-08	8.35082e-07
WBGene00013217	ddl-3	1.22172	9.59288e-10	3.81202e-08		WBGene00006538	tbb-4	-1.36972	9.82993e-05	0.000982263
WBGene00006789	unc-54	1.22151	3.39251e-09	1.18726e-07		WBGene00004144	pqn-60	-1.3697	0.000445395	0.0034039
WBGene00021697	gcn-1	1.21811	6.35064e-07	1.24136e-05		WBGene00021726	bath-10	-1.36877	7.65752e-05	0.000791536
WBGene00004049	parp-1	1.21722	8.19456e-10	3.29511e-08		WBGene00015632	C09D4.1	-1.36821	3.71873e-09	1.2935e-07
WBGene00021018	W04B5.1	1.21438	0.0013997	0.00856822		WBGene00009428	F35E12.4	-1.36799	0.00169793	0.00995047
WBGene00044811	F12E12.11	1.21394	0.000228991	0.00196725		WBGene00021326	Y34B4A.10	-1.3678	0.000469387	0.00355312
WBGene00020467	T12F5.2	1.2122	1.33716e-07	3.16081e-06		WBGene00018175	F38B6.6	-1.36701	4.41513e-05	0.000496187
WBGene00010293	fbxa-108	1.21211	1.49905e-06	2.65762e-05		WBGene00017423	F13C5.2	-1.36693	1.73603e-10	7.96052e-09
WBGene00009300	F31F6.1	1.21007	0.00162191	0.00959567		WBGene00007482	C09F12.2	-1.36551	0.000600533	0.00433597
WBGene00000904	daf-8	1.20475	5.61946e-07	1.1127e-05		WBGene00019212	zmp-2	-1.36537	7.47108e-06	0.000106873
WBGene00017450	bath-27	1.20344	1.6957e-07	3.86358e-06		WBGene00017326	dmd-5	-1.36364	0.000719888	0.00500991
WBGene00021423	tftc-1	1.20278	1.68386e-07	3.84618e-06		WBGene00013416	Y64G10A.7	-1.3629	7.99793e-07	1.5211e-05
WBGene00020834	T27A1.2	1.19997	1.11155e-06	2.03368e-05		WBGene00004335	ref-2	-1.36275	1.04324e-05	0.000142441
WBGene00004460	rpn-3	1.19782	1.04407e-11	5.91402e-10		WBGene00011454	lron-14	-1.36266	0.000100855	0.00100138
WBGene00000256	bli-6	1.19146	1.05856e-08	3.30503e-07		WBGene00017980	F32B5.7	-1.36266	5.60519e-08	1.47496e-06
WBGene00005002	spp-17	1.18928	2.45748e-07	5.32725e-06		WBGene00011229	R11.4	-1.36102	0.000214087	0.00186078
WBGene00019189	H11L12.1	1.18264	8.52232e-08	2.11566e-06		WBGene00019904	twk-49	-1.36083	2.93137e-06	4.72116e-05
WBGene00012917	Y46G5A.29	1.1815	0.0011192	0.00721527		WBGene00022592	klu-2	-1.36043	3.58243e-06	5.67973e-05
WBGene00020672	T22B7.3	1.1747	6.47076e-06	9.42587e-05		WBGene00011445	T04F8.7	-1.35761	3.11997e-05	0.000372119
WBGene00000717	col-144	1.17369	1.4119e-06	2.51286e-05		WBGene00012440	nlp-53	-1.35755	0.000460958	0.00349945
WBGene00013297	Y57G11B.5	1.1706	2.88703e-10	1.28207e-08		WBGene00017580	lgc-4	-1.35631	0.000117859	0.00114577
WBGene00001030	dnj-12	1.16568	2.32482e-09	8.38954e-08		WBGene00018576	F47G3.1	-1.35607	0.000166713	0.00151826
WBGene00018804	lido-15	1.16473	0.000140488	0.0013141		WBGene00006667	twk-12	-1.35504	4.51665e-05	0.000504805
WBGene00015816	C16A11.3	1.16445	1.12031e-07	2.68993e-06		WBGene00008314	C54G4.4	-1.35494	0.000881051	0.00589817
col-135	1.16005	1.5344e-06	2.70718e-05		WBGene00016309	sdz-4	-1.35478	7.75047e-05	0.000798888
WBGene00006714	ubc-19	1.15857	2.54706e-05	0.000313179		WBGene00011760	T13H5.6	-1.35156	2.5748e-08	7.43036e-07
WBGene00022125	Y71F9B.1	1.15762	0.000174807	0.00158252		WBGene00044630	bus-17	-1.35128	0.000130674	0.00123812
WBGene00008393	D1086.6	1.15483	4.28997e-09	1.47514e-07		WBGene00003527	nas-8	-1.35108	0.00140239	0.00857607
WBGene00004093	ppw-1	1.15398	6.2673e-07	1.22638e-05		WBGene00011765	frpr-17	-1.35072	0.000285834	0.00236527
WBGene00022372	Y92H12BR.7	1.15379	5.15699e-05	0.000565661		WBGene00219316	F21A3.11	-1.34966	4.04849e-10	1.74696e-08
WBGene00015245	B0524.6	1.15355	1.42871e-06	2.53995e-05		WBGene00009800	rrc-1	-1.34809	1.95451e-06	3.3203e-05
WBGene00017247	F08D12.3	1.15074	2.59346e-06	4.24418e-05		WBGene00019408	K05F1.6	-1.34667	2.34358e-08	6.79526e-07
WBGene00009526	clec-169	1.1494	7.8076e-08	1.9595e-06		WBGene00018746	fbxb-103	-1.3453	4.15534e-05	0.000472211
WBGene00015780	C14F11.4	1.14551	1.78956e-07	4.05723e-06		WBGene00022396	Y97E10AR.1	-1.34515	2.37384e-08	6.86126e-07
WBGene00016942	C55B7.3	1.14376	0.000719788	0.00500991		WBGene00010750	K10D11.6	-1.34502	4.11601e-05	0.000469639
WBGene00006530	tba-4	1.13831	4.16539e-09	1.43612e-07		WBGene00003846	odd-2	-1.34491	4.66044e-05	0.000518659
WBGene00008707	F11E6.3	1.1365	4.70267e-07	9.49669e-06		WBGene00018854	nlf-1	-1.3446	6.22231e-08	1.61023e-06
WBGene00000188	arl-3	1.12997	0.000330542	0.00267238		WBGene00044774	F16B3.3	-1.34424	0.000515756	0.00382655
WBGene00011599	T07G12.8	1.12854	8.76585e-05	0.000891495		WBGene00021796	Y52E8A.3	-1.34384	0.00105336	0.00685355
WBGene00007235	ahsa-1	1.12485	1.32652e-06	2.37476e-05		WBGene00006981	zig-4	-1.34375	0.000274419	0.00229364
WBGene00001692	grd-3	1.12418	1.38467e-07	3.25211e-06		WBGene00003890	osm-10	-1.34295	0.000207288	0.00181201
WBGene00021331	glrx-10	1.11869	2.70267e-06	4.39538e-05		WBGene00004008	pgp-14	-1.34284	4.15317e-07	8.48062e-06
WBGene00008922	F17C11.11	1.11435	7.71399e-09	2.48916e-07		WBGene00019324	K02F2.5	-1.33933	6.60695e-07	1.28596e-05
WBGene00001689	gpr-2	1.1139	6.65192e-06	9.64732e-05		WBGene00044143	K09E9.4	-1.33842	0.000620584	0.0044474
WBGene00206491	Y73F8A.1173	1.10221	0.00127972	0.00801016		WBGene00009984	F53F1.6	-1.33743	0.00143945	0.00877582
WBGene00019644	cpt-4	1.10217	9.59836e-09	3.03826e-07		WBGene00009071	F23A7.6	-1.3367	5.13468e-05	0.000564229
WBGene00017796	F25G6.1	1.10117	2.54511e-05	0.00031315		WBGene00003689	nhr-99	-1.33652	0.00042028	0.00324723
WBGene00007766	C27C7.1	1.09983	9.75416e-10	3.84617e-08		WBGene00022683	ZK185.3	-1.33648	1.75807e-05	0.000226838
WBGene00000558	cnc-4	1.09907	0.00011584	0.00112975		WBGene00004816	skr-10	-1.33581	3.55979e-08	9.8235e-07
WBGene00000723	col-150	1.09602	0.000724718	0.00503587		WBGene00001820	ham-1	-1.33523	1.16708e-06	2.12255e-05
WBGene00013445	Y66D12A.19	1.09467	6.2344e-06	9.13247e-05		WBGene00003614	nhr-15	-1.3346	3.83817e-05	0.000443825
WBGene00016970	C56E6.2	1.09099	1.02477e-08	3.22705e-07		WBGene00044567	C46C11.4	-1.33322	0.00109388	0.00707542
WBGene00010989	R03D7.2	1.09074	1.00376e-05	0.000137874		WBGene00044436	Y47G6A.31	-1.32974	4.03901e-05	0.000462438
WBGene00008394	D1086.7	1.0859	0.000171572	0.00155631		WBGene00009094	F23H12.5	-1.32931	5.53884e-05	0.000600693
WBGene00008945	F19B2.6	1.08401	0.000174669	0.00158205		WBGene00003091	lys-2	-1.3289	1.52104e-11	8.35705e-10
WBGene00023068	rpl-41.2	1.08293	6.97732e-08	1.77813e-06		WBGene00021053	gadr-4	-1.32844	0.000809882	0.00550431
WBGene00013218	Y54G11A.9	1.08205	1.85626e-06	3.17701e-05		WBGene00000492	che-13	-1.32817	0.00138008	0.00849026
WBGene00019792	M116.5	1.07987	1.59208e-07	3.65939e-06		WBGene00007388	folt-1	-1.32816	8.35968e-06	0.000117925
WBGene00164985	ZK1010.10	1.07943	0.000473017	0.00357174		WBGene00012021	T25E12.6	-1.32644	9.72297e-08	2.38461e-06
WBGene00001425	fis-2	1.07942	3.88662e-06	6.07315e-05		WBGene00009389	F35B12.10	-1.3262	5.57905e-07	1.1059e-05
WBGene00050914	T12B5.15	1.07918	0.000381292	0.00299919		WBGene00020703	T22F7.4	-1.32617	7.70179e-05	0.000794318
WBGene00016129	C26B2.7	1.07734	6.51761e-05	0.000691282		WBGene00016757	C49A9.3	-1.32393	4.08898e-05	0.000466991
WBGene00004880	smg-2	1.07299	1.93101e-05	0.000246577		WBGene00018215	igcm-1	-1.32249	1.54976e-06	2.72638e-05
WBGene00022798	fahd-1	1.068	1.21977e-07	2.91344e-06		WBGene00017438	F13H8.5	-1.32144	4.4054e-05	0.000495398
WBGene00022139	tub-2	1.06646	2.26373e-05	0.00028279		WBGene00013962	ZK287.1	-1.31886	9.96642e-09	3.14389e-07
WBGene00016405	hecd-1	1.06284	6.17147e-06	9.06206e-05		WBGene00008265	kcnl-4	-1.31813	0.000881383	0.00589824
WBGene00001236	elc-1	1.06242	6.77746e-06	9.81016e-05		WBGene00016783	irg-2	-1.31777	9.50409e-06	0.000131263
WBGene00009628	tatn-1	1.06146	2.3925e-05	0.000296567		WBGene00003613	nhr-14	-1.31757	3.37127e-08	9.34558e-07
WBGene00008317	C54G4.7	1.06019	2.26436e-05	0.00028279		WBGene00011794	nep-21	-1.31634	7.28911e-07	1.40381e-05
WBGene00045399	Y47G6A.33	1.05983	4.45634e-05	0.000499285		WBGene00014106	ZK856.5	-1.31623	0.000196594	0.00174521
WBGene00012977	Y48A6C.4	1.05864	7.61254e-07	1.45689e-05		WBGene00015735	pdfr-1	-1.31582	4.16261e-07	8.49043e-06
WBGene00017336	ugt-41	1.05496	0.000163458	0.00149906		WBGene00000594	col-3	-1.31573	3.26446e-06	5.22085e-05
WBGene00004489	rps-20	1.05485	5.92723e-09	1.95748e-07		WBGene00008570	kcnl-2	-1.31462	1.54484e-06	2.72035e-05
WBGene00002804	let-630	1.05271	7.24966e-09	2.35595e-07		WBGene00014261	shk-1	-1.31369	5.78055e-08	1.51087e-06
WBGene00003594	nft-1	1.05165	3.9217e-08	1.07092e-06		WBGene00002146	ipp-5	-1.31343	7.52566e-07	1.44177e-05
WBGene00022493	mrpl-45	1.04659	1.18054e-06	2.14489e-05		WBGene00004124	pqn-37	-1.31306	9.07492e-05	0.000916306
WBGene00008852	ubql-1	1.04567	1.035e-05	0.000141527		WBGene00007693	cest-7	-1.31285	0.00128296	0.00802049
WBGene00010788	sulp-4	1.04285	0.000157825	0.0014547		WBGene00012445	Y16B4A.2	-1.31258	1.43526e-08	4.34041e-07
WBGene00000672	col-97	1.04281	4.89333e-05	0.000541939		WBGene00015969	glb-6	-1.31186	0.000238785	0.0020415
WBGene00018781	F54A3.2	1.04265	4.2303e-05	0.000479101		WBGene00018985	F56F10.2	-1.31168	9.15456e-05	0.000923838
WBGene00019079	rpa-4	1.04161	0.000556765	0.00406325		WBGene00000302	cav-2	-1.3107	0.000165767	0.0015104
WBGene00021239	Y20F4.4	1.03852	0.000163971	0.00150185		WBGene00017039	trk-1	-1.30995	0.000479061	0.00360696
WBGene00001993	hpd-1	1.03819	1.40803e-07	3.29428e-06		WBGene00020152	nhr-211	-1.30912	0.00143535	0.00875664
WBGene00019893	sgt-1	1.03451	4.80184e-07	9.68627e-06		WBGene00011524	plpr-1	-1.30736	1.81372e-06	3.11878e-05
WBGene00016507	abhd-5.2	1.03192	8.67903e-06	0.000121586		WBGene00003816	asns-1	-1.30658	0.00154042	0.00924053
WBGene00022447	pigw-1	1.03184	0.00122546	0.00774334		WBGene00017467	F14F9.4	-1.30587	1.35531e-06	2.42156e-05
WBGene00001336	qars-1	1.03103	8.15492e-09	2.60844e-07		WBGene00022073	Y67D8C.9	-1.30579	2.95781e-06	4.75955e-05
WBGene00010477	enu-3.6	1.03039	0.0013757	0.00846612		WBGene00014077	ZK792.4	-1.30339	0.000206061	0.00180474
WBGene00001160	efk-1	1.0294	8.66782e-08	2.14596e-06		WBGene00007508	C10C5.4	-1.3011	8.20112e-05	0.000839193
WBGene00002219	klp-7	1.02756	4.43746e-07	9.01084e-06		WBGene00006762	unc-25	-1.30099	7.70261e-08	1.93847e-06
WBGene00003798	npp-12	1.02612	1.53068e-06	2.70321e-05		WBGene00015115	B0286.1	-1.30098	4.99659e-06	7.56768e-05
WBGene00016760	C49A9.6	1.02237	0.00161561	0.00957848		WBGene00018468	cla-1	-1.30056	1.68999e-06	2.93917e-05
WBGene00001263	emb-9	1.01463	4.48583e-06	6.88529e-05		WBGene00020017	R12A1.3	-1.29956	0.000307679	0.00251532
WBGene00002263	lea-1	1.01372	4.14462e-08	1.12675e-06		WBGene00016975	nhr-173	-1.29898	0.000151247	0.00140325
WBGene00021743	Y50D4B.4	1.01239	9.95902e-07	1.8461e-05		WBGene00008567	acox-1.4	-1.29871	2.85759e-05	0.000344871
WBGene00009220	F28D9.4	1.01217	0.000246974	0.00209876		WBGene00016805	C50D2.1	-1.29836	0.000140785	0.0013162
WBGene00007757	C27A7.6	1.01142	1.72826e-07	3.92799e-06		WBGene00004006	pgp-12	-1.29623	0.000468576	0.00354845
WBGene00219303	Y13C8A.4	1.01136	0.000704357	0.00492807		WBGene00018462	F45E1.1	-1.29617	1.09882e-05	0.000148588
WBGene00013381	cyp-31A5	1.0107	5.39568e-07	1.07538e-05		WBGene00000781	cpr-1	-1.29596	9.3245e-13	6.38955e-11
WBGene00013847	cls-3	1.00941	1.54128e-07	3.56051e-06		WBGene00011684	T10B10.8	-1.29527	7.02422e-05	0.000735213
WBGene00012389	Y6B3B.4	1.00859	0.000165633	0.0015104		WBGene00000882	cyn-6	-1.2948	1.41519e-07	3.30682e-06
WBGene00015485	C05D11.8	1.00803	0.000127676	0.00121855		WBGene00009582	slcr-46.3	-1.29477	1.6383e-06	2.87387e-05
WBGene00019786	M70.4	1.00782	2.0516e-07	4.572e-06		WBGene00014294	C53C7.5	-1.29454	3.36312e-08	9.33714e-07
WBGene00017456	F14D2.8	1.00718	0.000104117	0.00102858		WBGene00012763	atln-2	-1.29425	5.71697e-06	8.49007e-05
WBGene00019760	calu-1	1.0044	8.10284e-08	2.02527e-06		WBGene00001374	exp-2	-1.29356	7.09564e-06	0.000101901
						WBGene00007887	gadr-2	-1.29308	6.73162e-05	0.000709866
						WBGene00000490	che-11	-1.29264	0.000188692	0.00168817
						WBGene00007342	C05D12.5	-1.29242	0.000765048	0.00526017
						WBGene00000858	cwn-2	-1.29224	6.40558e-07	1.24943e-05
						WBGene00007862	kvs-2	-1.29075	0.00161311	0.00957508
						WBGene00007867	C32H11.4	-1.28964	5.85109e-08	1.52495e-06
						WBGene00003523	nas-4	-1.28903	0.000819277	0.00555578
						WBGene00003573	ncx-8	-1.28735	0.000163632	0.00149991
						WBGene00000664	col-89	-1.28584	0.00165909	0.00976979
						WBGene00007875	dod-24	-1.28578	2.19396e-07	4.84792e-06
						WBGene00044260	Y87G2A.19	-1.28352	4.33078e-09	1.48382e-07
						WBGene00008177	C48D1.1	-1.28255	3.28382e-06	5.24723e-05
						WBGene00019956	fbxb-75	-1.27854	7.62436e-05	0.000789448
						WBGene00008900	F16H6.10	-1.27824	3.61108e-06	5.71525e-05
						WBGene00001071	dpy-9	-1.27646	6.89703e-06	9.9596e-05
						WBGene00019967	cyp-33C8	-1.27618	8.00682e-05	0.000822069
						WBGene00003887	osm-7	-1.27564	8.23152e-07	1.55599e-05
						WBGene00022823	ZK813.4	-1.2742	1.34252e-05	0.000177476
						WBGene00008784	F14B6.3	-1.27263	3.49056e-07	7.26546e-06
						WBGene00006680	twk-28	-1.27252	0.00154932	0.00928478
						WBGene00007440	C08E8.4	-1.27246	0.000119751	0.00115863
						WBGene00012255	lpr-6	-1.27189	3.21521e-08	8.99213e-07
						WBGene00022349	Y82E9BR.17	-1.27182	1.80152e-07	4.07929e-06
						WBGene00017900	F28E10.1	-1.27104	1.11927e-07	2.68993e-06
						WBGene00003999	pgp-5	-1.26968	5.38917e-06	8.06217e-05
						WBGene00000301	cav-1	-1.26828	5.08311e-07	1.02086e-05
						WBGene00012100	sipa-1	-1.26615	2.02475e-07	4.52843e-06
						WBGene00007550	C13C4.6	-1.26577	0.000812639	0.005521
						WBGene00019927	fbxc-24	-1.26526	0.000252656	0.00213613
						WBGene00010953	clec-190	-1.26477	1.09245e-07	2.64035e-06
						WBGene00008449	E01G6.1	-1.26429	0.000495628	0.00370274
						WBGene00008542	scav-6	-1.26357	2.30459e-07	5.04363e-06
						WBGene00015087	B0252.1	-1.26215	0.000360766	0.00287129
						WBGene00010749	K10D11.5	-1.26214	3.25083e-07	6.78964e-06
						WBGene00015545	C06G1.1	-1.25992	8.37891e-05	0.000856262
						WBGene00012421	Y9C2UA.1	-1.25991	8.00703e-07	1.52125e-05
						WBGene00007799	nrx-1	-1.25985	4.84824e-06	7.3858e-05
						WBGene00020833	T26C12.3	-1.25911	0.000536877	0.00394291
						WBGene00006445	tag-68	-1.2585	0.000223449	0.00192912
						WBGene00010745	dod-17	-1.2583	6.12931e-06	9.00738e-05
						WBGene00006741	unc-1	-1.25555	3.68961e-08	1.01359e-06
						WBGene00004226	ptr-12	-1.25444	3.92445e-06	6.1212e-05
						WBGene00010142	F56A8.8	-1.25412	0.000134917	0.00127239
						WBGene00017639	F20D6.10	-1.25394	1.95962e-05	0.000249499
						WBGene00018992	trpl-1	-1.25334	0.000586718	0.0042446
						WBGene00008450	E01G6.2	-1.25295	4.13437e-05	0.000470413
						WBGene00001458	flp-15	-1.25224	7.04445e-05	0.000736908
						WBGene00000443	ceh-20	-1.25201	1.09513e-07	2.64334e-06
						WBGene00019986	R09F10.1	-1.25124	2.59267e-08	7.47015e-07
						WBGene00019855	R03H10.2	-1.24988	8.84173e-07	1.65746e-05
						WBGene00007260	olrn-1	-1.24865	2.52761e-05	0.000311415
						WBGene00016012	C23G10.5	-1.24818	0.000703239	0.00492402
						WBGene00003968	peb-1	-1.24658	4.61908e-06	7.06021e-05
						WBGene00000958	dgk-1	-1.24568	8.51212e-06	0.000119798
						WBGene00016613	best-9	-1.24549	0.000782552	0.0053664
						WBGene00011713	T11F9.12	-1.24537	2.65018e-07	5.68716e-06
						WBGene00001615	glr-4	-1.24522	0.00011196	0.00109776
						WBGene00001253	elt-6	-1.24354	1.08898e-05	0.000147694
						WBGene00019519	K08B5.2	-1.24287	0.000475558	0.00358796
						WBGene00008851	F15B9.8	-1.24274	1.03106e-05	0.000141109
						WBGene00022391	prhg-1	-1.24087	0.000229025	0.00196725
						WBGene00010899	M28.8	-1.23944	2.15486e-06	3.60377e-05
						WBGene00014153	vab-23	-1.23792	5.85735e-05	0.00063076
						WBGene00019060	acox-3	-1.2375	1.36754e-07	3.22015e-06
						WBGene00000893	cyn-17	-1.23728	3.75466e-05	0.000437549
						WBGene00007210	agmo-1	-1.23699	0.000138051	0.00129461
						WBGene00044029	C05D12.7	-1.23558	0.000701317	0.00491432
						WBGene00009657	F43G6.4	-1.23485	5.85884e-06	8.68665e-05
						WBGene00013899	ZC443.4	-1.23478	6.85833e-06	9.91153e-05
						WBGene00019587	K09F6.4	-1.23403	0.000304275	0.00249419
						WBGene00017601	ets-7	-1.23262	0.000276721	0.00230523
						WBGene00017253	sdz-9	-1.23197	0.00033127	0.00267472
						WBGene00000441	ceh-18	-1.23178	1.34107e-05	0.000177413
						WBGene00010288	F58H1.5	-1.23061	4.56147e-06	6.98967e-05
						WBGene00021002	W03F9.4	-1.23046	0.000107732	0.00106029
						WBGene00010575	flp-25	-1.23016	0.000382874	0.00300905
						WBGene00004045	pll-1	-1.22862	8.79131e-06	0.000122971
						WBGene00011069	ceh-62	-1.22816	0.00153513	0.00922087
						WBGene00011433	pde-1	-1.22764	4.72776e-05	0.000525511
						WBGene00007242	madf-5	-1.22698	1.49976e-07	3.47337e-06
						WBGene00014144	ZK899.6	-1.22687	0.000182672	0.00164234
						WBGene00011906	hsp-12.1	-1.22677	0.000344096	0.00276851
						WBGene00015402	C03G6.17	-1.22603	0.00156312	0.00934604
						WBGene00011073	R07A4.2	-1.22518	0.00133454	0.00827404
						WBGene00001987	hot-2	-1.22428	0.00144258	0.00878317
						WBGene00015471	lmp-2	-1.22135	1.07119e-05	0.000145497
						WBGene00016454	C35E7.2	-1.22128	7.22284e-05	0.000752557
						WBGene00009902	drd-1	-1.22095	0.000343245	0.00276456
						WBGene00021528	gbb-1	-1.21966	5.02108e-05	0.000554076
						WBGene00008089	C44C10.9	-1.21928	3.09364e-07	6.5059e-06
						WBGene00014206	nit-1	-1.21911	8.8092e-05	0.000895407
						WBGene00020554	T19A5.3	-1.21899	0.000118344	0.00114866
						WBGene00006533	tba-7	-1.21834	2.46202e-06	4.04719e-05
						WBGene00020029	R12C12.9	-1.2183	2.02658e-08	5.96114e-07
						WBGene00014761	F46A8.11	-1.21797	0.00156937	0.00937112
						WBGene00015609	math-4	-1.21603	1.99563e-06	3.37762e-05
						WBGene00007133	B0284.3	-1.2156	0.00135967	0.00837873
						WBGene00001958	hlh-14	-1.21543	0.000250733	0.00212562
						WBGene00000111	alh-5	-1.21441	9.21576e-05	0.000929501
						WBGene00010150	F56D5.6	-1.2144	6.48706e-09	2.12321e-07
						WBGene00021509	Y41D4A.7	-1.2084	0.000233329	0.00199952
						WBGene00011800	T16G1.6	-1.20838	4.1193e-06	6.38161e-05
						WBGene00009888	F49E2.5	-1.20777	6.37739e-09	2.09481e-07
						WBGene00016456	C35E7.4	-1.2076	6.83414e-06	9.88439e-05
						WBGene00017571	jmjd-3.1	-1.20738	9.92986e-08	2.42559e-06
						WBGene00012857	pbo-5	-1.20624	7.08052e-05	0.000739414
						WBGene00009432	cld-9	-1.20563	6.03744e-06	8.89381e-05
						WBGene00001249	elt-1	-1.20521	8.65173e-08	2.14488e-06
						WBGene00016628	slc-36.5	-1.20354	0.00035874	0.00285991
						WBGene00008438	DH11.5	-1.20095	2.61343e-07	5.61872e-06
						WBGene00017364	clec-7	-1.20065	0.000228927	0.00196725
						WBGene00008607	F09B12.3	-1.20046	1.82518e-10	8.32755e-09
						WBGene00013965	ZK287.4	-1.19934	0.000245446	0.00208966
						WBGene00003658	nhr-68	-1.19884	1.16033e-09	4.49776e-08
						WBGene00004207	ptb-1	-1.19812	6.63765e-07	1.29057e-05
						WBGene00020972	trpl-2	-1.19802	0.00071943	0.00500991
						WBGene00000397	cdh-5	-1.19773	5.17534e-06	7.79967e-05
						WBGene00017948	mth-1	-1.19726	1.89517e-05	0.000242816
						WBGene00002976	lev-9	-1.19617	0.000178811	0.00161239
						WBGene00001243	elo-5	-1.19494	5.91928e-08	1.54053e-06
						WBGene00003102	mab-5	-1.1933	0.00169696	0.00994794
						WBGene00001819	haf-9	-1.19326	9.16256e-10	3.66022e-08
						WBGene00010550	K04B12.2	-1.19303	3.94121e-07	8.10207e-06
						WBGene00019521	dmd-7	-1.19206	1.29192e-07	3.06575e-06
						WBGene00018952	F56C9.8	-1.19171	9.34411e-08	2.30404e-06
						WBGene00017309	F09F9.4	-1.19141	0.000385614	0.00302538
						WBGene00004056	pmk-2	-1.19028	4.14008e-07	8.4728e-06
						WBGene00022679	ZK180.5	-1.18961	5.65895e-06	8.42443e-05
						WBGene00009323	best-13	-1.18905	1.80771e-06	3.11138e-05
						WBGene00017866	stn-2	-1.18871	0.000254698	0.00214843
						WBGene00001123	dyf-7	-1.18633	3.81131e-05	0.00044162
						WBGene00003090	lys-1	-1.18609	1.21073e-09	4.67333e-08
						WBGene00011590	bus-19	-1.18505	8.80671e-06	0.000123092
						WBGene00020069	R13H7.2	-1.18368	0.00134167	0.00830417
						WBGene00006677	twk-24	-1.18204	0.000155537	0.00143796
						WBGene00022283	lgc-27	-1.18061	1.92617e-05	0.000246269
						WBGene00006775	unc-39	-1.17543	0.0013663	0.00841678
						WBGene00206522	F14D2.19	-1.17505	4.14294e-05	0.000471095
						WBGene00008582	F08G5.3	-1.17434	0.000163205	0.00149749
						WBGene00014101	gopc-1	-1.17201	0.00144707	0.00880362
						WBGene00007877	nfki-1	-1.17072	8.17636e-08	2.03836e-06
						WBGene00009547	F38H4.3	-1.17069	0.000200113	0.00176617
						WBGene00011727	T12A7.6	-1.16999	0.000277324	0.00230842
						WBGene00011531	rsbp-1	-1.1688	8.04473e-07	1.52683e-05
						WBGene00013273	2022-03-05	-1.16717	0.000346101	0.00277853
						WBGene00010001	F53F8.4	-1.16692	7.83876e-05	0.000806171
						WBGene00001054	dpf-1	-1.16688	0.00107896	0.00698781
						WBGene00016219	pals-24	-1.16673	1.70537e-05	0.000220661
						WBGene00018958	cest-27	-1.1663	1.1439e-05	0.000154342
						WBGene00017789	F25E5.8	-1.16618	1.35885e-06	2.42552e-05
						WBGene00011166	chil-22	-1.16528	0.00055992	0.00408465
						WBGene00012259	sulp-7	-1.16422	1.30848e-05	0.000173478
						WBGene00019428	dgk-5	-1.16407	1.68679e-05	0.000218411
						WBGene00016801	C50C3.5	-1.1638	0.0006031	0.00434593
						WBGene00016903	2022-03-04	-1.16352	0.0008452	0.00570199
						WBGene00006643	tsp-17	-1.16324	0.0010315	0.00673207
						WBGene00003567	ncx-2	-1.16265	7.00892e-08	1.78352e-06
						WBGene00006610	tre-4	-1.16184	3.57414e-05	0.000419721
						WBGene00007520	C11E4.6	-1.16181	8.98133e-07	1.67847e-05
						WBGene00000963	dhp-1	-1.16145	3.90171e-05	0.000449532
						WBGene00008914	F17C11.2	-1.15889	0.000231996	0.00198997
						WBGene00010605	K06G5.1	-1.1583	1.24729e-07	2.97141e-06
						WBGene00015247	B0545.4	-1.15761	0.000735896	0.00509805
						WBGene00018400	F43H9.4	-1.1566	0.000306618	0.00251001
						WBGene00021557	Y45G5AM.5	-1.15659	0.000209586	0.00182677
						WBGene00022353	pals-18	-1.15604	0.00156639	0.00935639
						WBGene00002991	lin-2	-1.15502	3.83471e-06	6.01713e-05
						WBGene00023491	tsp-21	-1.15445	7.35919e-07	1.41433e-05
						WBGene00015096	B0261.8	-1.15429	5.26783e-06	7.91949e-05
						WBGene00012280	W05E10.1	-1.15281	0.000649788	0.00461493
						WBGene00021913	cec-8	-1.15218	7.32973e-08	1.85484e-06
						WBGene00007982	pxd-1	-1.15214	1.78277e-06	3.07712e-05
						WBGene00013585	cyp-42A1	-1.15173	0.000320027	0.00259655
						WBGene00019105	asp-8	-1.14954	1.39923e-05	0.000184043
						WBGene00022680	ZK180.6	-1.14878	6.74021e-05	0.000710362
						WBGene00017983	F32D1.3	-1.1478	0.000176515	0.00159483
						WBGene00015768	C14C11.4	-1.14763	0.00164657	0.00971168
						WBGene00022576	ZC250.2	-1.14568	0.000663157	0.00468822
						WBGene00009558	F39B2.8	-1.14511	9.55604e-05	0.000959063
						WBGene00003690	nhr-100	-1.1447	1.73313e-06	3.00413e-05
						WBGene00016539	madd-2	-1.14267	1.41867e-07	3.31071e-06
						WBGene00020735	T23F2.2	-1.14261	8.52086e-06	0.000119829
						WBGene00007808	best-7	-1.14062	0.000378467	0.00298338
						WBGene00021167	cyp-32B1	-1.14062	0.000209367	0.00182583
						WBGene00015759	C14C6.5	-1.13993	4.06854e-08	1.10936e-06
						WBGene00020294	T06F4.1	-1.13977	2.27527e-05	0.000283929
						WBGene00003957	pcp-2	-1.1386	9.57337e-08	2.35107e-06
						WBGene00019313	btb-10	-1.13858	0.000256609	0.00216256
						WBGene00000437	ceh-13	-1.13743	1.09543e-05	0.00014825
						WBGene00001466	flr-2	-1.13711	0.000807644	0.00549318
						WBGene00011498	T05G5.1	-1.13687	9.91183e-07	1.83922e-05
						WBGene00016641	C44C1.1	-1.13672	7.01211e-07	1.3576e-05
						WBGene00016343	cnnm-3	-1.13646	5.38236e-06	8.05857e-05
						WBGene00010290	F58H1.7	-1.13557	2.21719e-05	0.000278228
						WBGene00007531	C11H1.7	-1.13416	0.00166202	0.00978049
						WBGene00194682	F40D4.17	-1.13385	0.000995443	0.00653677
						WBGene00001508	fut-8	-1.13335	0.000902791	0.00601729
						WBGene00016359	fbxb-88	-1.1331	0.000401353	0.00312461
						WBGene00001500	ftn-1	-1.13205	0.00160006	0.00951406
						WBGene00004820	skr-14	-1.13136	2.06431e-06	3.47457e-05
						WBGene00017964	F31F7.1	-1.13044	8.12032e-05	0.000832322
						WBGene00045208	F13E9.15	-1.13038	0.00121187	0.00767476
						WBGene00021320	Y34B4A.4	-1.13003	5.48566e-05	0.000595995
						WBGene00008342	frpr-5	-1.12867	0.00110552	0.00713762
						WBGene00004854	slt-1	-1.12833	2.25097e-06	3.74397e-05
						WBGene00001447	flp-4	-1.12818	0.000402982	0.00313343
						WBGene00016103	dpyd-1	-1.12789	1.39966e-09	5.28003e-08
						WBGene00004910	snf-11	-1.12753	7.72676e-07	1.47567e-05
						WBGene00004212	ptl-1	-1.12746	6.65442e-06	9.64732e-05
						WBGene00009337	uig-1	-1.1257	1.29284e-06	2.32584e-05
						WBGene00019839	R02F11.1	-1.12534	3.84005e-05	0.000443825
						WBGene00008629	cpt-5	-1.12434	3.96997e-06	6.17823e-05
						WBGene00044068	syd-9	-1.12364	2.66803e-06	4.34677e-05
						WBGene00006331	sup-26	-1.12316	1.5051e-09	5.64288e-08
						WBGene00010742	clc-6	-1.123	3.79081e-07	7.82806e-06
						WBGene00001950	hlh-3	-1.12116	0.000136797	0.00128548
						WBGene00017998	F33D4.6	-1.12111	6.99009e-06	0.000100701
						WBGene00000981	dhs-18	-1.12094	1.74049e-07	3.95088e-06
						WBGene00011706	T11B7.1	-1.12021	2.06327e-06	3.47457e-05
						WBGene00001459	flp-16	-1.1199	5.36885e-05	0.000585506
						WBGene00001448	flp-5	-1.11907	0.000332982	0.00268618
						WBGene00012226	W03G11.4	-1.1178	3.6608e-05	0.000428837
						WBGene00014669	zipt-2.1	-1.11733	2.58646e-05	0.000316958
						WBGene00022647	slc-17.1	-1.11717	1.14516e-05	0.000154399
						WBGene00001543	gcy-18	-1.117	0.00101119	0.00661687
						WBGene00013852	hhat-1	-1.11675	0.000146262	0.00136045
						WBGene00017644	exc-9	-1.11489	0.00016409	0.00150185
						WBGene00020605	lgc-50	-1.11444	0.000609664	0.00438115
						WBGene00022643	ZK6.8	-1.1139	0.000406822	0.00315633
						WBGene00000903	daf-7	-1.11233	8.9482e-05	0.000906011
						WBGene00001852	hil-1	-1.1115	0.000688499	0.00483933
						WBGene00016106	C25F6.7	-1.11081	7.2896e-05	0.000759043
						WBGene00001461	flp-18	-1.10813	1.73571e-06	3.0044e-05
						WBGene00194812	F19B2.12	-1.10759	0.000382485	0.00300729
						WBGene00019814	R02C2.1	-1.10703	0.000552018	0.00403183
						WBGene00018392	insc-1	-1.107	1.19684e-05	0.00016042
						WBGene00006412	nlg-1	-1.10695	1.21117e-05	0.000162223
						WBGene00019593	K09F6.10	-1.10684	0.000298503	0.00245567
						WBGene00020865	T27E4.7	-1.10667	0.000404306	0.00314106
						WBGene00003175	mec-12	-1.1065	4.50618e-07	9.12003e-06
						WBGene00008953	F19C6.4	-1.10609	6.71017e-05	0.00070883
						WBGene00007116	B0198.3	-1.1057	0.00042885	0.00330046
						WBGene00006869	vab-2	-1.10387	1.63581e-05	0.00021226
						WBGene00010660	K08D8.6	-1.10383	3.17843e-06	5.09664e-05
						WBGene00018033	F35B3.7	-1.10376	0.000199074	0.00176034
						WBGene00017991	clec-180	-1.10369	9.87006e-05	0.000984616
						WBGene00000414	cec-1	-1.10345	4.46701e-08	1.20189e-06
						WBGene00013352	lon-8	-1.10333	6.58141e-06	9.57944e-05
						WBGene00017840	ttm-2	-1.10312	0.000344529	0.00277011
						WBGene00001680	gpb-2	-1.10261	7.3033e-07	1.40506e-05
						WBGene00011217	R10E11.5	-1.10025	0.00129093	0.00805827
						WBGene00010722	K09E4.4	-1.09928	0.00127104	0.00796673
						WBGene00001577	gem-4	-1.09897	1.005e-06	1.86108e-05
						WBGene00010231	F58B3.4	-1.09766	4.66818e-07	9.43746e-06
						WBGene00010659	K08D8.5	-1.09656	5.23865e-05	0.000574274
						WBGene00015740	C13E3.1	-1.09614	0.000221856	0.001921
						WBGene00001116	dyc-1	-1.09613	9.50611e-06	0.000131263
						WBGene00004197	prx-12	-1.09553	0.000790382	0.00540188
						WBGene00020280	T06A1.5	-1.09525	1.9991e-05	0.000253644
						WBGene00006646	tsp-20	-1.09471	0.000404046	0.00314037
						WBGene00011154	R09A8.5	-1.09467	0.00121292	0.00767875
						WBGene00001795	gtl-1	-1.09454	1.81961e-06	3.12598e-05
						WBGene00015569	C07D10.5	-1.09453	7.22744e-08	1.83148e-06
						WBGene00008215	C49F8.3	-1.0912	0.00078017	0.00535408
						WBGene00004048	plx-2	-1.0901	1.62681e-05	0.000211393
						WBGene00008214	gem-1	-1.09008	0.00013122	0.00124265
						WBGene00006662	twk-7	-1.09004	0.000300827	0.00247146
						WBGene00016659	C45B2.2	-1.08678	0.00117371	0.0074823
						WBGene00018117	nlp-47	-1.08577	0.000156303	0.00144285
						WBGene00003645	nhr-55	-1.08566	0.000602684	0.00434465
						WBGene00008451	cest-3	-1.08518	0.00106917	0.00693177
						WBGene00000370	ccg-1	-1.08396	5.22782e-09	1.76473e-07
						WBGene00003721	nhr-131	-1.08329	0.00145492	0.00884063
						WBGene00003007	lin-18	-1.08218	0.00026569	0.00222882
						WBGene00006468	rhgf-1	-1.0821	3.85713e-05	0.000445237
						WBGene00006853	unc-130	-1.08126	0.000151646	0.00140624
						WBGene00000681	col-107	-1.08084	0.000216179	0.00187628
						WBGene00006844	unc-120	-1.08041	1.54328e-05	0.000201396
						WBGene00003779	nob-1	-1.07998	0.000635138	0.00452864
						WBGene00016879	cnnm-1	-1.07976	2.4494e-06	4.03006e-05
						WBGene00017671	pgal-1	-1.07928	9.6373e-07	1.79009e-05
						WBGene00016762	ugt-24	-1.07916	0.000639518	0.00455454
						WBGene00012073	cpd-2	-1.07748	2.40873e-05	0.000298376
						WBGene00001758	gst-10	-1.07578	9.35174e-06	0.000129719
						WBGene00018384	F43C11.7	-1.07551	0.00156311	0.00934604
						WBGene00010374	rga-5	-1.07541	1.33912e-05	0.000177283
						WBGene00022727	prkl-1	-1.07455	5.93734e-05	0.000637497
						WBGene00019166	tat-2	-1.07414	0.000156659	0.00144541
						WBGene00004017	phg-1	-1.07413	0.000685099	0.00482099
						WBGene00006761	unc-24	-1.07338	0.00159586	0.00949524
						WBGene00006831	unc-104	-1.07319	8.0404e-06	0.000113772
						WBGene00001770	gst-22	-1.07314	0.0016569	0.00976004
						WBGene00003402	mpk-2	-1.07221	9.99482e-05	0.000994731
						WBGene00011147	R08D7.7	-1.07171	0.000525565	0.00387888
						WBGene00008634	F10A3.4	-1.07079	3.18184e-05	0.000378511
						WBGene00008033	spin-2	-1.07054	0.000326875	0.00264756
						WBGene00018286	F41E6.5	-1.07019	0.000944771	0.00626061
						WBGene00009696	F44F1.4	-1.0701	0.000262979	0.00220912
						WBGene00000431	ceh-6	-1.06872	0.00154193	0.00924349
						WBGene00007176	kcnl-1	-1.06816	0.000632278	0.00451176
						WBGene00011345	dma-1	-1.06757	0.00018571	0.00166556
						WBGene00012443	Y15E3A.4	-1.06721	9.44438e-07	1.75604e-05
						WBGene00022246	acp-7	-1.06718	7.05965e-05	0.000738077
						WBGene00022180	Y71H2AM.15	-1.06673	0.000543194	0.00398328
						WBGene00018274	F41C3.8	-1.06492	0.00167409	0.00982965
						WBGene00001986	hot-1	-1.06448	0.0008272	0.00559499
						WBGene00017143	EEED8.15	-1.06182	1.73391e-06	3.00413e-05
						WBGene00001853	hil-2	-1.06143	5.44538e-09	1.82136e-07
						WBGene00014137	clec-187	-1.06059	6.33312e-05	0.000673275
						WBGene00009096	fipr-1	-1.06021	0.000159435	0.00146584
						WBGene00044623	bus-8	-1.05931	0.000521347	0.00385552
						WBGene00000964	dhp-2	-1.05808	6.87691e-05	0.000721859
						WBGene00010357	H03A11.2	-1.05681	3.28697e-06	5.24768e-05
						WBGene00002266	lec-3	-1.05569	7.79532e-08	1.95911e-06
						WBGene00021505	Y41D4A.3	-1.05557	0.000924535	0.00613985
						WBGene00015494	C05E11.3	-1.05495	6.64824e-06	9.64732e-05
						WBGene00011803	T16G12.1	-1.05481	8.69974e-07	1.63731e-05
						WBGene00019289	kcc-3	-1.05328	0.00026369	0.00221408
						WBGene00006792	unc-58	-1.05269	0.000301744	0.00247676
						WBGene00003143	max-1	-1.05255	4.98137e-05	0.000550025
						WBGene00219758	linc-11	-1.05158	0.000205116	0.00179904
						WBGene00018281	tbc-18	-1.05146	0.000429802	0.00330545
						WBGene00016585	oac-59	-1.05137	0.00121815	0.00770917
						WBGene00044901	Y41G9A.10	-1.05065	0.000521746	0.00385691
						WBGene00016033	C24A3.2	-1.04814	2.09368e-07	4.65442e-06
						WBGene00017487	F15E6.6	-1.04776	0.000179511	0.0016171
						WBGene00006467	magu-2	-1.0476	3.89297e-06	6.07728e-05
						WBGene00018971	clec-67	-1.04726	3.86842e-06	6.06483e-05
						WBGene00001669	gpa-7	-1.04713	2.17241e-05	0.000273359
						WBGene00003986	mct-4	-1.04709	2.17449e-05	0.000273433
						WBGene00011213	R10E8.8	-1.04706	0.00055182	0.00403183
						WBGene00002163	ist-1	-1.04703	3.79069e-05	0.000440346
						WBGene00000789	cpz-2	-1.04701	1.03488e-06	1.91254e-05
						WBGene00000003	aat-2	-1.04654	0.000154209	0.00142909
						WBGene00002182	kap-1	-1.04608	0.000439819	0.00336691
						WBGene00004062	pmp-5	-1.04582	9.12733e-06	0.000127185
						WBGene00011182	R09H10.5	-1.04498	3.09732e-07	6.50615e-06
						WBGene00020018	R12B2.2	-1.0447	0.000571527	0.00415772
						WBGene00001368	exc-7	-1.04399	2.21208e-06	3.69273e-05
						WBGene00017335	F10D2.10	-1.04397	0.000235791	0.00201872
						WBGene00006870	vab-3	-1.04326	3.87794e-06	6.06935e-05
						WBGene00017621	txt-17	-1.0431	1.49568e-05	0.000196024
						WBGene00008793	F14D7.6	-1.04125	1.34643e-05	0.000177865
						WBGene00022861	dve-1	-1.03904	2.07887e-06	3.49587e-05
						WBGene00009158	F26E4.3	-1.03899	7.51694e-06	0.000107278
						WBGene00001432	fkb-7	-1.03667	0.000207189	0.00181201
						WBGene00015434	C04E12.4	-1.03566	0.000895319	0.0059762
						WBGene00008110	C46C2.2	-1.03538	2.92902e-07	6.20967e-06
						WBGene00008521	F02D8.4	-1.03533	3.30174e-05	0.000389984
						WBGene00006424	ctbp-1	-1.03403	5.5639e-05	0.000602706
						WBGene00001456	flp-13	-1.03294	0.00011022	0.00108244
						WBGene00004013	pha-4	-1.03137	1.08383e-06	1.99094e-05
						WBGene00010449	K01A11.1	-1.03068	0.00169307	0.0099347
						WBGene00006874	vab-8	-1.02962	1.14228e-06	2.08574e-05
						WBGene00003618	nhr-19	-1.0292	4.23089e-05	0.000479101
						WBGene00007981	glb-11	-1.02795	0.000705852	0.00493476
						WBGene00016425	C34H4.2	-1.02698	8.55856e-05	0.000871867
						WBGene00006586	tni-4	-1.02669	1.5665e-07	3.60966e-06
						WBGene00007228	acs-7	-1.02667	1.6115e-05	0.000209553
						WBGene00011530	T06D8.10	-1.02635	0.000548448	0.00401055
						WBGene00002058	ifd-2	-1.02563	0.000672657	0.00474255
						WBGene00014138	clec-186	-1.0253	1.4909e-07	3.45722e-06
						WBGene00008666	F10G8.8	-1.02296	1.19272e-06	2.15847e-05
						WBGene00021518	hpo-6	-1.02289	2.04265e-06	3.45081e-05
						WBGene00001449	flp-6	-1.02274	3.55794e-06	5.64579e-05
						WBGene00001462	flp-19	-1.02188	0.00024536	0.00208966
						WBGene00004134	myrf-1	-1.02127	1.77266e-05	0.000228399
						WBGene00018697	F52E1.9	-1.02108	0.000720512	0.00501235
						WBGene00015217	tes-1	-1.02062	2.0235e-05	0.000256207
						WBGene00022389	pde-6	-1.02035	4.12406e-05	0.00046987
						WBGene00008969	cdc-50.B	-1.01996	6.82078e-05	0.000717201
						WBGene00015793	pfut-1	-1.01728	2.25156e-05	0.000281769
						WBGene00004358	rhr-1	-1.01726	1.42765e-07	3.32742e-06
						WBGene00012144	lgmn-1	-1.0151	1.92425e-07	4.31976e-06
						WBGene00000017	abf-6	-1.01414	0.000499251	0.00372524
						WBGene00000266	bre-1	-1.01328	1.51266e-06	2.67742e-05
						WBGene00007266	C03A3.1	-1.01166	0.00109648	0.00708629
						WBGene00006772	unc-36	-1.01114	3.36486e-05	0.000396161
						WBGene00008760	F13E9.11	-1.01055	2.62247e-06	4.28399e-05
						WBGene00021614	Y47A7.2	-1.01048	1.01814e-05	0.000139744
						WBGene00021463	zeel-1	-1.01042	0.000534125	0.00392621
						WBGene00017262	F08F3.4	-1.0086	0.00011983	0.00115877
						WBGene00017745	F23F1.4	-1.00828	0.000124331	0.00119535
						WBGene00022262	Y73C8C.3	-1.00445	0.000909123	0.00605288
						WBGene00018643	drd-50	-1.00268	5.13177e-05	0.000564229
						WBGene00012256	lpr-5	-1.00114	0.000118148	0.00114736
						WBGene00001430	fkb-5	-1.00097	2.6451e-06	4.31326e-05
						WBGene00000006	aat-5	-1.00091	2.06634e-05	0.00026109
						WBGene00000478	cfz-2	-1.0001	2.63735e-05	0.000322546

## Sheet: WT (HS+RE vs 20°C)
DEG up-regulation (WT HS+RE vs WT 20°C)						DEG down-regulation (WT HS+RE vs WT 20°C)
Gene ID	gene name	log2FC	P Value	adj P Value		Gene ID	gene name	log2FC	P Value	adj P Value
WBGene00007723	C25F9.2	7.43162	3.27991e-250	5.64509e-247		WBGene00017881	asp-13	-2.0692	3.8149e-91	1.25729e-88
WBGene00002018	hsp-16.41	6.79044	0	0		WBGene00007947	C35A5.3	-1.73686	8.21318e-40	1.05142e-37
WBGene00016783	irg-2	6.66711	0	0		WBGene00000988	dhs-25	-1.70937	6.94518e-57	1.36178e-54
WBGene00002016	hsp-16.2	6.62278	0	0		WBGene00045275	F18E3.12	-1.69341	7.77612e-12	2.67671e-10
WBGene00002026	hsp-70	6.46101	0	0		WBGene00015894	acdh-2	-1.64897	3.3681e-46	5.43457e-44
WBGene00045457	F33H12.7	6.25333	3.09264e-210	4.355e-207		WBGene00009902	drd-1	-1.5572	3.51055e-22	2.42761e-20
WBGene00015598	fbxa-163	5.90559	9.71536e-120	5.37467e-117		WBGene00003704	nhr-114	-1.53355	3.31485e-42	4.62586e-40
WBGene00013170	Y53F4B.24	5.77337	1.00373e-103	3.88696e-101		WBGene00012538	semo-1	-1.5207	1.24792e-26	1.02277e-24
WBGene00009957	F53B2.8	5.73532	0	0		WBGene00009221	acs-2	-1.48208	4.45899e-35	4.96905e-33
WBGene00021601	Y46H3A.5	5.30034	6.37879e-101	2.35256e-98		WBGene00001244	elo-6	-1.4659	5.78294e-47	9.63201e-45
WBGene00019858	R03H10.6	5.23846	3.54868e-121	2.03589e-118		WBGene00019978	hacd-1	-1.46234	5.03495e-34	5.34187e-32
WBGene00012961	Y47H10A.5	5.19368	5.93983e-224	9.2008e-221		WBGene00017567	F18E3.11	-1.46016	1.42678e-10	4.41135e-09
WBGene00045412	C25F9.12	5.12644	8.11074e-89	2.6174e-86		WBGene00015449	ugt-63	-1.45505	2.35193e-18	1.35938e-16
WBGene00016785	C49G7.7	4.90419	5.06783e-101	1.91465e-98		WBGene00004062	pmp-5	-1.45263	3.31522e-41	4.46546e-39
WBGene00019404	K05B2.4	4.81227	1.06225e-169	1.02839e-166		WBGene00007422	ugt-17	-1.4398	2.08082e-18	1.20719e-16
WBGene00044644	B0205.13	4.68363	5.05906e-123	3.13459e-120		WBGene00007963	cyp-25A1	-1.42022	2.02425e-18	1.17878e-16
WBGene00019136	F59H6.5	4.60892	1.0174e-57	2.07361e-55		WBGene00019208	lips-14	-1.4049	1.56802e-10	4.80964e-09
WBGene00270321	Y41C4A.32	4.56884	3.35377e-182	3.7107e-179		WBGene00000136	amt-4	-1.39602	1.54584e-27	1.30136e-25
WBGene00019593	K09F6.10	4.53829	3.59542e-186	4.28408e-183		WBGene00017703	F22E5.1	-1.36892	9.65524e-10	2.75344e-08
WBGene00007366	C06B3.7	4.50654	1.06094e-119	5.66686e-117		WBGene00011006	ugt-47	-1.34772	5.70898e-25	4.37783e-23
WBGene00013154	Y53F4B.7	4.45937	1.05074e-59	2.32513e-57		WBGene00016431	C35A11.4	-1.32403	3.01159e-15	1.41792e-13
WBGene00045416	Y37H2A.14	4.41376	2.5759e-125	1.66253e-122		WBGene00008629	cpt-5	-1.32095	4.30231e-19	2.59311e-17
WBGene00013155	Y53F4B.8	4.40606	7.65877e-148	5.64925e-145		WBGene00011487	T05E12.6	-1.31688	2.13865e-34	2.28467e-32
WBGene00045411	C25F9.11	4.36813	7.5463e-161	6.15222e-158		WBGene00008560	pho-13	-1.31371	4.63905e-15	2.13866e-13
WBGene00007506	fbxc-58	4.32715	1.18491e-114	5.7357e-112		WBGene00023492	T24D3.2	-1.31322	2.54501e-06	4.43943e-05
WBGene00007440	C08E8.4	4.32605	5.57884e-96	1.87861e-93		WBGene00008205	sams-1	-1.29675	9.54592e-33	9.60171e-31
WBGene00044402	Y82E9BL.18	4.3127	7.54526e-98	2.59725e-95		WBGene00011753	T13F3.6	-1.28066	9.88254e-22	6.71406e-20
WBGene00194713	F19B10.13	4.11348	6.9305e-58	1.43138e-55		WBGene00043302	F32D8.11	-1.27972	1.32315e-12	4.8683e-11
WBGene00020472	lips-11	4.11028	8.51137e-47	1.40257e-44		WBGene00021337	Y34F4.2	-1.27731	2.41523e-05	0.00035428
WBGene00008602	oac-14	4.09089	3.434e-121	2.03589e-118		WBGene00010274	F58G6.3	-1.27569	5.15817e-11	1.67324e-09
WBGene00010470	cdr-4	4.07054	1.42969e-252	2.76824e-249		WBGene00013508	Y71A12B.11	-1.26942	1.40074e-16	7.25669e-15
WBGene00016845	C50F7.5	3.97473	3.08825e-105	1.22659e-102		WBGene00009104	F25C8.1	-1.24984	9.48348e-05	0.00117519
WBGene00020579	T19D12.4	3.94528	7.57687e-290	1.67665e-286		WBGene00005444	srh-237	-1.2456	2.60286e-08	6.13673e-07
WBGene00008577	F08G2.5	3.94264	2.2169e-40	2.91015e-38		WBGene00012123	T28D6.3	-1.23026	1.585e-15	7.7695e-14
WBGene00023483	Y75B8A.39	3.86262	1.37018e-37	1.64527e-35		WBGene00001243	elo-5	-1.2231	3.41838e-22	2.37655e-20
WBGene00011957	T23F11.6	3.72253	9.3427e-69	2.22644e-66		WBGene00017658	F21C10.9	-1.22163	5.67565e-13	2.1979e-11
WBGene00008944	F19B2.5	3.64813	8.329e-297	2.15027e-293		WBGene00045399	Y47G6A.33	-1.22041	1.17013e-16	6.12341e-15
WBGene00004002	pgp-8	3.63942	8.63852e-72	2.23018e-69		WBGene00194908	F22F7.8	-1.21908	2.34808e-10	7.11775e-09
WBGene00012101	zip-10	3.62558	1.93978e-112	9.10519e-110		WBGene00011432	sdz-30	-1.21814	2.74695e-16	1.3815e-14
WBGene00021979	Y58A7A.5	3.62549	1.13744e-108	5.03398e-106		WBGene00015623	C09B8.4	-1.20487	2.21206e-17	1.21077e-15
WBGene00007097	B0024.4	3.60237	2.19014e-82	6.52409e-80		WBGene00019977	fpn-1.2	-1.18978	2.22666e-06	3.92388e-05
WBGene00022848	ZK1055.7	3.56539	2.99029e-201	3.85996e-198		WBGene00017691	ilys-5	-1.18471	1.42333e-34	1.55263e-32
WBGene00010822	M01G12.9	3.51136	2.86912e-105	1.16954e-102		WBGene00017730	F22H10.6	-1.18181	1.27796e-09	3.57967e-08
WBGene00017705	F22E5.6	3.50422	1.19165e-33	1.24721e-31		WBGene00008354	gcsh-1	-1.17953	1.87924e-12	6.80127e-11
WBGene00020774	T24E12.5	3.47128	9.81582e-57	1.90059e-54		WBGene00012631	vmo-1	-1.17832	0.000196346	0.00221838
WBGene00019273	H43E16.1	3.42718	2.55611e-118	1.27723e-115		WBGene00018951	F56C9.7	-1.1709	1.34132e-18	7.93016e-17
WBGene00012467	arrd-8	3.34987	2.94829e-31	2.87226e-29		WBGene00003474	mtl-2	-1.16785	1.10611e-27	9.57185e-26
WBGene00022419	Y102A11A.9	3.33326	7.70748e-73	2.02354e-70		WBGene00022584	ZC266.1	-1.1643	2.08892e-09	5.70678e-08
WBGene00009691	F44E5.4	3.30904	1.94487e-77	5.5789e-75		WBGene00020516	T15B7.1	-1.16279	7.85582e-29	7.03391e-27
WBGene00022570	sdz-35	3.29232	4.40458e-29	4.01335e-27		WBGene00015695	ugt-26	-1.16126	1.46595e-15	7.20873e-14
WBGene00012683	asp-17	3.29115	8.78653e-55	1.62028e-52		WBGene00018885	drd-5	-1.16125	4.0715e-14	1.72849e-12
WBGene00010296	dgat-2	3.27025	1.83705e-176	1.89706e-173		WBGene00007455	ugt-22	-1.15486	1.02283e-25	8.16681e-24
WBGene00008099	C44H9.4	3.26914	1.10489e-105	4.62559e-103		WBGene00014183	ZK1025.3	-1.15433	1.65875e-07	3.54891e-06
WBGene00013837	fbxa-30	3.26719	9.3393e-27	7.69499e-25		WBGene00012608	hphd-1	-1.15353	8.56371e-34	9.02394e-32
WBGene00015597	fbxa-162	3.2563	2.94503e-30	2.79868e-28		WBGene00003093	lys-4	-1.15121	1.73067e-21	1.16557e-19
WBGene00014454	MTCE.7	3.24176	2.11449e-38	2.62028e-36		WBGene00018444	fbxb-48	-1.15105	0.000102668	0.00125519
WBGene00011213	R10E8.8	3.20228	3.16498e-70	7.78184e-68		WBGene00017211	fbxb-36	-1.14856	1.90082e-05	0.000283659
WBGene00004003	pgp-9	3.20191	3.08169e-130	2.07545e-127		WBGene00000618	col-41	-1.14438	6.98205e-08	1.55391e-06
WBGene00008900	F16H6.10	3.1742	3.73116e-119	1.92652e-116		WBGene00012615	dct-16	-1.143	3.38197e-23	2.42531e-21
WBGene00014193	nhr-247	3.1442	1.44918e-24	1.07922e-22		WBGene00045276	F18E3.13	-1.14299	8.38023e-08	1.84914e-06
WBGene00013171	Y53F4B.25	3.13503	1.56891e-33	1.62016e-31		WBGene00012445	Y16B4A.2	-1.14108	6.1207e-24	4.45116e-22
WBGene00015048	faah-2	3.11696	3.41983e-166	2.94295e-163		WBGene00011397	T03E6.8	-1.14069	3.29398e-06	5.66302e-05
WBGene00022866	ZK1240.1	3.11113	1.50816e-27	1.27658e-25		WBGene00044107	F58G6.9	-1.13855	1.30752e-11	4.43185e-10
WBGene00020580	T19D12.5	3.08282	1.10129e-30	1.05956e-28		WBGene00013996	ZK550.2	-1.12996	1.93651e-08	4.65784e-07
WBGene00018725	kreg-1	3.07265	1.62186e-51	2.85485e-49		WBGene00017364	clec-7	-1.11865	4.3712e-06	7.31999e-05
WBGene00010752	K10G4.3	3.04084	3.49622e-33	3.58652e-31		WBGene00011548	T06G6.6	-1.11589	0.000169386	0.00196392
WBGene00009692	F44E5.5	3.02461	2.09344e-74	5.59094e-72		WBGene00016337	fbxb-38	-1.10654	0.000343004	0.00362424
WBGene00022382	Y94H6A.10	2.99208	8.19473e-147	5.76983e-144		WBGene00017962	fbxa-72	-1.10649	8.59545e-14	3.60823e-12
WBGene00011737	sqst-1	2.98847	3.88738e-159	3.01077e-156		WBGene00003877	pept-1	-1.10486	2.54087e-21	1.68197e-19
WBGene00019564	K09D9.1	2.94976	1.65981e-85	5.04127e-83		WBGene00017246	F08D12.2	-1.09824	1.27911e-08	3.14001e-07
WBGene00045238	rpr-1	2.91531	4.30657e-22	2.96483e-20		WBGene00014057	ZK673.1	-1.09753	4.51867e-07	9.05487e-06
WBGene00022872	ZK1240.8	2.85853	1.31665e-20	8.35855e-19		WBGene00003939	pax-3	-1.09594	0.000428866	0.00437049
WBGene00019973	R09A1.3	2.8448	1.40163e-59	3.05791e-57		WBGene00016664	C45E5.1	-1.09321	2.29603e-07	4.78674e-06
WBGene00020228	T05A8.2	2.82877	3.39741e-19	2.08833e-17		WBGene00008451	cest-3	-1.09056	2.8418e-05	0.000408723
WBGene00016788	C49G7.10	2.82135	1.9626e-107	8.44464e-105		WBGene00004986	spp-1	-1.09048	1.04473e-12	3.89012e-11
WBGene00009801	ipla-2	2.81586	3.36915e-167	3.06989e-164		WBGene00018174	F38B6.4	-1.08828	8.71849e-14	3.64998e-12
WBGene00004096	pqm-1	2.79667	1.41197e-111	6.43277e-109		WBGene00008634	F10A3.4	-1.08764	1.24328e-07	2.69725e-06
WBGene00077593	C49G7.12	2.77433	5.85076e-31	5.66426e-29		WBGene00020938	clec-218	-1.08207	1.01666e-16	5.33833e-15
WBGene00044358	Y71G12B.33	2.7323	9.15808e-18	5.08454e-16		WBGene00013233	sdz-33	-1.07838	9.31864e-07	1.75177e-05
WBGene00000841	cul-6	2.7242	1.99752e-53	3.59786e-51		WBGene00001104	dsl-2	-1.07582	2.05331e-13	8.23985e-12
WBGene00020740	T23F4.2	2.70899	1.73934e-60	3.9047e-58		WBGene00016942	C55B7.3	-1.06786	3.19126e-09	8.43561e-08
WBGene00020455	fbxa-59	2.70498	9.89787e-61	2.28833e-58		WBGene00022641	ZK6.6	-1.06658	0.000380245	0.00396365
WBGene00009431	dct-17	2.69226	1.00377e-55	1.91955e-53		WBGene00013007	Y48E1B.8	-1.06598	2.14983e-07	4.51232e-06
WBGene00013838	fbxa-31	2.67626	1.93094e-35	2.18323e-33		WBGene00017418	F13B6.3	-1.06505	1.97206e-07	4.17883e-06
WBGene00021339	Y34F4.4	2.63816	7.70596e-32	7.65162e-30		WBGene00004814	skr-8	-1.06274	3.46563e-11	1.14218e-09
WBGene00022333	fbxa-27	2.61935	1.02376e-28	9.11384e-27		WBGene00194821	dmsr-16	-1.05787	0.000682106	0.00653825
WBGene00044284	spp-21	2.6136	2.72663e-16	1.37575e-14		WBGene00015660	catp-3	-1.05736	3.39475e-12	1.1897e-10
WBGene00014181	ZK1010.8	2.61105	1.63795e-34	1.76193e-32		WBGene00007565	clec-48	-1.05017	2.75855e-15	1.31477e-13
WBGene00015937	C17H12.12	2.59185	9.96974e-22	6.74373e-20		WBGene00003572	ncx-7	-1.04734	1.68265e-07	3.59508e-06
WBGene00005902	srx-11	2.57052	8.72502e-16	4.33175e-14		WBGene00011364	cest-1.2	-1.04326	9.05092e-07	1.70558e-05
WBGene00011494	T05F1.9	2.57013	4.31309e-21	2.83092e-19		WBGene00017565	ddo-2	-1.04306	4.0376e-17	2.18551e-15
WBGene00000191	arl-7	2.5687	4.62379e-22	3.16914e-20		WBGene00008567	acox-1.4	-1.04131	7.47209e-10	2.15135e-08
WBGene00020760	T24C4.4	2.56555	2.53109e-42	3.56423e-40		WBGene00019017	F57F4.4	-1.04112	4.75398e-18	2.68756e-16
WBGene00219491	Y53F4B.62	2.52607	1.26181e-28	1.11054e-26		WBGene00015333	slc-17.3	-1.03896	3.70102e-05	0.000518813
WBGene00022847	ZK1055.6	2.524	3.64692e-67	8.55922e-65		WBGene00018489	F46E10.2	-1.03582	3.08701e-07	6.33347e-06
WBGene00000266	bre-1	2.52209	3.25455e-100	1.14575e-97		WBGene00000752	col-179	-1.03206	3.14283e-22	2.20283e-20
WBGene00018020	F33H12.6	2.51696	3.6122e-15	1.68533e-13		WBGene00000665	col-90	-1.0298	4.60133e-10	1.34735e-08
WBGene00010821	M01G12.7	2.50991	3.26416e-15	1.53218e-13		WBGene00007358	lact-6	-1.02965	8.79491e-06	0.000138589
WBGene00019659	K11H12.3	2.50482	4.01339e-19	2.42841e-17		WBGene00018437	btb-8	-1.02943	3.14247e-07	6.43874e-06
WBGene00023423	F43C1.7	2.49839	3.28369e-18	1.88387e-16		WBGene00006902	vet-6	-1.02692	8.26231e-13	3.12154e-11
WBGene00021862	fbxa-48	2.49742	6.18855e-17	3.29418e-15		WBGene00020940	W02D7.4	-1.02673	8.82584e-05	0.00110724
WBGene00005551	sri-39	2.49576	5.37945e-15	2.44363e-13		WBGene00020182	ugt-53	-1.02426	1.344e-07	2.90357e-06
WBGene00018259	F41B4.3	2.48526	1.79718e-57	3.61536e-55		WBGene00044314	fbxb-33	-1.0169	0.000634096	0.00614652
WBGene00018997	F57B9.3	2.46444	5.03008e-15	2.3052e-13		WBGene00020537	fbxb-37	-1.01124	2.29531e-06	4.03569e-05
WBGene00044757	Y55F3BR.11	2.4546	1.11427e-25	8.80614e-24		WBGene00008595	clec-56	-1.00895	8.92577e-10	2.55564e-08
WBGene00014196	ZK1053.1	2.44538	6.77128e-16	3.37258e-14		WBGene00018640	F49E10.2	-1.00704	0.000164729	0.00191633
WBGene00017467	F14F9.4	2.43073	1.48787e-59	3.20099e-57		WBGene00044693	fbxb-92	-1.00409	0.000101126	0.00124025
WBGene00019146	H02F09.3	2.4298	2.8385e-27	2.37667e-25		WBGene00007605	hrg-7	-1.00361	8.82465e-21	5.67194e-19
WBGene00017504	F16B4.2	2.42584	7.61312e-32	7.6082e-30		WBGene00019589	K09F6.6	-1.00076	2.12089e-07	4.45761e-06
WBGene00022736	ZK418.7	2.42454	6.26741e-35	6.93444e-33
WBGene00007725	C25F9.5	2.4115	3.23579e-45	5.01224e-43
WBGene00021977	Y58A7A.3	2.3964	2.31253e-75	6.28441e-73
WBGene00018724	F53A9.1	2.38758	3.37252e-43	4.79269e-41
WBGene00004061	pmp-4	2.38206	4.02664e-82	1.17684e-79
WBGene00001770	gst-22	2.38155	2.07949e-45	3.25366e-43
WBGene00001158	ech-9	2.37611	1.81315e-18	1.05984e-16
WBGene00002274	lec-11	2.36567	7.27457e-86	2.25366e-83
WBGene00015479	wht-1	2.36548	7.29248e-36	8.36744e-34
WBGene00006539	tbb-6	2.35699	5.87089e-40	7.57834e-38
WBGene00016997	cebp-1	2.33391	7.43767e-59	1.55689e-56
WBGene00006718	ubc-23	2.32363	4.64142e-26	3.74456e-24
WBGene00022346	pals-17	2.31763	2.43794e-43	3.52931e-41
WBGene00013845	fbxa-37	2.30796	5.72815e-29	5.15867e-27
WBGene00013763	Y113G7B.14	2.29962	2.11404e-51	3.67938e-49
WBGene00194926	K08D8.12	2.29771	2.23764e-15	1.07643e-13
WBGene00012910	Y46G5A.20	2.22308	1.52882e-14	6.68966e-13
WBGene00022572	ZC239.14	2.22184	2.47199e-16	1.25545e-14
WBGene00009432	cld-9	2.20343	1.39051e-44	2.09116e-42
WBGene00021050	W05H9.3	2.19103	1.40494e-76	3.88616e-74
WBGene00019060	acox-3	2.18732	1.87016e-86	5.91198e-84
WBGene00005833	srw-86	2.18535	2.9182e-12	1.03203e-10
WBGene00006628	tsp-2	2.17739	4.04933e-17	2.18551e-15
WBGene00002120	ins-37	2.17537	7.24214e-13	2.74953e-11
WBGene00000512	ckb-2	2.17413	1.84419e-53	3.36076e-51
WBGene00003332	mir-239.1	2.16901	1.31422e-11	4.44482e-10
WBGene00220140	Y34F4.7	2.15496	1.52129e-11	5.12277e-10
WBGene00019859	R03H10.7	2.15124	5.08915e-15	2.3254e-13
WBGene00013623	fbxa-90	2.14915	1.75805e-26	1.42577e-24
WBGene00015167	B0403.3	2.13756	9.12141e-42	1.25036e-39
WBGene00010475	K01F9.2	2.13589	6.52638e-25	4.97998e-23
WBGene00014197	ZK1053.2	2.12831	1.1627e-11	3.96703e-10
WBGene00004859	sma-5	2.12546	1.65506e-59	3.5119e-57
WBGene00006533	tba-7	2.11761	2.31981e-44	3.45518e-42
WBGene00015596	fbxa-161	2.11588	4.10149e-11	1.34317e-09
WBGene00043995	F40F12.9	2.11436	3.54435e-13	1.397e-11
WBGene00021892	Y54G2A.28	2.11174	2.55102e-12	9.12595e-11
WBGene00002188	kgb-2	2.09691	1.00366e-13	4.15687e-12
WBGene00006627	tsp-1	2.09486	4.39988e-16	2.20564e-14
WBGene00015259	dod-20	2.09417	1.56843e-11	5.27007e-10
WBGene00015574	irg-1	2.09074	1.1397e-13	4.70773e-12
WBGene00219709	linc-37	2.09007	6.83806e-11	2.19754e-09
WBGene00009428	F35E12.4	2.08888	7.13593e-13	2.72255e-11
WBGene00011231	R11A5.3	2.08642	7.33802e-55	1.36947e-52
WBGene00194925	K08D8.11	2.08601	1.54587e-12	5.64753e-11
WBGene00006454	aex-4	2.08293	1.79292e-29	1.67304e-27
WBGene00000190	warf-1	2.07868	6.66739e-13	2.55007e-11
WBGene00016862	cest-32	2.0733	2.80891e-57	5.57821e-55
WBGene00015716	sox-4	2.07239	1.45909e-26	1.18954e-24
WBGene00021703	cpt-3	2.0688	3.23535e-13	1.28502e-11
WBGene00004809	skr-3	2.06576	1.09479e-71	2.78006e-69
WBGene00007716	fbxa-82	2.0464	2.08794e-13	8.33562e-12
WBGene00012824	Y43F8B.14	2.04512	2.98287e-15	1.40868e-13
WBGene00020486	T13C5.6	2.03414	3.91589e-45	6.00566e-43
WBGene00000545	clp-4	2.03338	8.71838e-77	2.45541e-74
WBGene00012451	Y17D7B.3	2.03305	1.50195e-10	4.62082e-09
WBGene00077525	C41G7.8	2.02416	3.30348e-18	1.88823e-16
WBGene00012622	Y38H6C.9	2.01159	4.2394e-13	1.66249e-11
WBGene00185092	K08D8.7	2.00526	6.53907e-16	3.26743e-14
WBGene00021799	Y53G8AL.1	2.00524	2.51307e-15	1.20519e-13
WBGene00021978	Y58A7A.4	2.00378	4.23718e-12	1.47824e-10
WBGene00045393	F26D11.13	1.99663	4.74908e-10	1.38799e-08
WBGene00016425	C34H4.2	1.99259	1.18236e-35	1.34667e-33
WBGene00019248	H27M09.5	1.9685	1.19495e-10	3.7243e-09
WBGene00002008	hsp-4	1.9663	7.8357e-101	2.82268e-98
WBGene00008988	F20G2.5	1.94329	2.3791e-10	7.1977e-09
WBGene00022823	ZK813.4	1.93746	4.58174e-28	4.00967e-26
WBGene00021262	fbxa-74	1.92748	1.73651e-24	1.28088e-22
WBGene00012464	arrd-7	1.92505	3.02826e-37	3.5269e-35
WBGene00044403	fbxa-219	1.92474	1.4446e-14	6.35708e-13
WBGene00021520	Y41D4B.18	1.92307	1.69705e-13	6.84565e-12
WBGene00010125	dod-22	1.92038	1.20241e-13	4.95354e-12
WBGene00022181	pho-9	1.91512	2.76188e-29	2.54652e-27
WBGene00016190	rcs-1	1.91286	1.38951e-39	1.76422e-37
WBGene00015100	B0280.2	1.90518	4.76691e-11	1.55451e-09
WBGene00045404	C06C3.11	1.90322	1.82885e-11	6.09222e-10
WBGene00022413	Y102A11A.3	1.89869	3.47575e-49	5.98215e-47
WBGene00009595	cbp-3	1.88896	3.05797e-38	3.72976e-36
WBGene00019579	oac-57	1.88416	1.58509e-13	6.41939e-12
WBGene00012533	fbxa-209	1.88332	9.12681e-13	3.41484e-11
WBGene00007717	C25D7.5	1.87782	3.18914e-25	2.49494e-23
WBGene00018966	F56D2.5	1.87619	5.97215e-24	4.36362e-22
WBGene00002187	kgb-1	1.8516	1.69023e-60	3.85025e-58
WBGene00020972	trpl-2	1.85131	2.17036e-17	1.19216e-15
WBGene00019660	K11H12.4	1.84754	1.53252e-37	1.82606e-35
WBGene00002094	ins-11	1.84692	7.87199e-09	1.99897e-07
WBGene00007522	C11E4.8	1.84	9.3359e-09	2.34762e-07
WBGene00007180	B0457.6	1.83452	5.98164e-28	5.20537e-26
WBGene00021487	comt-3	1.81983	1.12909e-27	9.71647e-26
WBGene00008850	F15B9.6	1.81746	9.18957e-09	2.31815e-07
WBGene00021256	Y22D7AR.2	1.81231	5.03269e-14	2.12415e-12
WBGene00206494	C15H11.16	1.81047	1.37468e-08	3.34809e-07
WBGene00000097	aip-1	1.81016	3.45623e-70	8.36516e-68
WBGene00001875	his-1	1.80544	2.48375e-09	6.67443e-08
WBGene00015929	C17H12.3	1.79019	2.48621e-09	6.67443e-08
WBGene00010850	M04C3.1	1.78745	6.34974e-55	1.19948e-52
WBGene00007632	C16C10.13	1.78684	2.51085e-08	5.92882e-07
WBGene00022324	fbxa-26	1.78561	1.62131e-12	5.90921e-11
WBGene00021556	Y45G5AM.3	1.78548	1.4757e-34	1.5985e-32
WBGene00011190	swt-6	1.78515	3.64804e-25	2.83961e-23
WBGene00012923	fbxa-128	1.77805	1.26916e-16	6.61931e-15
WBGene00022861	dve-1	1.77705	3.17177e-40	4.12863e-38
WBGene00012942	Y47D3B.6	1.77603	1.89364e-15	9.19512e-14
WBGene00016424	C34H4.1	1.76655	5.39192e-23	3.82157e-21
WBGene00004796	sid-2	1.74958	4.19614e-33	4.2762e-31
WBGene00006470	tag-120	1.74254	1.20181e-33	1.2494e-31
WBGene00004057	pmk-3	1.74043	2.05697e-37	2.41383e-35
WBGene00006467	magu-2	1.73421	2.30664e-35	2.58912e-33
WBGene00017764	F25A2.1	1.72987	5.59601e-09	1.4447e-07
WBGene00012618	dct-10	1.71984	6.25141e-08	1.40137e-06
WBGene00015933	C17H12.8	1.71682	3.88033e-46	6.19652e-44
WBGene00008019	C38H2.2	1.71626	1.69786e-40	2.24785e-38
WBGene00004405	rop-1	1.70721	1.34347e-70	3.35651e-68
WBGene00021253	Y22D7AL.15	1.70313	5.01082e-29	4.53904e-27
WBGene00018990	klf-1	1.69886	1.19961e-28	1.06182e-26
WBGene00014472	MTCE.33	1.69854	1.05046e-08	2.62446e-07
WBGene00014000	ZK550.6	1.69751	4.00643e-47	6.74561e-45
WBGene00002021	hsp-17	1.6964	6.16e-44	9.08747e-42
WBGene00044241	C53D6.11	1.68411	5.13074e-11	1.66965e-09
WBGene00017226	fbxa-53	1.68369	3.51591e-08	8.1529e-07
WBGene00013227	Y56A3A.6	1.68251	5.44145e-33	5.50903e-31
WBGene00007689	C18E9.9	1.67478	2.73138e-38	3.35786e-36
WBGene00008644	F10C2.3	1.67321	1.82666e-21	1.22489e-19
WBGene00001063	dpy-1	1.67274	9.85027e-15	4.39714e-13
WBGene00235271	C49C8.8	1.66198	2.15486e-07	4.51676e-06
WBGene00018145	F37C4.5	1.66186	3.27437e-41	4.44912e-39
WBGene00016585	oac-59	1.66069	4.33625e-29	3.97447e-27
WBGene00009778	F46C5.1	1.64985	2.16411e-07	4.53e-06
WBGene00019782	M60.7	1.649	1.10574e-10	3.46018e-09
WBGene00007919	cup-16	1.64348	3.84781e-19	2.33736e-17
WBGene00008726	F13A7.11	1.63984	1.215e-14	5.40815e-13
WBGene00016219	pals-24	1.62845	8.24946e-21	5.32434e-19
WBGene00007460	C08F11.13	1.62589	9.25507e-26	7.42804e-24
WBGene00012450	Y17D7B.2	1.62175	5.23765e-08	1.18787e-06
WBGene00271651	F19B10.14	1.61357	4.45806e-07	8.9566e-06
WBGene00018266	nhr-183	1.60775	3.3462e-12	1.17534e-10
WBGene00015057	gad-3	1.60618	2.46224e-39	3.10082e-37
WBGene00020474	lips-13	1.60467	4.79195e-07	9.55306e-06
WBGene00016763	C49A9.9	1.59867	1.39121e-27	1.18405e-25
WBGene00022951	C30E1.9	1.59844	4.21324e-48	7.17177e-46
WBGene00003331	mir-238	1.59715	5.38887e-07	1.06201e-05
WBGene00019586	K09F6.3	1.59714	3.591e-10	1.06765e-08
WBGene00008631	F10A3.1	1.5931	4.53217e-07	9.0702e-06
WBGene00017786	F25E5.5	1.59218	4.05494e-23	2.89451e-21
WBGene00018350	ifo-1	1.59111	1.94927e-37	2.3049e-35
WBGene00010899	M28.8	1.59095	8.16853e-24	5.91264e-22
WBGene00023345	T12B5.9	1.58651	7.46989e-07	1.43737e-05
WBGene00002271	lec-8	1.5864	4.75603e-45	7.22264e-43
WBGene00021518	hpo-6	1.5858	4.65521e-39	5.81526e-37
WBGene00015955	C18B2.4	1.58236	8.29644e-44	1.21238e-41
WBGene00017905	F28F5.6	1.57104	3.84984e-14	1.64281e-12
WBGene00013841	fbxa-33	1.57059	2.10036e-08	5.00977e-07
WBGene00010851	M04C3.2	1.56875	1.09322e-12	4.04151e-11
WBGene00006650	tts-1	1.56681	4.8769e-53	8.68312e-51
WBGene00012624	fbxa-150	1.56493	9.43148e-16	4.65266e-14
WBGene00200503	F29G9.14	1.56391	7.93728e-07	1.51601e-05
WBGene00017146	EGAP1.1	1.5521	1.05585e-06	1.97287e-05
WBGene00045515	nhr-291	1.55029	6.97101e-07	1.34976e-05
WBGene00016760	C49A9.6	1.53542	1.59665e-24	1.18335e-22
WBGene00007228	acs-7	1.53517	8.26712e-25	6.24672e-23
WBGene00013755	fbxa-115	1.53368	1.64765e-15	8.05113e-14
WBGene00021167	cyp-32B1	1.53278	1.39939e-08	3.4029e-07
WBGene00196687	C09B8.12	1.53272	8.95924e-07	1.69656e-05
WBGene00005649	srp-8	1.52644	1.42516e-07	3.07033e-06
WBGene00006923	vhp-1	1.52574	3.9452e-41	5.2682e-39
WBGene00002990	lin-1	1.51806	1.02232e-20	6.51678e-19
WBGene00010047	F54D1.6	1.51766	1.28225e-37	1.55172e-35
WBGene00044468	Y69A2AL.2	1.5174	2.0767e-31	2.03595e-29
WBGene00005548	sri-36	1.51701	1.61183e-06	2.90316e-05
WBGene00013387	Y62F5A.9	1.5109	2.10471e-09	5.73978e-08
WBGene00001646	gna-1	1.50532	7.83396e-13	2.96694e-11
WBGene00020585	clec-178	1.5011	7.52941e-08	1.66854e-06
WBGene00013901	ugt-16	1.49742	9.88543e-19	5.88944e-17
WBGene00022326	fbxa-14	1.49693	2.47886e-12	8.88831e-11
WBGene00010795	M01A8.1	1.4947	1.92429e-09	5.27561e-08
WBGene00011772	T14G8.4	1.49202	6.11008e-08	1.37167e-06
WBGene00194695	B0462.5	1.4912	3.20395e-06	5.52663e-05
WBGene00013197	ttm-5	1.49113	1.48908e-16	7.6886e-15
WBGene00016191	C28G1.6	1.49084	5.69767e-13	2.20092e-11
WBGene00008599	F09A5.2	1.4899	3.38528e-10	1.01232e-08
WBGene00001772	gst-24	1.48826	2.98908e-18	1.72122e-16
WBGene00004131	tent-5	1.48144	2.30484e-46	3.7581e-44
WBGene00018480	otpl-7	1.47518	4.20868e-06	7.08614e-05
WBGene00015859	C16D9.4	1.46794	3.26804e-12	1.1505e-10
WBGene00004169	pqn-89	1.46764	2.92515e-25	2.30003e-23
WBGene00022643	ZK6.8	1.46673	1.31822e-10	4.08383e-09
WBGene00007368	C06B8.2	1.46222	2.52534e-09	6.76773e-08
WBGene00017447	F14B8.5	1.46182	2.75334e-21	1.81486e-19
WBGene00045461	C25F9.14	1.46031	5.49303e-09	1.42048e-07
WBGene00016762	ugt-24	1.45826	1.66156e-12	6.04168e-11
WBGene00003995	pgp-1	1.45759	7.92307e-27	6.56302e-25
WBGene00022331	fbxa-19	1.4517	3.90166e-08	8.92714e-07
WBGene00021237	crtc-1	1.44709	3.42138e-22	2.37655e-20
WBGene00019466	tos-1	1.43955	1.65929e-30	1.58657e-28
WBGene00219702	linc-138	1.4395	5.97535e-06	9.74296e-05
WBGene00006044	ssp-16	1.43878	6.90653e-06	0.000110977
WBGene00044166	C54C6.7	1.43658	2.91747e-07	6.01752e-06
WBGene00012822	Y43F8B.12	1.43438	5.82485e-06	9.53773e-05
WBGene00022485	fbxa-63	1.42198	3.88152e-08	8.90738e-07
WBGene00000991	dhs-28	1.41733	8.47409e-46	1.33943e-43
WBGene00002013	hsp-12.6	1.41373	2.58994e-06	4.50767e-05
WBGene00020456	fbxa-60	1.4129	5.49779e-25	4.23686e-23
WBGene00012444	Y15E3A.5	1.41109	1.00929e-16	5.31768e-15
WBGene00003907	paf-2	1.41074	5.87225e-21	3.8219e-19
WBGene00000086	aex-3	1.40975	7.07451e-20	4.38336e-18
WBGene00007153	clec-41	1.4076	1.21668e-34	1.33662e-32
WBGene00044457	C18H7.11	1.40707	5.8974e-11	1.90314e-09
WBGene00010225	ttr-31	1.40539	2.41714e-21	1.60693e-19
WBGene00008862	F15D4.5	1.40295	2.84297e-08	6.67237e-07
WBGene00012140	T28F4.5	1.40029	6.00618e-42	8.30676e-40
WBGene00011643	slc-17.9	1.39971	5.88317e-06	9.60277e-05
WBGene00018946	F56C3.9	1.39923	4.40928e-06	7.37578e-05
WBGene00004196	prx-11	1.39557	1.71411e-19	1.05783e-17
WBGene00003903	pab-2	1.39388	3.56895e-30	3.37092e-28
WBGene00021007	W03F11.4	1.39264	3.47333e-07	7.06988e-06
WBGene00018999	F57B9.8	1.39149	5.13465e-07	1.01838e-05
WBGene00003999	pgp-5	1.39106	2.76799e-17	1.50972e-15
WBGene00017660	F21C10.11	1.38917	6.48499e-07	1.26515e-05
WBGene00001817	haf-7	1.38916	1.44613e-24	1.07922e-22
WBGene00010977	R02D5.3	1.3855	3.40339e-10	1.01577e-08
WBGene00013923	ghi-1	1.38397	8.61748e-08	1.89609e-06
WBGene00016719	math-24	1.37848	5.28742e-11	1.70986e-09
WBGene00001577	gem-4	1.36662	2.69588e-20	1.68384e-18
WBGene00018374	tag-343	1.36484	1.58316e-17	8.7271e-16
WBGene00008748	yap-1	1.36205	9.45213e-24	6.80993e-22
WBGene00011335	T01E8.8	1.35216	8.45847e-15	3.79773e-13
WBGene00017092	E02C12.6	1.34749	2.19091e-05	0.000323212
WBGene00008945	F19B2.6	1.34342	2.1198e-09	5.77078e-08
WBGene00000904	daf-8	1.34235	5.403e-23	3.82157e-21
WBGene00000910	daf-14	1.33916	7.18565e-18	4.03281e-16
WBGene00019436	K06A9.2	1.33287	1.46766e-09	4.09585e-08
WBGene00013483	nhr-241	1.3298	1.30398e-05	0.000200384
WBGene00016207	C29E4.10	1.32955	1.87071e-05	0.000279704
WBGene00010700	nipi-3	1.32467	3.24494e-37	3.75105e-35
WBGene00018823	F54E2.1	1.3211	1.31745e-27	1.12747e-25
WBGene00044280	W02A2.9	1.31948	2.66562e-08	6.27515e-07
WBGene00022142	Y71G12B.2	1.31879	3.387e-05	0.000479129
WBGene00021883	Y54G2A.18	1.31641	1.61519e-31	1.59359e-29
WBGene00044180	C47E8.11	1.31485	3.67117e-05	0.000515094
WBGene00019783	M70.1	1.31387	3.88189e-05	0.000540742
WBGene00017465	F14F9.2	1.31349	1.60156e-05	0.000242267
WBGene00000749	col-176	1.31303	1.13456e-09	3.20699e-08
WBGene00021479	oac-55	1.31287	2.60012e-06	4.52029e-05
WBGene00019644	cpt-4	1.31273	3.33016e-13	1.31929e-11
WBGene00016700	C46A5.4	1.31156	8.07605e-06	0.000128174
WBGene00050899	T10C6.15	1.30909	2.31647e-05	0.000340437
WBGene00004509	rrf-2	1.30837	3.84609e-17	2.09039e-15
WBGene00018400	F43H9.4	1.30731	4.44445e-13	1.7385e-11
WBGene00017302	F09F7.5	1.30702	6.0337e-17	3.22283e-15
WBGene00023407	cex-1	1.30394	8.86888e-14	3.68308e-12
WBGene00014046	clec-60	1.30223	2.34232e-05	0.00034391
WBGene00001345	fos-1	1.30071	1.02042e-18	6.05608e-17
WBGene00005648	srp-7	1.29694	3.17128e-43	4.54844e-41
WBGene00021702	Y48G9A.9	1.29422	1.11592e-24	8.39105e-23
WBGene00000019	abt-1	1.29389	1.78458e-05	0.00026786
WBGene00018225	nep-14	1.29341	5.52506e-08	1.24939e-06
WBGene00009190	F27D4.6	1.28982	1.55185e-17	8.58504e-16
WBGene00016716	acs-17	1.28976	1.04856e-25	8.3293e-24
WBGene00012572	Y37H2B.1	1.28672	5.99935e-05	0.000792917
WBGene00016218	pals-23	1.2864	4.75841e-14	2.01387e-12
WBGene00020686	T22D1.8	1.28415	6.13586e-05	0.000810269
WBGene00021519	Y41D4B.17	1.28312	7.10239e-06	0.000113653
WBGene00014248	ZK1307.7	1.28278	3.73622e-06	6.35979e-05
WBGene00009102	F25B3.5	1.28143	1.69328e-05	0.000255394
WBGene00004198	prx-13	1.28141	3.65188e-15	1.69873e-13
WBGene00195184	F19G12.8	1.28132	6.40399e-05	0.000840659
WBGene00000150	apm-1	1.27532	4.10033e-25	3.17571e-23
WBGene00021397	Y38C1AA.6	1.27432	4.0289e-06	6.79822e-05
WBGene00019967	cyp-33C8	1.271	2.90577e-12	1.02999e-10
WBGene00001542	gcy-17	1.26999	5.36258e-05	0.000717326
WBGene00020227	T05A8.1	1.26932	2.71767e-05	0.000392693
WBGene00005657	srr-6	1.26616	5.30483e-05	0.000710829
WBGene00005638	srm-1	1.26474	4.505e-05	0.000616998
WBGene00013898	ZC443.3	1.26034	9.02293e-18	5.02752e-16
WBGene00017093	E02C12.8	1.25981	2.55456e-07	5.3043e-06
WBGene00045468	F08A8.8	1.25817	4.48457e-05	0.000615833
WBGene00009292	F31D4.5	1.2537	5.272e-08	1.19391e-06
WBGene00009724	F45D3.4	1.25266	2.63366e-29	2.44283e-27
WBGene00019070	F58H7.5	1.25252	6.9051e-05	0.000894314
WBGene00001077	dpy-18	1.25179	3.77905e-30	3.54773e-28
WBGene00011607	T08D2.2	1.25091	3.37463e-07	6.87804e-06
WBGene00017416	F13B6.1	1.24958	9.03616e-06	0.000142102
WBGene00016407	unk-1	1.24933	1.53767e-14	6.70945e-13
WBGene00044504	R13A1.10	1.2475	2.69708e-05	0.000391178
WBGene00020840	spch-3	1.24617	1.21528e-05	0.000186939
WBGene00007453	fbxa-98	1.24606	4.72275e-07	9.43942e-06
WBGene00012456	Y17D7C.2	1.24483	7.78478e-05	0.000994936
WBGene00013836	fbxa-29	1.2406	4.9651e-06	8.1993e-05
WBGene00018351	F42G2.2	1.23987	1.33873e-08	3.2708e-07
WBGene00018958	cest-27	1.23389	2.56237e-12	9.14543e-11
WBGene00011707	T11B7.2	1.2335	9.13509e-06	0.000143512
WBGene00022423	nhr-41	1.23323	7.85532e-11	2.49854e-09
WBGene00009805	F47B8.4	1.23087	0.000110206	0.00133471
WBGene00022486	fbxa-61	1.23038	4.75421e-07	9.49004e-06
WBGene00000672	col-97	1.2287	1.95601e-15	9.46832e-14
WBGene00003721	nhr-131	1.22775	2.65548e-09	7.1042e-08
WBGene00021517	Y41D4B.15	1.22669	0.000109377	0.00132571
WBGene00043534	W02B12.13	1.22546	6.78952e-05	0.000883779
WBGene00003593	nfm-1	1.22372	7.57884e-21	4.91198e-19
WBGene00008476	E03H4.8	1.2235	9.09324e-13	3.41051e-11
WBGene00017361	F10E9.12	1.22314	7.55356e-11	2.41451e-09
WBGene00000629	col-52	1.22312	8.52378e-05	0.00107432
WBGene00004184	T19D2.2	1.22193	4.3864e-21	2.86689e-19
WBGene00019411	K05F1.10	1.21739	6.09466e-08	1.37019e-06
WBGene00000103	akt-2	1.21683	3.43117e-19	2.10074e-17
WBGene00009549	F38H4.5	1.21383	4.12555e-05	0.000570578
WBGene00015225	B0507.8	1.21168	0.000155533	0.00182101
WBGene00015362	fbxa-105	1.20959	2.70193e-08	6.35097e-07
WBGene00014155	ZK930.5	1.20883	3.54874e-05	0.000500182
WBGene00018731	F53A9.8	1.20818	3.92024e-09	1.02749e-07
WBGene00018707	oac-31	1.20786	6.57526e-07	1.28114e-05
WBGene00019920	acs-15	1.20743	0.000138477	0.00164637
WBGene00021464	ugt-31	1.20724	1.50348e-10	4.62082e-09
WBGene00012219	W03C9.1	1.20694	0.000150316	0.00177199
WBGene00019344	dhhc-10	1.20301	2.58999e-15	1.23824e-13
WBGene00001730	grl-21	1.20267	2.02463e-05	0.000300686
WBGene00009306	maph-1.1	1.20138	9.71516e-19	5.81034e-17
WBGene00016187	C28G1.2	1.19748	0.000160078	0.00186999
WBGene00219916	F26D10.23	1.19507	6.37659e-05	0.000839196
WBGene00000650	col-74	1.19321	1.3114e-10	4.07087e-09
WBGene00011617	T08G3.4	1.18764	0.000174424	0.00200879
WBGene00010998	R03G8.3	1.18738	1.17539e-08	2.9038e-07
WBGene00016265	trhr-1	1.18668	2.55915e-10	7.72732e-09
WBGene00044238	C30H6.12	1.18142	0.000137984	0.00164287
WBGene00013555	fbxa-89	1.18016	0.000174847	0.0020095
WBGene00007987	C36H8.1	1.17996	0.000153755	0.0018043
WBGene00045212	Y110A7A.21	1.17805	7.28338e-07	1.40498e-05
WBGene00003844	odc-1	1.17779	9.8581e-21	6.31e-19
WBGene00012813	Y43F8B.2	1.17638	2.72115e-22	1.91594e-20
WBGene00011517	cgt-1	1.17596	1.15823e-06	2.14348e-05
WBGene00012554	Y37D8A.16	1.17475	1.57386e-14	6.82886e-13
WBGene00010906	M88.3	1.17218	3.62414e-06	6.18259e-05
WBGene00018210	F39G3.5	1.16461	9.04275e-10	2.58436e-08
WBGene00011984	T24C2.5	1.16397	1.01659e-07	2.22101e-06
WBGene00008366	tpra-1	1.16345	1.43682e-14	6.34083e-13
WBGene00006971	zak-1	1.16183	1.98949e-11	6.61314e-10
WBGene00194815	Y43F8B.23	1.16132	0.000287779	0.00309993
WBGene00022573	ZC239.15	1.15795	0.000100041	0.00122987
WBGene00016735	fhod-1	1.15686	1.84017e-20	1.15402e-18
WBGene00017948	mth-1	1.15673	2.04335e-11	6.77763e-10
WBGene00015219	B0507.2	1.15507	5.10746e-20	3.17729e-18
WBGene00019302	K02D10.2	1.15372	0.000198038	0.00223262
WBGene00235114	ZK105.13	1.1529	0.000323317	0.00343496
WBGene00014157	ZK930.7	1.14747	0.000303464	0.0032508
WBGene00016332	C32F10.4	1.14678	1.98358e-15	9.57183e-14
WBGene00020799	T25D10.1	1.14376	1.14712e-08	2.84303e-07
WBGene00012005	T24H10.7	1.13744	3.6842e-13	1.44843e-11
WBGene00016506	abhd-5.1	1.13709	7.42706e-07	1.43091e-05
WBGene00011727	T12A7.6	1.13411	4.89894e-08	1.11431e-06
WBGene00013562	Y75B8A.32	1.13277	2.1182e-05	0.000313082
WBGene00014755	F40F12.8	1.13024	0.000265775	0.00288497
WBGene00001441	fkh-9	1.12906	1.58723e-13	6.41939e-12
WBGene00013806	Y116A8C.29	1.12767	8.00826e-06	0.000127229
WBGene00016976	C56E10.3	1.12459	0.000102165	0.00125003
WBGene00012127	T28D6.7	1.12387	1.51433e-13	6.17289e-12
WBGene00045397	Y54G2A.52	1.12358	2.83516e-07	5.86337e-06
WBGene00003333	mir-239.2	1.12331	0.000138491	0.00164637
WBGene00016542	C39H7.4	1.11973	1.76391e-12	6.39881e-11
WBGene00010041	F54C9.3	1.119	1.72675e-18	1.01316e-16
WBGene00006623	try-5	1.11834	0.000275375	0.00297459
WBGene00018274	F41C3.8	1.11785	7.57203e-07	1.45522e-05
WBGene00016440	gipc-1	1.11552	9.76287e-07	1.83083e-05
WBGene00009971	F53C11.1	1.11547	2.84622e-15	1.34826e-13
WBGene00002069	ikb-1	1.1108	7.52079e-10	2.16135e-08
WBGene00010336	acox-1.6	1.11076	2.64572e-12	9.4212e-11
WBGene00016492	C37A2.6	1.10853	2.09355e-05	0.000310029
WBGene00021382	Y37F4.1	1.10847	0.000505603	0.00504301
WBGene00008943	srz-36	1.10812	0.000215787	0.00240643
WBGene00010460	clec-142	1.10787	0.000173086	0.00199784
WBGene00000639	col-63	1.10693	1.47017e-09	4.09585e-08
WBGene00017727	F22H10.3	1.10522	8.09471e-25	6.14642e-23
WBGene00015399	cyp-35A1	1.10462	0.000356965	0.00375638
WBGene00020504	svh-2	1.10212	5.02413e-22	3.42836e-20
WBGene00013080	Y51A2D.13	1.09972	4.58105e-24	3.36305e-22
WBGene00006449	alg-4	1.09943	0.000121484	0.00145762
WBGene00009927	F52B11.5	1.09883	5.31307e-05	0.000711317
WBGene00016865	ets-9	1.09879	5.00109e-08	1.13588e-06
WBGene00013541	lonp-2	1.09853	2.66424e-16	1.34866e-14
WBGene00019546	glct-6	1.0948	1.83169e-13	7.36959e-12
WBGene00004195	prx-6	1.09444	5.30301e-12	1.84592e-10
WBGene00044637	rft-1	1.0923	2.7696e-10	8.31418e-09
WBGene00013713	Y106G6G.4	1.09222	0.00028367	0.00305779
WBGene00013639	Y105C5A.15	1.08677	6.80189e-14	2.86308e-12
WBGene00044236	C17E4.11	1.08627	2.07581e-11	6.87057e-10
WBGene00015216	valv-1	1.08568	3.60718e-08	8.3396e-07
WBGene00011090	R07B7.6	1.0851	4.64754e-09	1.20992e-07
WBGene00013440	nrps-1	1.08479	4.63645e-06	7.70587e-05
WBGene00018853	sec-22	1.08447	2.68552e-14	1.15552e-12
WBGene00077770	M04D5.3	1.08231	1.72751e-06	3.1007e-05
WBGene00004394	rol-1	1.08028	2.67599e-09	7.14673e-08
WBGene00015947	C18A11.1	1.0785	1.74945e-05	0.000263097
WBGene00021834	mab-31	1.07826	5.22941e-17	2.80289e-15
WBGene00007631	wht-3	1.07733	0.000405724	0.00417032
WBGene00016599	C42D8.1	1.07513	6.46651e-09	1.65838e-07
WBGene00021072	W07B8.4	1.07398	0.000567085	0.0055631
WBGene00012532	crp-1	1.07394	2.16013e-08	5.13197e-07
WBGene00018607	F48E3.8	1.07348	1.14171e-08	2.83416e-07
WBGene00021599	srt-42	1.07346	0.000740584	0.0070163
WBGene00007230	C01G10.1	1.07257	0.000734212	0.00696871
WBGene00022581	ZC262.4	1.06909	0.000793824	0.00747044
WBGene00013172	Y53F4B.26	1.06866	0.000250133	0.00274014
WBGene00012850	Y44A6C.1	1.0674	1.88392e-16	9.66291e-15
WBGene00009433	F35E12.9	1.06578	5.93674e-15	2.68889e-13
WBGene00004321	rcan-1	1.06497	8.79213e-14	3.67089e-12
WBGene00000546	clp-6	1.0641	0.000389162	0.0040268
WBGene00012970	Y48A6B.9	1.06403	2.86386e-09	7.6222e-08
WBGene00018226	F40B5.2	1.06195	7.84184e-18	4.3852e-16
WBGene00007060	wht-6	1.06168	5.13548e-05	0.000689927
WBGene00022196	gpa-17	1.06105	8.2379e-08	1.82293e-06
WBGene00021544	Y43B11AR.3	1.05988	1.06382e-12	3.94575e-11
WBGene00007593	C14H10.3	1.0591	4.92021e-17	2.64632e-15
WBGene00012947	Y47H9C.1	1.05879	0.000842294	0.0078692
WBGene00194651	C33D9.13	1.05753	3.50458e-10	1.04396e-08
WBGene00015306	C01G5.4	1.05731	0.000944511	0.00870343
WBGene00015965	ugt-48	1.05618	1.40119e-13	5.72677e-12
WBGene00017478	cest-26	1.05412	1.16695e-09	3.29254e-08
WBGene00019975	flp-34	1.05282	8.19185e-05	0.00103754
WBGene00021354	fpn-1.1	1.05277	2.08173e-13	8.33229e-12
WBGene00019166	tat-2	1.05196	4.07294e-14	1.72849e-12
WBGene00011321	fil-1	1.04948	0.000639599	0.00618825
WBGene00018415	nhr-184	1.04782	3.74733e-05	0.000524355
WBGene00020674	T22B7.7	1.04741	4.18258e-10	1.23171e-08
WBGene00004231	ptr-17	1.04704	0.000543806	0.00536874
WBGene00003669	nhr-79	1.04663	3.01141e-09	7.98745e-08
WBGene00008091	C44F1.1	1.04303	6.77422e-08	1.50982e-06
WBGene00008483	E04D5.4	1.04197	0.000404376	0.00416198
WBGene00007992	fipr-24	1.03986	0.000638535	0.00618181
WBGene00022680	ZK180.6	1.03766	1.37457e-06	2.51086e-05
WBGene00007130	B0272.4	1.03269	9.89705e-11	3.12231e-09
WBGene00001548	gcy-23	1.0279	9.37601e-05	0.00116679
WBGene00015680	egal-1	1.02673	2.00707e-16	1.02606e-14
WBGene00008922	F17C11.11	1.02657	2.03425e-21	1.35821e-19
WBGene00003602	nhr-3	1.02547	5.74404e-13	2.21331e-11
WBGene00004037	plc-2	1.02447	1.24241e-09	3.48639e-08
WBGene00011799	T16G1.5	1.02236	0.000842192	0.0078692
WBGene00011176	R09E10.6	1.02168	3.66669e-05	0.000514933
WBGene00001899	his-25	1.02113	0.000855743	0.0079756
WBGene00219699	linc-22	1.01925	7.55995e-11	2.41451e-09
WBGene00019300	swt-1	1.01882	1.80889e-09	4.96803e-08
WBGene00021333	Y34D9A.8	1.01783	2.63052e-05	0.000383679
WBGene00019435	K06A9.1	1.01676	2.44208e-08	5.77525e-07
WBGene00015823	C16B8.3	1.01627	8.64582e-17	4.57078e-15
WBGene00197594	T24B8.13	1.01599	0.000546897	0.00539582
WBGene00007701	srd-74	1.01423	0.000704032	0.00673176
WBGene00007764	C27B7.7	1.01164	1.04918e-09	2.97652e-08
WBGene00009380	F34H10.3	1.01113	2.00527e-14	8.65228e-13
WBGene00007694	C23H4.6	1.0096	3.90704e-10	1.15496e-08
WBGene00013771	Y113G7C.1	1.00937	0.000368636	0.00386606
WBGene00007307	spch-1	1.00723	0.000153187	0.00179899
WBGene00020562	T19C3.4	1.00719	1.53044e-16	7.87592e-15
WBGene00021927	abhd-14	1.00585	4.99145e-06	8.23404e-05
WBGene00019170	H06I04.6	1.00487	6.34023e-12	2.18731e-10
WBGene00019365	rei-2	1.00433	4.13433e-15	1.91739e-13
WBGene00009023	F21G4.1	1.00418	3.06593e-07	6.30694e-06
WBGene00014089	ZK822.1	1.0032	0.000556391	0.00547902
WBGene00009988	F53F4.4	1.00222	0.000118637	0.00142789

## Sheet: endu-2(lf)(HS+RE vs 20°C) 
DEG up-regulation (endu-2(lf) HS+RE vs endu-2(lf) 20°C)						DEG down-regulation (endu-2(lf) HS+RE vs endu-2(lf) 20°C)
Gene ID	gene name	log2 FC	P-Value	adj P-Value		Gene ID	gene name	log2 FC	P-Value	adj P-Value
WBGene00044284	spp-21	2.2227	1.44365e-40	2.08477e-36		WBGene00008448	E01G4.6	-1.24624	3.09855e-14	1.72101e-11
WBGene00012683	asp-17	1.87833	3.68992e-32	1.33215e-28		WBGene00018138	folt-2	-1.12958	2.20097e-20	2.44493e-17
WBGene00270321	Y41C4A.32	1.81543	1.90581e-39	1.37609e-35		WBGene00012608	hphd-1	-1.08266	1.13276e-19	1.09054e-16
WBGene00045238	rpr-1	1.72391	1.85484e-20	2.23215e-17		WBGene00000256	bli-6	-1.08112	1.09905e-12	4.80952e-10
WBGene00002018	hsp-16.41	1.6819	1.27952e-31	3.69551e-28		WBGene00000252	bli-2	-1.06339	2.20843e-09	5.31532e-07
WBGene00010470	cdr-4	1.54913	2.46036e-32	1.18433e-28		WBGene00015894	acdh-2	-1.01985	7.08056e-15	4.09002e-12
WBGene00015598	fbxa-163	1.54771	8.62976e-22	1.38469e-18		WBGene00011487	T05E12.6	-1.01813	1.15452e-15	7.24889e-13
WBGene00007097	B0024.4	1.45303	8.81575e-26	2.1218e-22
WBGene00001158	ech-9	1.42971	6.46175e-20	6.66529e-17
WBGene00012961	Y47H10A.5	1.39888	1.04133e-25	2.14827e-22
WBGene00013170	Y53F4B.24	1.31858	4.05333e-14	2.16793e-11
WBGene00014454	MTCE.7	1.30969	1.47243e-16	1.06317e-13
WBGene00020579	T19D12.4	1.30809	7.29839e-24	1.31745e-20
WBGene00008850	F15B9.6	1.25981	9.41227e-12	3.31519e-09
WBGene00019858	R03H10.6	1.24988	4.48094e-15	2.69622e-12
WBGene00002016	hsp-16.2	1.24043	1.16549e-16	8.8583e-14
WBGene00022848	ZK1055.7	1.19935	2.75148e-21	3.97341e-18
WBGene00020674	T22B7.7	1.18004	9.72117e-19	8.77396e-16
WBGene00000512	ckb-2	1.17059	4.5021e-18	3.8244e-15
WBGene00009957	F53B2.8	1.17004	3.3885e-21	4.44848e-18
WBGene00009431	dct-17	1.1534	6.61816e-17	5.30961e-14
WBGene00004994	spp-9	1.11736	2.97122e-10	8.75661e-08
WBGene00006539	tbb-6	1.11526	2.20935e-12	9.38387e-10
WBGene00013155	Y53F4B.8	1.10825	2.21982e-13	1.10539e-10
WBGene00015052	clec-52	1.09882	2.36227e-11	8.12227e-09
WBGene00219491	Y53F4B.62	1.06787	9.16123e-10	2.44995e-07
WBGene00044402	Y82E9BL.18	1.05413	2.42449e-10	7.29418e-08
WBGene00008099	C44H9.4	1.04749	3.16807e-12	1.27083e-09
WBGene00007440	C08E8.4	1.02665	6.46066e-11	2.12042e-08
WBGene00010822	M01G12.9	1.02622	2.71321e-12	1.11947e-09
WBGene00004002	pgp-8	1.02469	1.11164e-10	3.48981e-08
WBGene00077593	C49G7.12	1.01725	3.73302e-09	8.4232e-07

## Sheet: endu-2(lf) 20°C vs WT 20°C
DEG up-regulation (endu-2(lf) 20°C vs WT 20°C)						DEG down-regulation (endu-2(lf) 20°C vs WT 20°C)
Gene ID	gene name	log2FC	P Value	adj P Value		Gene ID	gene name	log2FC	P Value	adj P Value
WBGene00007723	C25F9.2	-4.35001	9.27858e-40	6.04555e-37		WBGene00019779	endu-2	2.39992	1.65745e-48	1.68678e-45
WBGene00016783	irg-2	-3.69891	9.23018e-50	1.00234e-46		WBGene00044638	F23A7.8	1.94806	7.89327e-19	1.273e-16
WBGene00013648	Y105C5B.7	-3.69698	1.1592e-20	2.30271e-18		WBGene00009069	F23A7.4	1.81373	2.30576e-18	3.44573e-16
WBGene00008602	oac-14	-3.52303	2.04518e-60	3.33139e-57		WBGene00018393	msra-1	1.67052	2.25931e-25	6.57178e-23
WBGene00045457	F33H12.7	-3.47313	1.86604e-31	7.23714e-29		WBGene00009429	irg-5	1.63538	1.43366e-23	3.43425e-21
WBGene00015598	fbxa-163	-3.45726	1.82365e-19	3.19413e-17		WBGene00000752	col-179	1.55572	3.55397e-26	1.09228e-23
WBGene00002018	hsp-16.41	-3.43611	7.24305e-61	1.31091e-57		WBGene00012631	vmo-1	1.52388	8.83747e-05	0.000557311
WBGene00013646	Y105C5B.3	-3.40353	4.23399e-21	8.73006e-19		WBGene00219780	B0228.10	1.49183	0.000351371	0.00165512
WBGene00002016	hsp-16.2	-3.34692	2.27317e-52	2.64483e-49		WBGene00021263	Y22D7AR.10	1.48437	1.8585e-11	9.64112e-10
WBGene00009041	cut-3	-3.30654	1.62136e-59	2.40094e-56		WBGene00012018	T25C12.3	1.48158	9.02356e-13	5.83273e-11
WBGene00003092	lys-3	-3.18575	1.59763e-34	8.67459e-32		WBGene00017962	fbxa-72	1.46257	4.924e-16	5.17465e-14
WBGene00001828	hch-1	-3.16064	4.33628e-45	3.71757e-42		WBGene00021233	Y19D10B.4	1.45893	0.000415169	0.00188533
WBGene00004994	spp-9	-3.12105	1.16343e-14	1.05872e-12		WBGene00023492	T24D3.2	1.44359	5.33305e-06	5.98402e-05
WBGene00001858	hil-7	-3.11617	4.77966e-63	1.2976e-59		WBGene00219800	C05D9.12	1.42456	0.000626912	0.00262919
WBGene00044383	T05A7.11	-3.09157	6.58855e-15	6.20352e-13		WBGene00010034	F54B11.11	1.41181	3.08048e-05	0.000243938
WBGene00013170	Y53F4B.24	-3.09117	4.14942e-14	3.31323e-12		WBGene00016942	C55B7.3	1.35873	1.78916e-10	7.74835e-09
WBGene00002026	hsp-70	-3.07641	8.70547e-63	2.02576e-59		WBGene00012538	semo-1	1.34668	1.02056e-14	9.33929e-13
WBGene00004155	pqn-73	-3.04789	2.52552e-34	1.32704e-31		WBGene00016660	C45B2.3	1.34285	0.00114967	0.00433997
WBGene00011175	R09E10.5	-3.03518	3.63062e-37	2.19034e-34		WBGene00012634	Y38H6C.23	1.33401	0.000444868	0.00199627
WBGene00001075	dpy-14	-3.03161	4.69251e-94	7.64364e-90		WBGene00044502	C46G7.5	1.33308	2.59027e-05	0.000211493
WBGene00000738	col-165	-3.01836	1.51121e-65	4.92322e-62		WBGene00045067	F07C6.6	1.32946	0.00110494	0.00420138
WBGene00010125	dod-22	-3.00608	4.13671e-30	1.46484e-27		WBGene00195070	C16C8.20	1.31307	6.17288e-06	6.75558e-05
WBGene00009957	F53B2.8	-3.00265	1.83098e-72	9.94159e-69		WBGene00015178	B0416.2	1.29513	0.00177379	0.00618039
WBGene00021601	Y46H3A.5	-3.00228	4.1462e-16	4.41421e-14		WBGene00001941	his-67	1.29398	2.83291e-07	5.11021e-06
WBGene00009526	clec-169	-2.99524	2.18156e-32	8.88384e-30		WBGene00010958	ndfl-4	1.27992	0.000343138	0.00162435
WBGene00010411	H25K10.1	-2.93346	3.76659e-34	1.85921e-31		WBGene00045038	ule-2	1.26716	2.14307e-12	1.29771e-10
WBGene00012961	Y47H10A.5	-2.93082	2.13045e-37	1.33473e-34		WBGene00044253	M117.6	1.26372	0.000254284	0.00128755
WBGene00020626	T20F5.4	-2.92872	5.74916e-37	3.34457e-34		WBGene00017441	F13H8.8	1.2521	0.000104072	0.000635873
WBGene00019858	R03H10.6	-2.91124	1.04814e-18	1.64165e-16		WBGene00019439	K06B9.2	1.23602	0.000854617	0.00338954
WBGene00017312	pitr-5	-2.87097	3.7432e-34	1.85921e-31		WBGene00011915	ctf-8	1.23251	3.62729e-05	0.000277655
WBGene00000650	col-74	-2.86209	1.41291e-52	1.91791e-49		WBGene00050913	T12B5.14	1.21984	0.000986187	0.00382294
WBGene00018708	oac-32	-2.84857	1.90145e-22	4.24284e-20		WBGene00001937	his-63	1.20347	0.00290918	0.00921125
WBGene00017498	pud-4	-2.8394	4.55757e-66	1.85596e-62		WBGene00011668	clec-47	1.16707	5.55619e-09	1.66925e-07
WBGene00044284	spp-21	-2.79847	1.32675e-11	6.99397e-10		WBGene00013728	Y111B2A.2	1.16468	4.16297e-13	2.84919e-11
WBGene00007097	B0024.4	-2.79654	2.44559e-31	9.26423e-29		WBGene00003093	lys-4	1.14615	2.0825e-12	1.26574e-10
WBGene00011948	rocf-1	-2.7633	3.34716e-15	3.22615e-13		WBGene00015683	C10G8.4	1.14581	5.57417e-09	1.66925e-07
WBGene00001123	dyf-7	-2.76253	8.01595e-24	2.0088e-21		WBGene00003704	nhr-114	1.136	3.32256e-14	2.77691e-12
WBGene00000469	ces-2	-2.75584	2.64857e-32	1.05226e-29		WBGene00001934	his-60	1.13388	9.58355e-08	2.02736e-06
WBGene00000695	col-121	-2.7538	4.86209e-30	1.64997e-27		WBGene00013480	egas-3	1.1331	0.0005523	0.00237185
WBGene00011508	T05H10.3	-2.74608	1.25688e-32	5.3877e-30		WBGene00003539	nas-20	1.12644	9.38679e-10	3.39781e-08
WBGene00001108	dsl-6	-2.74545	3.93047e-18	5.61609e-16		WBGene00001933	his-59	1.12291	9.45755e-06	9.48706e-05
WBGene00007366	C06B3.7	-2.74407	3.25432e-24	8.28276e-22		WBGene00021704	Y48G9A.11	1.10509	3.97892e-09	1.2464e-07
WBGene00001210	egl-46	-2.74162	2.70537e-31	1.00154e-28		WBGene00021877	Y54G2A.12	1.10463	2.10563e-09	7.01404e-08
WBGene00001076	dpy-17	-2.73701	4.24689e-80	3.45888e-76		WBGene00016953	C55C3.3	1.10336	0.000340653	0.0016154
WBGene00045412	C25F9.12	-2.7345	1.86168e-12	1.15304e-10		WBGene00044149	T24D5.6	1.10243	0.000290242	0.0014189
WBGene00014009	lips-6	-2.71331	3.42216e-14	2.82963e-12		WBGene00021779	Y51H7C.1	1.09678	0.000397477	0.00182432
WBGene00016845	C50F7.5	-2.70109	2.29079e-27	7.17591e-25		WBGene00002064	iff-1	1.08708	2.28812e-13	1.62049e-11
WBGene00019404	K05B2.4	-2.68374	6.97585e-28	2.22803e-25		WBGene00013894	ZC434.8	1.08379	4.30441e-14	3.40362e-12
WBGene00013145	cutl-2	-2.67341	5.54897e-21	1.11589e-18		WBGene00011131	R07H5.11	1.07427	5.19352e-05	0.000366222
WBGene00019644	cpt-4	-2.66222	9.44962e-47	8.55138e-44		WBGene00000988	dhs-25	1.06614	2.63242e-13	1.84032e-11
WBGene00020774	T24E12.5	-2.59152	4.61375e-20	8.73876e-18		WBGene00016590	C42C1.12	1.05638	8.53127e-06	8.75652e-05
WBGene00018448	F45D11.1	-2.58703	2.30254e-18	3.44573e-16		WBGene00019631	K10D2.5	1.05586	1.28024e-07	2.59426e-06
WBGene00008477	clec-17	-2.5866	1.21496e-15	1.22922e-13		WBGene00009959	F53B6.4	1.0516	0.00139591	0.00507886
WBGene00017501	pud-3	-2.56934	1.22129e-61	2.4867e-58		WBGene00019997	R10F2.6	1.05118	9.5131e-06	9.52421e-05
WBGene00008577	F08G2.5	-2.55618	3.08266e-24	8.01507e-22		WBGene00010690	K08H2.3	1.04902	6.34741e-10	2.45589e-08
WBGene00018256	cutl-28	-2.55503	4.63836e-23	1.07935e-20		WBGene00050914	T12B5.15	1.04838	2.42329e-05	0.000200676
WBGene00007425	C08B6.4	-2.53603	5.794e-18	8.13607e-16		WBGene00001686	gpd-4	1.04837	6.5136e-13	4.34386e-11
WBGene00006651	tts-2	-2.52291	1.69392e-52	2.12249e-49		WBGene00000708	col-135	1.04744	5.55288e-08	1.24417e-06
WBGene00044024	C35A5.11	-2.52116	1.4995e-15	1.49998e-13		WBGene00022292	Y75D11A.3	1.04219	1.1836e-07	2.4319e-06
WBGene00021167	cyp-32B1	-2.49349	4.33664e-19	7.35828e-17		WBGene00000608	col-19	1.04133	6.14604e-14	4.76728e-12
WBGene00007440	C08E8.4	-2.49117	2.64149e-17	3.38797e-15		WBGene00219609	linc-7	1.0369	3.30277e-05	0.000257668
WBGene00271415	T05A7.13	-2.48697	1.13382e-12	7.27118e-11		WBGene00017141	EEED8.13	1.03247	2.97351e-05	0.000237038
WBGene00002085	ins-2	-2.46697	6.49921e-12	3.61316e-10		WBGene00015905	C17E7.12	1.02829	1.16582e-06	1.69813e-05
WBGene00015338	catp-2	-2.45286	3.24026e-10	1.32049e-08		WBGene00012195	bath-34	1.00632	0.000125441	0.000733949
WBGene00002051	ifa-3	-2.44231	2.5089e-22	5.44899e-20
WBGene00016700	C46A5.4	-2.42553	3.13497e-15	3.05782e-13
WBGene00011362	cest-1.1	-2.38723	1.64009e-10	7.14315e-09
WBGene00021525	cpg-24	-2.38551	2.13917e-14	1.84365e-12
WBGene00007864	irg-6	-2.37428	1.42591e-10	6.27745e-09
WBGene00022441	Y110A2AL.4	-2.37265	3.90014e-23	9.20716e-21
WBGene00011383	T02E9.5	-2.36885	1.76041e-48	1.68678e-45
WBGene00044417	C08F1.11	-2.34211	1.53221e-12	9.63634e-11
WBGene00004153	pqn-71	-2.33526	2.01251e-12	1.22778e-10
WBGene00050903	Y17D7C.4	-2.33392	9.70185e-11	4.42671e-09
WBGene00007506	fbxc-58	-2.32154	2.88238e-18	4.22982e-16
WBGene00189995	C06E7.88	-2.31958	5.49401e-09	1.66033e-07
WBGene00001158	ech-9	-2.28962	4.23803e-13	2.87639e-11
WBGene00020579	T19D12.4	-2.28322	9.96585e-44	7.37881e-41
WBGene00018375	F43C9.1	-2.2766	7.75113e-15	7.25622e-13
WBGene00007460	C08F11.13	-2.27005	1.99503e-33	9.02697e-31
WBGene00017296	F09E10.6	-2.26859	1.14459e-08	3.16541e-07
WBGene00000220	atf-2	-2.2647	4.02446e-25	1.09257e-22
WBGene00012239	W04A8.4	-2.25564	4.82608e-35	2.71076e-32
WBGene00045416	Y37H2A.14	-2.23357	8.58244e-17	9.98567e-15
WBGene00011530	T06D8.10	-2.2313	5.85442e-18	8.15066e-16
WBGene00016785	C49G7.7	-2.2193	5.4229e-10	2.1082e-08
WBGene00269373	M01D1.12	-2.21851	1.34371e-08	3.6178e-07
WBGene00009983	cut-2	-2.21526	6.39999e-45	5.12179e-42
WBGene00015932	C17H12.6	-2.20882	2.97644e-14	2.52517e-12
WBGene00011979	sysm-1	-2.18924	1.45644e-32	6.08304e-30
WBGene00019514	cpg-20	-2.16406	8.44e-09	2.42041e-07
WBGene00007131	pals-26	-2.15584	1.92927e-09	6.49293e-08
WBGene00005018	sqt-3	-2.14668	3.24304e-43	2.29678e-40
WBGene00019426	cutl-16	-2.14606	7.31124e-19	1.20296e-16
WBGene00014067	ZK675.4	-2.14458	1.23492e-08	3.36895e-07
WBGene00021121	W09G12.7	-2.13906	2.64688e-19	4.5867e-17
WBGene00021513	Y41D4B.6	-2.13598	1.93459e-10	8.31464e-09
WBGene00018547	clec-78	-2.13241	6.66864e-19	1.10842e-16
WBGene00015933	C17H12.8	-2.12903	6.60308e-45	5.12179e-42
WBGene00050899	T10C6.15	-2.12786	1.13595e-09	4.01378e-08
WBGene00007806	clec-230	-2.11819	6.36517e-08	1.40301e-06
WBGene00020329	bath-26	-2.11113	3.95994e-08	9.33479e-07
WBGene00017309	F09F9.4	-2.10037	2.21839e-12	1.33341e-10
WBGene00009653	F43D9.1	-2.09886	1.99665e-24	5.3317e-22
WBGene00021025	cutl-13	-2.09762	1.81206e-09	6.13651e-08
WBGene00045411	C25F9.11	-2.09295	2.36695e-18	3.50502e-16
WBGene00189944	E03A3.10	-2.09005	3.27697e-07	5.78943e-06
WBGene00001105	dsl-3	-2.08989	2.19731e-16	2.47886e-14
WBGene00000212	asm-2	-2.08388	8.71214e-34	4.05463e-31
WBGene00018630	F49D11.6	-2.08284	4.1911e-07	7.09655e-06
WBGene00011321	fil-1	-2.08029	2.8999e-10	1.19538e-08
WBGene00010893	cutl-9	-2.07791	2.75211e-15	2.71692e-13
WBGene00008760	F13E9.11	-2.07594	7.2365e-33	3.18582e-30
WBGene00002090	ins-7	-2.07136	2.53126e-11	1.28049e-09
WBGene00010684	K08F9.1	-2.06983	1.77805e-09	6.03389e-08
WBGene00018707	oac-31	-2.06535	3.99368e-17	4.92826e-15
WBGene00007153	clec-41	-2.06502	4.25827e-42	2.89012e-39
WBGene00189961	Y54G2A.57	-2.04691	9.30677e-07	1.42345e-05
WBGene00008779	F14B4.1	-2.04671	3.50802e-25	9.8521e-23
WBGene00002067	ifp-1	-2.04286	1.32559e-29	4.40663e-27
WBGene00001824	hbl-1	-2.04184	2.02536e-22	4.45827e-20
WBGene00011427	T04C12.1	-2.03419	2.94991e-07	5.29781e-06
WBGene00015597	fbxa-162	-2.02659	2.37546e-07	4.37713e-06
WBGene00010594	swt-5	-2.02597	7.32905e-08	1.58123e-06
WBGene00020472	lips-11	-2.02039	1.12951e-06	1.65753e-05
WBGene00006538	tbb-4	-2.01427	2.24656e-16	2.4894e-14
WBGene00011799	T16G1.5	-2.01406	6.83151e-10	2.60605e-08
WBGene00006627	tsp-1	-2.01287	3.54094e-11	1.76386e-09
WBGene00003734	nhx-6	-2.00899	1.37995e-07	2.75803e-06
WBGene00014089	ZK822.1	-2.00095	1.19703e-10	5.35671e-09
WBGene00015748	C14A11.2	-1.99959	3.16648e-08	7.65265e-07
WBGene00044564	ZK813.6	-1.9869	1.93498e-06	2.5814e-05
WBGene00008988	F20G2.5	-1.97942	1.72921e-07	3.32552e-06
WBGene00016551	C40A11.8	-1.9767	6.19773e-07	9.91698e-06
WBGene00008301	pals-39	-1.97269	1.0154e-06	1.52582e-05
WBGene00017678	asp-12	-1.97174	6.56397e-26	1.98001e-23
WBGene00019717	trx-3	-1.95719	9.88188e-15	9.09413e-13
WBGene00017814	F26A10.2	-1.94865	9.67714e-14	7.23078e-12
WBGene00011104	cut-5	-1.94649	2.17784e-07	4.08225e-06
WBGene00018971	clec-67	-1.94267	3.42143e-25	9.77749e-23
WBGene00001475	fmi-1	-1.94236	2.80302e-20	5.43552e-18
WBGene00022181	pho-9	-1.93615	1.05771e-22	2.42663e-20
WBGene00010461	K01D12.1	-1.93464	5.26704e-08	1.1916e-06
WBGene00022679	ZK180.5	-1.92898	9.01198e-24	2.19099e-21
WBGene00000516	cki-1	-1.92513	9.82169e-20	1.77762e-17
WBGene00006954	wrt-8	-1.92369	9.56601e-07	1.45491e-05
WBGene00044471	F56D6.9	-1.92304	2.55912e-06	3.26945e-05
WBGene00007132	pals-27	-1.92284	3.2442e-07	5.73777e-06
WBGene00003778	nnt-1	-1.92221	1.7126e-16	1.96454e-14
WBGene00020648	T21D12.7	-1.91621	1.67242e-07	3.25085e-06
WBGene00018352	fbxc-20	-1.91547	1.48931e-07	2.95847e-06
WBGene00044644	B0205.13	-1.91513	7.71841e-10	2.87044e-08
WBGene00012404	Y6G8.2	-1.91378	1.09525e-15	1.12204e-13
WBGene00015048	faah-2	-1.91127	4.21885e-34	2.0212e-31
WBGene00000451	ceh-30	-1.90966	3.3923e-07	5.94803e-06
WBGene00018824	F54E2.2	-1.90505	1.27344e-06	1.82019e-05
WBGene00008102	C44H9.7	-1.89952	5.37432e-08	1.20915e-06
WBGene00007800	C29A12.6	-1.89836	9.26412e-07	1.41826e-05
WBGene00009877	F49C12.7	-1.8962	4.36649e-30	1.51331e-27
WBGene00009395	clec-64	-1.89533	4.38104e-08	1.01947e-06
WBGene00004104	pqn-13	-1.88697	3.73638e-17	4.64595e-15
WBGene00011278	R74.2	-1.8798	1.64584e-12	1.02325e-10
WBGene00011345	dma-1	-1.87102	1.08005e-13	8.03327e-12
WBGene00019782	M60.7	-1.86968	1.01955e-10	4.6294e-09
WBGene00015044	cyp-34A9	-1.86274	8.89526e-16	9.17057e-14
WBGene00015546	cpg-19	-1.86237	9.25753e-08	1.96349e-06
WBGene00010898	nphp-1	-1.86236	8.19381e-09	2.35395e-07
WBGene00270321	Y41C4A.32	-1.86224	2.74022e-14	2.33694e-12
WBGene00015574	irg-1	-1.85638	6.97861e-08	1.51971e-06
WBGene00009431	dct-17	-1.85223	3.34486e-17	4.23123e-15
WBGene00015679	C10F3.7	-1.85181	7.32079e-08	1.58123e-06
WBGene00000468	ces-1	-1.85017	2.40955e-06	3.11264e-05
WBGene00050904	Y70C5A.3	-1.84745	7.28644e-11	3.40082e-09
WBGene00013171	Y53F4B.25	-1.84686	1.64161e-07	3.19859e-06
WBGene00020803	T25E4.1	-1.84489	2.9158e-11	1.46591e-09
WBGene00011524	plpr-1	-1.83702	2.22002e-15	2.205e-13
WBGene00219310	C17E4.19	-1.83573	5.69395e-06	6.30944e-05
WBGene00012942	Y47D3B.6	-1.83514	8.09331e-13	5.29445e-11
WBGene00000853	cut-6	-1.83252	3.45246e-09	1.10486e-07
WBGene00006666	twk-11	-1.83157	3.51022e-15	3.36341e-13
WBGene00015781	rml-3	-1.83094	3.69039e-14	2.99068e-12
WBGene00018992	trpl-1	-1.82586	3.76773e-09	1.1917e-07
WBGene00020976	oac-51	-1.81756	6.67028e-14	5.104e-12
WBGene00010746	K10D11.2	-1.81137	1.43188e-05	0.000131997
WBGene00004174	abu-14	-1.81061	3.09994e-24	8.01507e-22
WBGene00019906	R05G9R.1	-1.81034	1.9006e-07	3.61247e-06
WBGene00009014	F21D5.9	-1.80401	1.85683e-06	2.49759e-05
WBGene00019641	cank-26	-1.80202	3.06017e-07	5.47169e-06
WBGene00019310	K02E7.5	-1.80114	5.73794e-08	1.28035e-06
WBGene00002234	kqt-2	-1.79688	1.84559e-21	3.90427e-19
WBGene00017071	aagr-1	-1.7959	1.73957e-30	6.29687e-28
WBGene00020017	R12A1.3	-1.78893	6.54755e-10	2.52076e-08
WBGene00021081	pals-33	-1.78436	1.66634e-05	0.000148485
WBGene00000641	col-65	-1.78409	4.12607e-17	5.05335e-15
WBGene00021979	Y58A7A.5	-1.77924	4.23629e-14	3.36609e-12
WBGene00015934	ceh-48	-1.77526	2.38539e-13	1.68206e-11
WBGene00008563	F07H5.13	-1.76982	1.91215e-20	3.75265e-18
WBGene00013155	Y53F4B.8	-1.76561	2.06615e-11	1.04846e-09
WBGene00004048	plx-2	-1.76192	2.2744e-18	3.44573e-16
WBGene00020800	zig-10	-1.75987	1.53112e-08	4.06858e-07
WBGene00022396	Y97E10AR.1	-1.75934	6.399e-17	7.66422e-15
WBGene00010310	F59B2.8	-1.7578	9.86803e-08	2.07675e-06
WBGene00009573	F40E10.5	-1.75446	3.63342e-12	2.12177e-10
WBGene00000799	crn-6	-1.7542	5.57709e-20	1.0442e-17
WBGene00010189	F57B1.6	-1.75416	5.83593e-07	9.40272e-06
WBGene00194713	F19B10.13	-1.75182	6.80746e-06	7.27687e-05
WBGene00016912	clec-86	-1.75083	5.57476e-09	1.66925e-07
WBGene00008851	F15B9.8	-1.75002	1.17379e-15	1.19499e-13
WBGene00019593	K09F6.10	-1.74983	4.89825e-11	2.37677e-09
WBGene00005657	srr-6	-1.74974	1.39313e-06	1.96135e-05
WBGene00012013	ugt-54	-1.74543	1.27822e-10	5.68876e-09
WBGene00019273	H43E16.1	-1.74518	7.31377e-14	5.54112e-12
WBGene00004002	pgp-8	-1.74478	4.89588e-09	1.49623e-07
WBGene00011699	cyp-34A2	-1.74448	1.53135e-18	2.37564e-16
WBGene00045338	M01B2.13	-1.74339	2.96085e-05	0.000236187
WBGene00000031	abu-8	-1.74338	4.51228e-11	2.20722e-09
WBGene00011660	T09E11.11	-1.74064	6.38005e-11	3.02106e-09
WBGene00007401	C07A9.5	-1.73799	3.14004e-05	0.000247811
WBGene00016052	dod-3	-1.73412	9.13778e-20	1.67242e-17
WBGene00013100	zip-7	-1.73298	2.66974e-10	1.10937e-08
WBGene00018747	F53C3.3	-1.73291	8.19486e-07	1.27372e-05
WBGene00015889	C17C3.3	-1.73179	1.00615e-05	9.94491e-05
WBGene00020242	phat-5	-1.72555	2.5696e-13	1.80415e-11
WBGene00008776	F13H10.5	-1.72403	9.91579e-10	3.55767e-08
WBGene00009230	oac-18	-1.72353	5.40512e-06	6.05114e-05
WBGene00044630	bus-17	-1.72331	9.47189e-09	2.68326e-07
WBGene00013098	Y51H4A.1	-1.72002	9.75438e-07	1.47941e-05
WBGene00002057	ifd-1	-1.71655	7.45253e-19	1.21394e-16
WBGene00010948	M195.2	-1.71593	6.50162e-06	7.0322e-05
WBGene00007266	C03A3.1	-1.71085	5.25617e-11	2.54058e-09
WBGene00015613	C08F1.10	-1.71029	3.35091e-17	4.23123e-15
WBGene00009805	F47B8.4	-1.70651	3.81666e-05	0.000287157
WBGene00011081	R07B1.9	-1.70192	1.32468e-09	4.64036e-08
WBGene00022789	lron-2	-1.69955	5.85549e-11	2.80529e-09
WBGene00013962	ZK287.1	-1.69704	7.89296e-18	1.0714e-15
WBGene00008654	pfas-1	-1.68994	8.7423e-24	2.15763e-21
WBGene00206521	T02G5.15	-1.68869	1.77861e-05	0.000156604
WBGene00009428	F35E12.4	-1.68532	4.88579e-06	5.60456e-05
WBGene00014954	Y102A5C.5	-1.68434	8.88962e-18	1.19672e-15
WBGene00009835	F47H4.2	-1.68419	1.36701e-07	2.74904e-06
WBGene00004115	pqn-26	-1.68065	1.95488e-08	5.03048e-07
WBGene00001500	ftn-1	-1.67738	7.31419e-08	1.58123e-06
WBGene00010831	M02G9.2	-1.6763	1.43804e-05	0.000132451
WBGene00016451	clec-6	-1.67346	2.05714e-05	0.000176734
WBGene00017667	ttr-37	-1.67312	3.47332e-14	2.84306e-12
WBGene00015227	ddn-1	-1.67104	4.99816e-06	5.71334e-05
WBGene00009304	eva-1	-1.66654	4.49316e-16	4.75254e-14
WBGene00020360	math-41	-1.66413	4.05686e-18	5.74627e-16
WBGene00003937	pax-1	-1.66122	6.62994e-05	0.000445524
WBGene00019662	K11H12.6	-1.66031	2.66191e-05	0.000216043
WBGene00009811	F47B8.10	-1.65745	3.04042e-05	0.000241351
WBGene00001960	hlh-16	-1.65743	1.55184e-06	2.14052e-05
WBGene00011906	hsp-12.1	-1.6536	1.86495e-08	4.82362e-07
WBGene00013852	hhat-1	-1.65246	1.7246e-10	7.49119e-09
WBGene00001701	grd-12	-1.65072	5.29314e-05	0.000371798
WBGene00219316	F21A3.11	-1.64655	4.3075e-20	8.25468e-18
WBGene00003657	nhr-67	-1.64404	3.40018e-08	8.16896e-07
WBGene00002248	lam-3	-1.64327	3.63035e-19	6.22472e-17
WBGene00014181	ZK1010.8	-1.64219	2.7303e-09	8.89479e-08
WBGene00009496	F36H1.11	-1.64205	4.17047e-05	0.000308926
WBGene00077691	T06E4.14	-1.64045	1.61213e-09	5.51681e-08
WBGene00009292	F31D4.5	-1.6397	7.31167e-11	3.40285e-09
WBGene00018041	F35D2.3	-1.63866	2.22183e-16	2.47886e-14
WBGene00006778	unc-42	-1.63836	1.18393e-07	2.4319e-06
WBGene00017133	EEED8.2	-1.63619	1.54433e-13	1.10817e-11
WBGene00008462	E02H4.4	-1.63584	2.71979e-06	3.44232e-05
WBGene00020881	T28A11.19	-1.63491	2.02885e-05	0.000175042
WBGene00009226	cyp-37B1	-1.63404	4.60175e-05	0.000333888
WBGene00194803	C25F9.16	-1.63207	9.14367e-05	0.000572191
WBGene00044402	Y82E9BL.18	-1.63179	4.25324e-07	7.17196e-06
WBGene00007660	pals-6	-1.63021	7.09625e-05	0.0004694
WBGene00020853	fbxa-137	-1.62771	3.5928e-05	0.000275533
WBGene00006818	unc-86	-1.62616	9.32709e-11	4.26767e-09
WBGene00011121	R07E5.17	-1.61951	3.20764e-05	0.000251682
WBGene00021587	clec-76	-1.61517	1.43843e-05	0.000132451
WBGene00004096	pqm-1	-1.61323	1.3692e-22	3.09761e-20
WBGene00016242	C30A5.10	-1.61172	1.23579e-05	0.000116425
WBGene00010740	K10D3.6	-1.61122	6.67415e-14	5.104e-12
WBGene00006955	wrt-9	-1.60969	2.74023e-06	3.4633e-05
WBGene00011957	T23F11.6	-1.60418	1.30996e-06	1.86033e-05
WBGene00022033	Y65B4BL.1	-1.60069	6.74486e-17	7.96138e-15
WBGene00009355	F33A8.7	-1.60023	9.4103e-06	9.46073e-05
WBGene00002987	lim-4	-1.59559	4.2969e-06	5.01018e-05
WBGene00010870	let-522	-1.59468	2.09916e-18	3.22577e-16
WBGene00006404	tag-10	-1.59152	1.23273e-25	3.6509e-23
WBGene00021978	Y58A7A.4	-1.59102	1.63127e-05	0.000146159
WBGene00013484	Y69H2.9	-1.59089	1.02356e-08	2.8746e-07
WBGene00021519	Y41D4B.17	-1.59005	6.04531e-07	9.70168e-06
WBGene00010795	M01A8.1	-1.58792	1.53895e-08	4.08273e-07
WBGene00014955	Y102A5C.6	-1.587	3.62768e-25	1.00155e-22
WBGene00010442	bus-12	-1.58391	1.07682e-05	0.000104531
WBGene00000170	aqp-2	-1.58256	1.15215e-28	3.75347e-26
WBGene00010830	M02G9.1	-1.58221	2.76e-09	8.97357e-08
WBGene00016422	noah-1	-1.57486	6.08175e-20	1.12575e-17
WBGene00000455	ceh-34	-1.57443	2.42357e-09	7.94316e-08
WBGene00004949	sox-2	-1.5735	6.51402e-17	7.74503e-15
WBGene00044068	syd-9	-1.56639	3.57364e-18	5.15141e-16
WBGene00013439	Y66D12A.13	-1.56598	8.03632e-14	6.03243e-12
WBGene00007317	C05A9.2	-1.56458	4.50409e-14	3.54431e-12
WBGene00008449	E01G6.1	-1.56376	4.63179e-08	1.07017e-06
WBGene00007351	C05G5.5	-1.5616	5.91742e-07	9.52459e-06
WBGene00206416	W04H10.5	-1.56063	0.000127954	0.000745968
WBGene00009518	clec-166	-1.55564	1.1734e-12	7.46623e-11
WBGene00018092	F36F12.1	-1.55408	0.000155549	0.000871298
WBGene00000561	cnd-1	-1.55268	1.46753e-06	2.04663e-05
WBGene00045269	F46G11.6	-1.55186	0.00017	0.000933942
WBGene00017562	F18C5.9	-1.54875	0.000202918	0.00107924
WBGene00007174	mboa-1	-1.5448	1.74192e-06	2.36451e-05
WBGene00010128	F55G11.8	-1.54358	2.21541e-16	2.47886e-14
WBGene00021002	W03F9.4	-1.54288	3.56765e-11	1.77175e-09
WBGene00019282	mps-2	-1.54284	3.21744e-15	3.11958e-13
WBGene00013154	Y53F4B.7	-1.54104	0.000220823	0.00115067
WBGene00015369	ugt-51	-1.53832	7.48783e-13	4.93216e-11
WBGene00019927	fbxc-24	-1.53676	2.92734e-08	7.15968e-07
WBGene00011052	arrd-11	-1.53588	0.000214234	0.00112483
WBGene00008401	D2005.6	-1.53473	7.24009e-10	2.71737e-08
WBGene00004764	sel-7	-1.53391	4.77645e-08	1.09737e-06
WBGene00013855	cubn-1	-1.53313	2.38315e-07	4.38634e-06
WBGene00050927	B0250.12	-1.52973	4.99773e-07	8.23968e-06
WBGene00010822	M01G12.9	-1.52724	8.21988e-11	3.81463e-09
WBGene00018749	F53C3.5	-1.52543	2.41572e-05	0.000200151
WBGene00000689	col-115	-1.52165	5.77807e-06	6.38961e-05
WBGene00001477	fmo-2	-1.52155	0.000150529	0.000848429
WBGene00017560	F18C5.5	-1.52065	2.08695e-05	0.000178542
WBGene00008543	F07A5.4	-1.52052	2.04378e-06	2.71322e-05
WBGene00008519	cyp-13B1	-1.51883	1.30359e-13	9.57789e-12
WBGene00009838	fbxa-187	-1.51881	2.62035e-05	0.000213414
WBGene00002222	klp-11	-1.51751	2.27616e-16	2.49917e-14
WBGene00018748	F53C3.4	-1.51718	1.07455e-06	1.59701e-05
WBGene00010987	R03C1.1	-1.5154	3.71089e-06	4.43809e-05
WBGene00008314	C54G4.4	-1.51506	2.11982e-06	2.80274e-05
WBGene00000033	abu-10	-1.51312	1.30096e-06	1.85077e-05
WBGene00007367	nhr-150	-1.51142	6.14482e-05	0.000419501
WBGene00010239	F58B4.6	-1.51125	1.49442e-06	2.07701e-05
WBGene00017754	F23F12.8	-1.50895	8.49593e-06	8.73124e-05
WBGene00016733	phat-2	-1.50439	6.35117e-06	6.89236e-05
WBGene00010047	F54D1.6	-1.50411	1.51036e-19	2.67415e-17
WBGene00005832	srw-85	-1.50397	2.66866e-12	1.5923e-10
WBGene00010470	cdr-4	-1.50389	4.42898e-17	5.38385e-15
WBGene00020954	W02G9.4	-1.50329	1.29233e-14	1.15663e-12
WBGene00019435	K06A9.1	-1.50137	4.76543e-12	2.70467e-10
WBGene00174662	21ur-7638	-1.5005	0.000283082	0.00139435
WBGene00000445	ceh-22	-1.50005	1.77133e-07	3.39849e-06
WBGene00012420	Y7A9D.1	-1.49679	8.78154e-10	3.22168e-08
WBGene00044533	F41F3.8	-1.49657	7.05123e-05	0.000467281
WBGene00022504	mam-1	-1.49417	1.20063e-06	1.73841e-05
WBGene00011672	cyp-13A5	-1.49394	4.40268e-10	1.7449e-08
WBGene00015841	skpo-2	-1.49264	1.12668e-07	2.3302e-06
WBGene00016732	phat-1	-1.49218	0.000257979	0.00130221
WBGene00000747	col-174	-1.49125	6.20509e-05	0.00042256
WBGene00003933	pat-9	-1.49051	3.84842e-14	3.08802e-12
WBGene00011737	sqst-1	-1.48862	1.14329e-19	2.04648e-17
WBGene00009261	F30A10.2	-1.48789	9.90968e-07	1.49324e-05
WBGene00018297	F41F3.3	-1.48759	2.6507e-21	5.53555e-19
WBGene00010558	ptp-4	-1.48642	8.80902e-11	4.04197e-09
WBGene00004372	rig-5	-1.4853	1.37204e-07	2.75236e-06
WBGene00006063	sto-1	-1.4853	8.01907e-17	9.39731e-15
WBGene00004003	pgp-9	-1.48361	1.52162e-13	1.09671e-11
WBGene00020130	igcm-2	-1.48282	1.23402e-06	1.77413e-05
WBGene00020825	tmem-231	-1.48162	7.92116e-05	0.000512422
WBGene00015342	C02E7.10	-1.48132	0.000342452	0.00162251
WBGene00000492	che-13	-1.481	1.45859e-05	0.000133929
WBGene00017438	F13H8.5	-1.48011	2.70853e-08	6.73576e-07
WBGene00007899	C33D9.5	-1.47977	9.22754e-12	4.96064e-10
WBGene00001506	fut-2	-1.47953	5.05241e-05	0.000358764
WBGene00019839	R02F11.1	-1.47857	7.52082e-16	7.80298e-14
WBGene00044349	Y71G12B.32	-1.47796	0.000256567	0.00129709
WBGene00018350	ifo-1	-1.47779	1.20159e-16	1.38813e-14
WBGene00012433	Y11D7A.9	-1.47675	1.28335e-08	3.46676e-07
WBGene00020368	ast-1	-1.47475	9.0743e-10	3.30674e-08
WBGene00019278	K01A2.3	-1.47392	2.48104e-07	4.55108e-06
WBGene00022196	gpa-17	-1.47288	1.58124e-11	8.25539e-10
WBGene00011594	T07G12.3	-1.47197	4.75425e-06	5.47293e-05
WBGene00016231	C29G2.3	-1.4718	0.000342713	0.00162328
WBGene00022816	fbn-1	-1.47112	3.32431e-14	2.77691e-12
WBGene00021343	cutl-23	-1.471	6.41503e-07	1.02345e-05
WBGene00021087	W08E12.6	-1.47044	4.31647e-05	0.000317718
WBGene00013418	Y65A5A.1	-1.47041	6.61213e-10	2.53424e-08
WBGene00015087	B0252.1	-1.47034	2.06649e-09	6.89776e-08
WBGene00000893	cyn-17	-1.46882	8.42959e-10	3.1136e-08
WBGene00017447	F14B8.5	-1.46874	3.58749e-14	2.92183e-12
WBGene00017326	dmd-5	-1.46866	6.66685e-06	7.17281e-05
WBGene00010522	K03A11.5	-1.46834	5.08094e-10	1.98474e-08
WBGene00006652	ttx-1	-1.46709	4.72683e-09	1.45549e-07
WBGene00010524	K03B8.6	-1.46692	7.24649e-12	3.97435e-10
WBGene00019154	glf-1	-1.46595	8.49213e-13	5.51109e-11
WBGene00002282	let-4	-1.4656	1.79734e-10	7.74835e-09
WBGene00015993	C18H7.1	-1.46377	2.94766e-06	3.68208e-05
WBGene00020478	T13C2.2	-1.46315	3.44663e-05	0.000266963
WBGene00011539	fbxa-135	-1.46217	0.000177451	0.000964349
WBGene00022180	Y71H2AM.15	-1.46101	3.77053e-11	1.86681e-09
WBGene00010750	K10D11.6	-1.45946	3.34669e-08	8.05233e-07
WBGene00009520	clec-168	-1.45713	0.000424393	0.00192186
WBGene00017381	ddr-2	-1.45635	3.242e-12	1.91337e-10
WBGene00022412	Y102A11A.2	-1.45581	2.49211e-07	4.55601e-06
WBGene00019855	R03H10.2	-1.45443	9.67002e-12	5.14755e-10
WBGene00219915	F26A10.28	-1.45324	0.000193127	0.00103618
WBGene00016805	C50D2.1	-1.45202	6.6968e-08	1.47212e-06
WBGene00017068	D2092.8	-1.45161	0.000116165	0.00069224
WBGene00012101	zip-10	-1.45148	6.43023e-09	1.8975e-07
WBGene00010747	K10D11.3	-1.45089	3.72557e-05	0.000283263
WBGene00009773	lipl-2	-1.45026	4.82791e-09	1.48101e-07
WBGene00006628	tsp-2	-1.44908	1.64027e-05	0.000146608
WBGene00011665	T09F5.1	-1.44894	5.77273e-05	0.000399286
WBGene00002055	ifc-1	-1.44653	9.10141e-19	1.43935e-16
WBGene00007358	lact-6	-1.44396	7.36061e-13	4.87386e-11
WBGene00044457	C18H7.11	-1.44356	1.75218e-08	4.5593e-07
WBGene00018242	F40G9.6	-1.44326	2.59249e-05	0.000211568
WBGene00002983	lgx-1	-1.44146	3.76502e-10	1.51428e-08
WBGene00012910	Y46G5A.20	-1.44042	0.000154184	0.000865438
WBGene00012070	T26H5.8	-1.43832	0.000506742	0.00220704
WBGene00021805	Y53G8AM.5	-1.43773	0.000316946	0.00152473
WBGene00007414	C07E3.3	-1.4364	1.24094e-08	3.36895e-07
WBGene00018215	igcm-1	-1.43608	1.76149e-11	9.16707e-10
WBGene00077697	F58E6.13	-1.43586	2.85654e-08	7.01813e-07
WBGene00050945	C45B11.7	-1.43444	7.66066e-05	0.000498779
WBGene00011266	R13H4.8	-1.43374	0.000213568	0.0011222
WBGene00010463	K01D12.3	-1.43211	0.000135756	0.000779735
WBGene00001476	fmo-1	-1.43205	6.1184e-13	4.10134e-11
WBGene00011364	cest-1.2	-1.43076	1.20318e-14	1.0828e-12
WBGene00017466	F14F9.3	-1.43069	0.000112241	0.000674401
WBGene00000193	arl-6	-1.43018	0.000605461	0.00255634
WBGene00004811	skr-5	-1.43014	0.000556488	0.00238669
WBGene00005727	srv-16	-1.42876	0.000470426	0.00208058
WBGene00018952	F56C9.8	-1.4287	1.30535e-13	9.57789e-12
WBGene00016397	maph-9	-1.42866	2.44899e-05	0.000202598
WBGene00015135	cyp-23A1	-1.42758	0.000126754	0.000739888
WBGene00009926	noah-2	-1.42757	5.04614e-21	1.02746e-18
WBGene00019376	lipl-4	-1.42638	0.000486263	0.00213382
WBGene00002601	let-381	-1.42522	7.57471e-05	0.000494527
WBGene00017835	F26F12.4	-1.42445	2.94479e-06	3.68133e-05
WBGene00018472	nep-16	-1.42347	1.68009e-05	0.000149546
WBGene00008905	F17B5.1	-1.42119	6.82955e-05	0.000455921
WBGene00001772	gst-24	-1.42094	3.77798e-12	2.19002e-10
WBGene00011073	R07A4.2	-1.42025	1.18129e-05	0.000112923
WBGene00018731	F53A9.8	-1.41927	3.27688e-09	1.0528e-07
WBGene00011692	T10G3.1	-1.41761	7.22799e-09	2.10998e-07
WBGene00012307	W06F12.3	-1.41655	0.000321836	0.00154279
WBGene00011213	R10E8.8	-1.41609	5.2909e-08	1.19368e-06
WBGene00077531	F40G9.15	-1.41461	3.76349e-06	4.48781e-05
WBGene00008296	cdr-2	-1.41444	6.31376e-15	5.97935e-13
WBGene00002039	hum-6	-1.41441	1.59507e-12	9.99311e-11
WBGene00011494	T05F1.9	-1.41416	0.000109624	0.000662585
WBGene00011136	R08A2.5	-1.41271	0.000637102	0.00266164
WBGene00015645	lips-7	-1.4125	0.000126574	0.00073925
WBGene00017052	D2024.4	-1.41208	0.000436675	0.00196492
WBGene00018195	btb-16	-1.41194	6.04905e-06	6.63075e-05
WBGene00194695	B0462.5	-1.41182	0.000619309	0.00260199
WBGene00018223	bath-13	-1.41172	0.000282703	0.00139375
WBGene00000433	ceh-8	-1.41112	0.000173348	0.000948174
WBGene00006643	tsp-17	-1.40755	4.38807e-06	5.09461e-05
WBGene00020971	W03B1.1	-1.40673	0.000254524	0.00128836
WBGene00016366	nhr-140	-1.40371	2.19378e-06	2.89348e-05
WBGene00000449	ceh-27	-1.4035	4.99562e-10	1.96081e-08
WBGene00006217	str-173	-1.40255	0.000774319	0.00313364
WBGene00018607	F48E3.8	-1.40202	3.4508e-10	1.39479e-08
WBGene00001121	dyf-5	-1.40024	3.19135e-05	0.000250887
WBGene00006366	sym-1	-1.39866	5.17087e-19	8.68333e-17
WBGene00022570	sdz-35	-1.39767	0.000792026	0.00318551
WBGene00018175	F38B6.6	-1.39749	4.23019e-07	7.14526e-06
WBGene00010296	dgat-2	-1.39675	1.81696e-16	2.06968e-14
WBGene00012540	Y37A1B.7	-1.39659	2.36139e-07	4.35613e-06
WBGene00000652	col-76	-1.39624	1.32349e-13	9.66739e-12
WBGene00016711	fbxc-53	-1.39613	0.000652515	0.0027142
WBGene00011330	T01D3.6	-1.39547	1.55139e-21	3.32508e-19
WBGene00008967	F20B10.3	-1.39341	0.000283178	0.0013944
WBGene00044301	lgc-28	-1.39283	0.000370684	0.00172874
WBGene00001570	gei-13	-1.39247	5.15731e-14	4.03882e-12
WBGene00016133	C26B9.3	-1.39189	5.03481e-09	1.53581e-07
WBGene00007170	B0393.5	-1.39185	3.72444e-10	1.50167e-08
WBGene00020039	R12E2.14	-1.39004	1.00158e-05	9.91779e-05
WBGene00003999	pgp-5	-1.38556	9.41255e-12	5.04346e-10
WBGene00017332	ugt-37	-1.38546	8.34991e-06	8.60289e-05
WBGene00015225	B0507.8	-1.38535	0.000776779	0.00314125
WBGene00006544	tbx-7	-1.38491	0.000419872	0.00190398
WBGene00045251	F54F7.9	-1.38253	0.000917851	0.00359915
WBGene00022727	prkl-1	-1.38066	2.32339e-10	9.85566e-09
WBGene00007229	C01G6.9	-1.38054	0.000100687	0.000619603
WBGene00001821	ham-2	-1.38015	7.65414e-10	2.85305e-08
WBGene00000453	ceh-32	-1.379	2.80681e-16	3.02782e-14
WBGene00044213	Y102A5C.36	-1.37893	3.33283e-06	4.0696e-05
WBGene00019477	cest-17	-1.37812	7.09659e-14	5.4017e-12
WBGene00013135	rga-2	-1.37803	8.48279e-12	4.59057e-10
WBGene00021339	Y34F4.4	-1.37732	6.37345e-06	6.91193e-05
WBGene00044723	K11H12.11	-1.37616	3.0208e-05	0.000240145
WBGene00013784	Y116A8C.3	-1.37569	0.000168664	0.000928167
WBGene00008168	C48B4.3	-1.37549	5.72547e-05	0.000396692
WBGene00011517	cgt-1	-1.37462	3.15917e-07	5.60564e-06
WBGene00010505	K02D3.2	-1.37419	0.000116656	0.000693321
WBGene00003623	nhr-25	-1.37412	2.40288e-10	1.00878e-08
WBGene00007867	C32H11.4	-1.37397	4.58727e-13	3.1005e-11
WBGene00003717	nhr-127	-1.37346	0.00055358	0.00237672
WBGene00001581	gfi-1	-1.37296	1.50097e-09	5.15806e-08
WBGene00006970	zag-1	-1.37131	1.36183e-10	6.04436e-09
WBGene00009343	F32H2.6	-1.37087	5.2618e-05	0.000370075
WBGene00009512	bigr-1	-1.36707	3.68088e-09	1.17105e-07
WBGene00009102	F25B3.5	-1.36675	9.87039e-05	0.00060878
WBGene00004216	ptr-1	-1.36662	1.41321e-07	2.82106e-06
WBGene00206418	M04C3.5	-1.36567	0.000398699	0.00182787
WBGene00006380	tab-1	-1.36529	0.00047185	0.00208518
WBGene00017905	F28F5.6	-1.36496	4.02122e-08	9.4519e-07
WBGene00013846	ZC84.1	-1.36428	3.84551e-05	0.000288928
WBGene00003096	lys-7	-1.36422	7.56299e-18	1.04401e-15
WBGene00022353	pals-18	-1.36411	8.24036e-06	8.50616e-05
WBGene00006965	xtr-1	-1.36257	0.000227556	0.00117709
WBGene00016549	C40A11.6	-1.36216	1.2125e-05	0.000115168
WBGene00013761	Y113G7B.11	-1.35919	0.000155754	0.000871847
WBGene00017351	cutl-5	-1.35682	0.00115177	0.00434688
WBGene00007728	C25F9.9	-1.35507	0.000390521	0.00180255
WBGene00219742	linc-52	-1.35495	0.000847039	0.00336523
WBGene00000674	col-99	-1.35492	5.64307e-08	1.26264e-06
WBGene00010285	F58H1.2	-1.35399	1.76455e-05	0.000155703
WBGene00002069	ikb-1	-1.3537	6.00157e-12	3.37102e-10
WBGene00007725	C25F9.5	-1.35339	2.28155e-09	7.50792e-08
WBGene00007560	C14A4.9	-1.35311	1.42471e-06	1.99373e-05
WBGene00022503	ZC13.2	-1.35292	0.000516286	0.00224261
WBGene00022349	Y82E9BR.17	-1.35019	3.81532e-14	3.07662e-12
WBGene00007641	C17E4.1	-1.34827	0.000856399	0.00339505
WBGene00007139	mnp-1	-1.34753	3.56534e-16	3.82078e-14
WBGene00001958	hlh-14	-1.34695	4.17845e-06	4.89157e-05
WBGene00023483	Y75B8A.39	-1.34691	0.000727177	0.00297016
WBGene00013416	Y64G10A.7	-1.34659	1.79807e-10	7.74835e-09
WBGene00012270	W04G5.10	-1.34617	0.000542353	0.00233838
WBGene00008599	F09A5.2	-1.34475	1.43209e-06	2.00234e-05
WBGene00016546	C40A11.3	-1.34449	6.82487e-06	7.2803e-05
WBGene00012226	W03G11.4	-1.3437	4.41974e-12	2.52688e-10
WBGene00021576	fbxc-51	-1.34292	1.75867e-17	2.29176e-15
WBGene00018304	agr-1	-1.34258	7.62526e-12	4.15411e-10
WBGene00011261	nphp-4	-1.34258	3.51523e-06	4.2446e-05
WBGene00017073	D2096.6	-1.34254	1.12013e-06	1.64822e-05
WBGene00022517	ZC123.1	-1.34233	1.12882e-09	3.99725e-08
WBGene00014135	ZK896.4	-1.34063	4.8711e-09	1.49145e-07
WBGene00018174	F38B6.4	-1.33938	4.51132e-15	4.29736e-13
WBGene00000664	col-89	-1.33903	5.18069e-05	0.000365475
WBGene00006947	wrt-1	-1.33879	2.03727e-11	1.03703e-09
WBGene00004992	spp-7	-1.33829	0.000671829	0.00278175
WBGene00013404	fbxb-101	-1.33741	0.000108232	0.000655386
WBGene00008652	F10D11.6	-1.33736	1.48486e-13	1.07497e-11
WBGene00001725	grl-16	-1.33717	3.18819e-14	2.6908e-12
WBGene00021963	lipl-6	-1.33716	6.52607e-05	0.00043973
WBGene00008144	gasr-8	-1.33635	0.000939746	0.00367087
WBGene00022419	Y102A11A.9	-1.33564	1.67774e-06	2.28692e-05
WBGene00016425	C34H4.2	-1.33562	2.63055e-11	1.3266e-09
WBGene00003634	nhr-44	-1.33523	9.61568e-08	2.03152e-06
WBGene00001064	dpy-2	-1.33512	2.1406e-13	1.52931e-11
WBGene00021397	Y38C1AA.6	-1.33423	3.64144e-05	0.000278607
WBGene00000610	col-33	-1.33384	0.00133827	0.00491302
WBGene00004120	pqn-32	-1.33322	1.74177e-08	4.54675e-07
WBGene00021703	cpt-3	-1.33136	0.000305693	0.00147933
WBGene00000448	pros-1	-1.33117	1.63283e-10	7.13062e-09
WBGene00044623	bus-8	-1.33088	2.33099e-10	9.85592e-09
WBGene00007268	C03A3.3	-1.33087	0.00138343	0.0050447
WBGene00007687	C18E9.7	-1.32801	3.12532e-07	5.56088e-06
WBGene00008970	F20C5.5	-1.32796	1.90959e-05	0.000166606
WBGene00008673	F11A5.5	-1.32715	0.00140752	0.00511197
WBGene00015116	paic-1	-1.32708	8.09165e-19	1.2922e-16
WBGene00019279	K01A2.4	-1.32644	2.63256e-07	4.7859e-06
WBGene00044303	hst-3.2	-1.32634	1.92705e-05	0.00016768
WBGene00012573	Y37H2C.1	-1.32607	0.000376487	0.00174867
WBGene00015019	B0205.4	-1.32599	0.000129526	0.000752709
WBGene00006870	vab-3	-1.32564	1.94618e-12	1.19627e-10
WBGene00022643	ZK6.8	-1.3255	7.97501e-07	1.2443e-05
WBGene00021130	W10D9.2	-1.32546	0.000104187	0.000636301
WBGene00077593	C49G7.12	-1.32401	8.48491e-05	0.000541154
WBGene00004023	pho-4	-1.32362	1.07187e-12	6.90106e-11
WBGene00012531	Y32F6B.1	-1.32289	2.39653e-16	2.60247e-14
WBGene00013923	ghi-1	-1.32282	1.03103e-05	0.000101172
WBGene00004224	ptr-10	-1.32194	2.13808e-06	2.8223e-05
WBGene00021262	fbxa-74	-1.32167	7.50349e-09	2.17481e-07
WBGene00013173	Y53F4B.27	-1.31984	4.16152e-06	4.88379e-05
WBGene00015664	C10A4.3	-1.31865	0.00121818	0.0045459
WBGene00008226	C50B8.4	-1.31864	0.000260385	0.0013111
WBGene00021873	clec-82	-1.31817	0.00138986	0.0050591
WBGene00011447	T04F8.9	-1.31804	0.000617012	0.00259502
WBGene00020352	T08B6.2	-1.31779	0.00150617	0.00539329
WBGene00010686	K08F9.3	-1.31749	0.00152111	0.00543517
WBGene00018946	F56C3.9	-1.31743	0.000437056	0.00196609
WBGene00022848	ZK1055.7	-1.31714	1.79796e-14	1.55782e-12
WBGene00016071	C24H12.1	-1.31707	3.03262e-06	3.77663e-05
WBGene00000302	cav-2	-1.31641	5.96677e-07	9.59455e-06
WBGene00007531	C11H1.7	-1.31375	2.03068e-05	0.000175107
WBGene00002243	lad-2	-1.31252	2.08306e-08	5.30221e-07
WBGene00014149	fbxb-70	-1.31183	0.000734232	0.00299597
WBGene00016069	C24H10.3	-1.31182	0.000883449	0.00348382
WBGene00022413	Y102A11A.3	-1.31098	4.38137e-12	2.52184e-10
WBGene00017028	dex-1	-1.31072	2.33555e-10	9.85592e-09
WBGene00012255	lpr-6	-1.31066	4.32136e-12	2.49612e-10
WBGene00013312	hhat-2	-1.31055	2.5311e-06	3.24638e-05
WBGene00022680	ZK180.6	-1.30935	5.18689e-08	1.17509e-06
WBGene00012554	Y37D8A.16	-1.30918	2.15786e-13	1.5349e-11
WBGene00000745	col-172	-1.30824	7.21568e-05	0.00047547
WBGene00009192	asah-2	-1.30754	7.37903e-14	5.56468e-12
WBGene00008644	F10C2.3	-1.30685	1.0922e-09	3.87828e-08
WBGene00000603	col-14	-1.30662	3.6342e-12	2.12177e-10
WBGene00000663	col-88	-1.30604	1.05216e-08	2.94984e-07
WBGene00021095	mlt-8	-1.30486	9.49454e-15	8.7873e-13
WBGene00000858	cwn-2	-1.30455	2.12735e-10	9.0951e-09
WBGene00006897	ver-4	-1.30319	5.46688e-05	0.000382025
WBGene00021178	Y9C9A.8	-1.30299	1.13407e-05	0.000109113
WBGene00020479	T13C2.3	-1.30185	9.42628e-08	1.99668e-06
WBGene00003104	mab-7	-1.30173	9.2689e-06	9.34868e-05
WBGene00000133	amt-1	-1.30029	2.36816e-06	3.06638e-05
WBGene00007823	C30H6.5	-1.30014	0.000896924	0.00353154
WBGene00021517	Y41D4B.15	-1.30008	0.00184499	0.0063807
WBGene00008607	F09B12.3	-1.29987	3.43516e-17	4.30425e-15
WBGene00010742	K10D6.2	-1.29945	1.87124e-12	1.15457e-10
WBGene00016076	C24H12.7	-1.29927	0.000114971	0.000687502
WBGene00018969	F56D3.1	-1.29897	6.5615e-10	2.52076e-08
WBGene00001063	dpy-1	-1.29865	1.04144e-06	1.55349e-05
WBGene00019830	hrg-1	-1.29848	6.22798e-14	4.80794e-12
WBGene00010423	zmp-5	-1.2983	0.00113331	0.00429214
WBGene00045401	eol-1	-1.29828	0.00171227	0.00599165
WBGene00012635	Y38H8A.1	-1.29624	0.000165589	0.000915513
WBGene00018351	F42G2.2	-1.29465	1.85967e-07	3.54294e-06
WBGene00022410	Y97E10C.1	-1.29412	1.17442e-17	1.55529e-15
WBGene00011572	mam-5	-1.29382	0.000911893	0.00357923
WBGene00003644	nhr-54	-1.29215	0.000217103	0.00113637
WBGene00018300	F41G3.3	-1.29153	0.000937279	0.0036631
WBGene00016883	C52E2.4	-1.29086	7.66472e-05	0.000498804
WBGene00020973	W03B1.3	-1.28897	2.29568e-05	0.000192556
WBGene00019730	asns-2	-1.28882	1.24309e-17	1.63296e-15
WBGene00015705	nhr-152	-1.2885	9.74929e-05	0.000602451
WBGene00007900	C33D9.6	-1.28751	2.84547e-12	1.68545e-10
WBGene00008900	F16H6.10	-1.28693	2.77696e-10	1.14807e-08
WBGene00011537	T06E4.10	-1.28642	0.000457538	0.00203781
WBGene00020204	T04B8.2	-1.28624	3.89051e-05	0.000292039
WBGene00010407	scb-1	-1.28612	2.37523e-10	9.99744e-09
WBGene00000678	col-104	-1.28578	4.55655e-11	2.2222e-09
WBGene00010752	K10G4.3	-1.28558	0.000473292	0.00208903
WBGene00013328	Y57G11C.39	-1.28515	0.00202814	0.00690561
WBGene00206361	K02G10.15	-1.285	0.00148428	0.00533484
WBGene00021726	bath-10	-1.28423	1.06619e-07	2.2237e-06
WBGene00000928	dao-2	-1.28378	1.47177e-14	1.28891e-12
WBGene00019060	acox-3	-1.2837	1.50099e-15	1.49998e-13
WBGene00018742	F53B3.3	-1.28351	1.83647e-06	2.47635e-05
WBGene00007210	agmo-1	-1.28331	2.34582e-06	3.04956e-05
WBGene00020833	T26C12.3	-1.28158	4.1881e-07	7.09655e-06
WBGene00006844	unc-120	-1.28152	8.57458e-12	4.62488e-10
WBGene00020613	T20D4.7	-1.27991	0.000676241	0.00279505
WBGene00010062	lipl-1	-1.27821	4.59575e-10	1.81259e-08
WBGene00011190	swt-6	-1.27763	5.93296e-09	1.76033e-07
WBGene00020421	T10E10.4	-1.27711	4.88792e-05	0.000350407
WBGene00017948	mth-1	-1.27647	3.31004e-08	7.98775e-07
WBGene00018042	mks-3	-1.27498	0.000264142	0.00132674
WBGene00011838	T19C4.1	-1.27472	2.41952e-08	6.10086e-07
WBGene00000435	ceh-10	-1.27414	0.000529668	0.00229162
WBGene00017131	E04F6.15	-1.2741	2.23795e-09	7.39432e-08
WBGene00004219	ptr-4	-1.27358	9.37635e-10	3.39781e-08
WBGene00009215	thn-2	-1.27252	1.41291e-14	1.25081e-12
WBGene00004058	pmp-1	-1.27157	6.53353e-13	4.34386e-11
WBGene00017764	F25A2.1	-1.2712	0.000715186	0.00292705
WBGene00019368	txt-4	-1.27054	5.31634e-14	4.14344e-12
WBGene00003516	nab-1	-1.27034	8.43755e-13	5.49757e-11
WBGene00010311	F59B2.9	-1.27015	1.44778e-05	0.000133162
WBGene00001109	dsl-7	-1.27001	0.000522431	0.00226628
WBGene00019105	asp-8	-1.26999	5.40943e-10	2.10799e-08
WBGene00019756	M03E7.4	-1.26949	0.000453359	0.00202544
WBGene00004232	ptr-18	-1.26809	3.48688e-09	1.11368e-07
WBGene00004998	spp-13	-1.26678	0.000137289	0.000786837
WBGene00013898	ZC443.3	-1.26535	5.42252e-13	3.64989e-11
WBGene00018726	F53A9.3	-1.26463	0.00244869	0.00805439
WBGene00007130	B0272.4	-1.26432	1.37031e-10	6.06548e-09
WBGene00012113	T28B8.1	-1.26091	4.18056e-11	2.05732e-09
WBGene00019067	F58H7.1	-1.26084	0.00121588	0.00453941
WBGene00021415	nsy-4	-1.26042	7.12785e-10	2.68142e-08
WBGene00007776	dmd-4	-1.25987	0.000793423	0.00318882
WBGene00021204	fbxb-77	-1.25797	0.000460449	0.00204701
WBGene00077770	M04D5.3	-1.25769	5.79504e-07	9.36462e-06
WBGene00003888	osm-8	-1.25721	0.000782055	0.00315554
WBGene00021464	ugt-31	-1.25688	6.80651e-09	1.99768e-07
WBGene00015339	C02E7.6	-1.25575	1.47118e-07	2.92958e-06
WBGene00016218	pals-23	-1.25528	4.11958e-10	1.64874e-08
WBGene00018643	drd-50	-1.25516	1.00871e-09	3.61118e-08
WBGene00013166	Y53F4B.20	-1.25418	0.000450004	0.00201488
WBGene00007600	C15C6.1	-1.25402	1.01439e-05	0.000100057
WBGene00017707	F22E5.8	-1.25382	0.00241525	0.0079688
WBGene00021643	ccep-290	-1.25378	9.41914e-06	9.46073e-05
WBGene00004133	abu-13	-1.25252	1.46492e-08	3.92084e-07
WBGene00001777	gst-29	-1.25188	0.00137061	0.0050101
WBGene00219436	C49H3.16	-1.25118	0.00209695	0.00711608
WBGene00000484	che-2	-1.25071	0.00045683	0.00203593
WBGene00016625	aff-1	-1.24951	3.74505e-05	0.000284264
WBGene00002188	kgb-2	-1.2493	0.000742381	0.00302619
WBGene00000458	ceh-37	-1.24861	2.35234e-08	5.94067e-07
WBGene00021503	ctsa-4.2	-1.24853	2.97251e-13	2.0692e-11
WBGene00008971	F20C5.6	-1.24805	3.79821e-13	2.62157e-11
WBGene00018133	F37A4.3	-1.24803	0.000272489	0.00135488
WBGene00271643	W07G1.25	-1.24722	0.00265602	0.00859097
WBGene00000672	col-97	-1.24701	6.63316e-12	3.67509e-10
WBGene00001204	egl-38	-1.24634	0.000122564	0.000720741
WBGene00002054	ifb-2	-1.24606	7.66204e-18	1.0488e-15
WBGene00007271	C03C10.5	-1.24522	0.00222959	0.00746974
WBGene00005833	srw-86	-1.2449	0.00276733	0.0088595
WBGene00003847	blmp-1	-1.24473	9.8183e-09	2.77176e-07
WBGene00006853	unc-130	-1.24457	1.58685e-07	3.11801e-06
WBGene00018743	F53B3.5	-1.24434	5.43006e-16	5.66989e-14
WBGene00004013	pha-4	-1.24432	1.8824e-11	9.73408e-10
WBGene00016619	C43H6.6	-1.24408	0.00179383	0.0062277
WBGene00009849	F48F7.3	-1.24393	0.00288929	0.00916706
WBGene00003707	nhr-117	-1.24388	7.994e-09	2.30468e-07
WBGene00012346	W08G11.1	-1.2438	0.00199272	0.00680206
WBGene00009432	cld-9	-1.24322	1.94311e-09	6.52604e-08
WBGene00006761	unc-24	-1.24305	9.7064e-06	9.6939e-05
WBGene00020532	math-42	-1.24303	0.00176034	0.00613877
WBGene00000493	che-14	-1.24302	5.56617e-06	6.1944e-05
WBGene00015063	B0228.6	-1.24288	3.24048e-10	1.32049e-08
WBGene00017322	clec-160	-1.24126	1.58259e-14	1.37855e-12
WBGene00012467	arrd-8	-1.2409	0.00285348	0.00907287
WBGene00010573	K04H4.2	-1.24042	2.02641e-11	1.03474e-09
WBGene00012186	mlt-11	-1.2403	1.25168e-13	9.26755e-12
WBGene00017698	F22B7.9	-1.23835	1.11394e-10	4.99861e-09
WBGene00044472	dct-8	-1.23731	0.0016458	0.00579231
WBGene00003377	mls-2	-1.2371	4.36236e-06	5.07199e-05
WBGene00012144	T28H10.3	-1.23703	5.18645e-17	6.25793e-15
WBGene00016841	magu-3	-1.23664	5.64293e-07	9.16428e-06
WBGene00011520	nhr-213	-1.23654	8.61306e-05	0.000547715
WBGene00045455	F26G1.11	-1.23594	0.00140752	0.00511197
WBGene00013960	cutl-8	-1.2349	0.000448304	0.00200837
WBGene00019318	K02E10.4	-1.23484	1.08502e-06	1.60672e-05
WBGene00000490	che-11	-1.23464	1.56007e-05	0.000141413
WBGene00010683	K08F8.7	-1.23454	0.000842803	0.00335003
WBGene00017571	jmjd-3.1	-1.234	1.04549e-10	4.71744e-09
WBGene00006097	str-31	-1.23338	0.00313796	0.00980049
WBGene00001705	grd-16	-1.23294	0.00196928	0.00673476
WBGene00009104	F25C8.1	-1.23218	6.71586e-05	0.000450184
WBGene00011750	nhr-218	-1.23212	0.0016699	0.00585977
WBGene00012491	Y20C6A.1	-1.23156	8.23012e-06	8.50098e-05
WBGene00019605	ctsa-4.1	-1.23106	1.32594e-12	8.40397e-11
WBGene00044016	C35A5.10	-1.22995	0.00275081	0.00882077
WBGene00004859	sma-5	-1.22982	1.98605e-12	1.21619e-10
WBGene00007228	acs-7	-1.22878	2.01979e-11	1.0346e-09
WBGene00003525	nas-6	-1.22718	0.00101983	0.00393277
WBGene00007479	C09F9.2	-1.22709	0.00219014	0.00735721
WBGene00219216	K08D10.14	-1.2269	7.8775e-05	0.000510408
WBGene00013872	ZC374.2	-1.22689	5.66383e-07	9.18906e-06
WBGene00000213	asm-3	-1.22631	3.44857e-14	2.83706e-12
WBGene00008655	lips-3	-1.22583	8.04947e-05	0.000519073
WBGene00006416	sams-5	-1.22554	5.07111e-06	5.77078e-05
WBGene00001710	grl-1	-1.22468	0.000964968	0.00375409
WBGene00021977	Y58A7A.3	-1.22461	1.14333e-12	7.30341e-11
WBGene00000439	ceh-16	-1.22412	0.000188101	0.00101255
WBGene00003089	ltd-1	-1.22318	7.02896e-11	3.29008e-09
WBGene00019751	M03D4.4	-1.22267	4.22798e-10	1.68798e-08
WBGene00008047	lact-7	-1.22265	0.000134911	0.000777075
WBGene00004017	phg-1	-1.22104	1.89691e-06	2.54314e-05
WBGene00010851	M04C3.2	-1.22074	3.62457e-06	4.35082e-05
WBGene00021050	W05H9.3	-1.2206	1.43236e-14	1.26118e-12
WBGene00006775	unc-39	-1.22052	4.77894e-05	0.000344443
WBGene00020330	cest-16	-1.22022	5.11701e-06	5.80791e-05
WBGene00011927	T22C8.6	-1.22006	0.000404451	0.00184903
WBGene00009258	ccdc-149	-1.21982	0.000165103	0.000913508
WBGene00022827	ZK816.4	-1.21942	0.00302658	0.00949901
WBGene00001207	egl-43	-1.21876	2.66706e-06	3.38084e-05
WBGene00007384	swt-3	-1.21838	7.57531e-12	4.14075e-10
WBGene00018052	F35F10.1	-1.21834	1.47419e-06	2.0524e-05
WBGene00001523	gbh-2	-1.2173	4.50336e-11	2.20722e-09
WBGene00000704	col-130	-1.21688	6.01533e-08	1.33675e-06
WBGene00014136	ZK896.5	-1.21664	7.14002e-06	7.5473e-05
WBGene00000705	col-131	-1.21562	0.00046531	0.00206299
WBGene00020379	T09B4.5	-1.21465	2.19919e-14	1.8854e-12
WBGene00011643	slc-17.9	-1.21418	0.00172434	0.00602613
WBGene00013458	Y67A10A.9	-1.21276	4.71061e-09	1.45324e-07
WBGene00001400	fax-1	-1.21267	0.00105914	0.00406032
WBGene00010540	K03H1.5	-1.21261	5.03236e-10	1.97048e-08
WBGene00001820	ham-1	-1.21239	5.96364e-11	2.84873e-09
WBGene00004830	slo-1	-1.21204	1.82558e-09	6.16947e-08
WBGene00000037	ace-3	-1.21133	4.83096e-08	1.10677e-06
WBGene00015660	catp-3	-1.21017	3.58826e-13	2.4872e-11
WBGene00015859	C16D9.4	-1.20997	4.11883e-07	7.02531e-06
WBGene00006367	sym-2	-1.20996	6.30153e-09	1.8629e-07
WBGene00009029	F21H7.3	-1.20968	0.00133631	0.0049072
WBGene00007999	tag-297	-1.20942	1.92901e-07	3.65368e-06
WBGene00021919	cutl-25	-1.20876	3.4912e-05	0.000269901
WBGene00016061	hpo-15	-1.20859	2.16043e-17	2.79295e-15
WBGene00016734	C46H11.10	-1.2085	5.42906e-07	8.87001e-06
WBGene00010457	K01C8.2	-1.2074	0.0019675	0.00673009
WBGene00008097	ugt-15	-1.20619	3.38568e-06	4.11562e-05
WBGene00008719	ttr-52	-1.20614	0.00255641	0.00833996
WBGene00018418	F44E2.4	-1.20525	5.14794e-09	1.56738e-07
WBGene00020813	T25G12.6	-1.20484	2.47325e-08	6.2267e-07
WBGene00003544	nas-25	-1.20352	0.00101071	0.00390223
WBGene00022612	ZC449.2	-1.203	7.80553e-05	0.000506753
WBGene00000425	ced-11	-1.20207	1.30971e-09	4.60773e-08
WBGene00018487	F46C8.8	-1.20161	9.23554e-06	9.33236e-05
WBGene00020576	T19D12.1	-1.19935	1.48084e-09	5.11047e-08
WBGene00010899	M28.8	-1.19911	1.40168e-09	4.87863e-08
WBGene00017576	cdh-8	-1.19852	2.90904e-06	3.65064e-05
WBGene00008741	ctsa-1.2	-1.19812	3.21144e-18	4.67064e-16
WBGene00003648	nhr-58	-1.19765	1.84324e-05	0.000161422
WBGene00008810	cyp-13A12	-1.19726	0.000879737	0.00347395
WBGene00010319	F59B10.3	-1.19703	4.98676e-05	0.000355489
WBGene00007247	C01G12.7	-1.19583	0.00067437	0.00279045
WBGene00016219	pals-24	-1.19575	1.70905e-08	4.48287e-07
WBGene00004827	skr-21	-1.19572	1.9791e-11	1.02018e-09
WBGene00021382	Y37F4.1	-1.19562	0.00287916	0.00914202
WBGene00020325	bath-46	-1.19527	0.00246807	0.00810264
WBGene00000272	bro-1	-1.19519	0.000497923	0.00217786
WBGene00001069	dpy-7	-1.19427	1.52422e-12	9.62325e-11
WBGene00016424	C34H4.1	-1.19356	1.08976e-07	2.26707e-06
WBGene00021586	clec-75	-1.19325	0.00227045	0.00758322
WBGene00016332	C32F10.4	-1.19299	5.53767e-11	2.66873e-09
WBGene00008559	F07H5.8	-1.19248	0.00170267	0.00596062
WBGene00010327	F59C6.8	-1.19148	0.000831697	0.00330992
WBGene00006418	spl-2	-1.19118	9.73021e-06	9.70578e-05
WBGene00017307	F09F9.2	-1.1868	2.25918e-05	0.000189984
WBGene00017434	F13H8.1	-1.18661	1.22895e-05	0.000116049
WBGene00004236	ptr-22	-1.18625	0.00065835	0.00273498
WBGene00001786	gst-38	-1.18621	8.66177e-05	0.000549424
WBGene00019184	H10E21.4	-1.18518	6.25471e-06	6.81036e-05
WBGene00016788	C49G7.10	-1.18445	2.98613e-10	1.22521e-08
WBGene00015340	C02E7.7	-1.18439	5.27402e-06	5.94111e-05
WBGene00022283	lgc-27	-1.18411	2.2848e-07	4.24852e-06
WBGene00022562	ZC204.12	-1.18401	2.1974e-09	7.27509e-08
WBGene00016716	acs-17	-1.18341	2.20819e-12	1.33219e-10
WBGene00006948	wrt-2	-1.18305	2.71455e-07	4.92398e-06
WBGene00020554	T19A5.3	-1.18203	2.19141e-07	4.10298e-06
WBGene00044073	tag-244	-1.18158	8.01474e-07	1.2493e-05
WBGene00006881	vab-15	-1.18044	0.000131787	0.000763397
WBGene00020160	igcm-3	-1.17741	1.39411e-10	6.15413e-09
WBGene00019967	cyp-33C8	-1.17703	1.60323e-08	4.23944e-07
WBGene00000218	asp-5	-1.17696	9.02914e-18	1.20554e-15
WBGene00008043	C40H1.8	-1.1767	0.000282174	0.00139241
WBGene00018931	ugt-52	-1.17564	8.71646e-05	0.00055096
WBGene00013901	ugt-16	-1.17529	1.14044e-08	3.1593e-07
WBGene00007675	C18D4.6	-1.1752	1.13113e-08	3.13883e-07
WBGene00012444	Y15E3A.5	-1.17473	4.39427e-09	1.36581e-07
WBGene00017421	cutl-29	-1.1746	0.000137838	0.000788912
WBGene00021469	Y39G10AR.11	-1.17363	1.3621e-14	1.21242e-12
WBGene00021279	Y23H5B.8	-1.17348	0.000263858	0.00132613
WBGene00002174	itx-1	-1.17197	1.58743e-09	5.44371e-08
WBGene00022790	ZK682.7	-1.17178	0.00316938	0.00987868
WBGene00019520	K08B12.1	-1.17163	1.10925e-06	1.63663e-05
WBGene00021852	Y54F10AM.8	-1.17141	3.0413e-15	2.98432e-13
WBGene00006464	bath-47	-1.17126	0.000768469	0.00311383
WBGene00017120	tctn-1	-1.16885	0.00122493	0.00456762
WBGene00007750	syg-2	-1.16779	2.08325e-08	5.30221e-07
WBGene00009824	gpdh-1	-1.16745	3.89768e-08	9.21469e-07
WBGene00006981	zig-4	-1.16624	1.63834e-05	0.000146551
WBGene00015523	ztf-30	-1.16552	0.000258846	0.00130471
WBGene00009904	F49E12.12	-1.16462	0.000815069	0.00325672
WBGene00000983	dhs-20	-1.16386	8.54357e-10	3.14145e-08
WBGene00001122	dyf-6	-1.16383	0.000135216	0.000777732
WBGene00022893	ZK1290.13	-1.16309	6.73457e-08	1.47843e-06
WBGene00012683	asp-17	-1.16207	0.000291478	0.00142195
WBGene00015479	wht-1	-1.1615	4.54286e-06	5.24278e-05
WBGene00012256	lpr-5	-1.16078	7.02976e-10	2.65783e-08
WBGene00008093	lron-1	-1.16054	0.000898788	0.00353803
WBGene00015280	C01B10.6	-1.16041	8.9695e-15	8.34881e-13
WBGene00021872	clec-85	-1.1604	4.51228e-12	2.56995e-10
WBGene00007691	cest-8	-1.1599	0.000163758	0.000907606
WBGene00020040	R12E2.15	-1.15883	0.00019735	0.00105432
WBGene00044770	C53C11.5	-1.15877	3.14099e-06	3.88191e-05
WBGene00011821	cdf-2	-1.1586	6.46453e-07	1.03034e-05
WBGene00007220	C01B9.1	-1.15792	2.16355e-05	0.000183648
WBGene00007072	ugt-1	-1.15653	4.31154e-08	1.00473e-06
WBGene00017535	atf-8	-1.1564	5.7355e-05	0.000397217
WBGene00018606	F48E3.6	-1.15594	9.78295e-08	2.06418e-06
WBGene00016456	C35E7.4	-1.15559	2.60925e-07	4.74884e-06
WBGene00006646	tsp-20	-1.15527	3.36025e-06	4.10001e-05
WBGene00017467	F14F9.4	-1.15516	1.90715e-08	4.92323e-07
WBGene00019761	M03F8.1	-1.1539	0.00151942	0.00543354
WBGene00012306	W06F12.2	-1.15385	4.02931e-10	1.61659e-08
WBGene00001898	his-24	-1.15368	1.43375e-11	7.50943e-10
WBGene00014669	zipt-2.1	-1.1536	8.21388e-12	4.45986e-10
WBGene00008977	iglr-1	-1.15309	8.12635e-05	0.000522995
WBGene00044761	pals-19	-1.15228	0.00142635	0.00516768
WBGene00014761	F46A8.11	-1.15213	0.000182713	0.000988773
WBGene00016979	C56G2.4	-1.152	8.31415e-07	1.28735e-05
WBGene00011852	clec-26	-1.15138	0.000532908	0.00230371
WBGene00003772	nlr-1	-1.15118	4.00618e-11	1.97747e-09
WBGene00019921	fbxc-34	-1.15089	0.000823442	0.00328188
WBGene00018787	cutl-20	-1.15061	3.163e-06	3.90024e-05
WBGene00000039	acn-1	-1.15013	6.91124e-10	2.62418e-08
WBGene00008496	F01D5.6	-1.15003	6.60289e-05	0.000444073
WBGene00044620	bus-4	-1.1497	0.000209684	0.00110661
WBGene00044330	alr-1	-1.14814	3.43225e-07	6.00354e-06
WBGene00002975	lev-8	-1.14709	0.000276836	0.0013708
WBGene00001730	grl-21	-1.14505	0.000611548	0.0025767
WBGene00006575	tir-1	-1.14371	1.25586e-11	6.66343e-10
WBGene00020760	T24C4.4	-1.142	1.46797e-05	0.000134562
WBGene00022611	ZC449.1	-1.14115	0.000285233	0.00140193
WBGene00003143	max-1	-1.14016	6.12906e-08	1.35832e-06
WBGene00011486	T05E12.3	-1.13963	6.33637e-08	1.39855e-06
WBGene00043053	F47H4.12	-1.13936	0.0029505	0.00930688
WBGene00011763	T14B1.1	-1.13836	2.55121e-10	1.06556e-08
WBGene00004127	abu-12	-1.13717	0.000123591	0.00072547
WBGene00003909	pag-3	-1.13695	0.00317166	0.00988392
WBGene00018750	F53C3.6	-1.13567	0.00243619	0.00801923
WBGene00022285	Y75B7AL.2	-1.13547	0.00168631	0.00590816
WBGene00008485	ugt-43	-1.13442	1.82647e-05	0.000160212
WBGene00002139	inx-17	-1.13362	6.88475e-10	2.62023e-08
WBGene00021799	Y53G8AL.1	-1.13338	0.000578653	0.00246294
WBGene00012261	lpr-3	-1.13001	6.85062e-12	3.7827e-10
WBGene00013542	lron-12	-1.12908	6.53876e-06	7.05585e-05
WBGene00008712	F11E6.9	-1.12904	0.00116061	0.0043772
WBGene00021915	Y55D5A.1	-1.12822	9.45852e-06	9.48706e-05
WBGene00000907	daf-11	-1.12794	7.95327e-05	0.00051409
WBGene00022423	nhr-41	-1.12767	2.24619e-05	0.00018911
WBGene00004230	ptr-16	-1.12754	2.15453e-05	0.000182978
WBGene00001819	haf-9	-1.12713	7.50922e-13	4.93216e-11
WBGene00017504	F16B4.2	-1.12698	4.8341e-05	0.000347305
WBGene00004944	sol-1	-1.1267	4.51853e-06	5.22002e-05
WBGene00016542	C39H7.4	-1.12607	8.96087e-09	2.55628e-07
WBGene00020672	T22B7.3	-1.12535	3.71158e-05	0.000282646
WBGene00012814	Y43F8B.3	-1.12382	2.10313e-05	0.000179832
WBGene00001394	fat-2	-1.12318	2.28606e-16	2.49917e-14
WBGene00020260	T05E7.4	-1.12266	0.00264505	0.00857077
WBGene00012782	Y43C5A.2	-1.12148	6.17053e-12	3.45401e-10
WBGene00009331	F32D8.7	-1.12098	0.000297139	0.00144394
WBGene00010835	M03B6.3	-1.12056	2.27365e-06	2.98193e-05
WBGene00012626	famh-161	-1.12034	0.00021769	0.00113871
WBGene00003846	odd-2	-1.12011	2.4049e-05	0.000199559
WBGene00022564	ZC204.14	-1.11902	2.88536e-05	0.000231099
WBGene00004987	spp-2	-1.11899	2.68098e-08	6.67744e-07
WBGene00016265	trhr-1	-1.11894	3.10267e-07	5.53553e-06
WBGene00010792	K12G11.6	-1.11813	0.0023616	0.00782211
WBGene00010267	lips-9	-1.11779	0.00107309	0.00409839
WBGene00018766	F53G2.1	-1.11767	2.13704e-05	0.000181967
WBGene00008426	D2045.9	-1.11316	4.40206e-09	1.36581e-07
WBGene00020571	lpr-7	-1.11276	0.000414159	0.0018818
WBGene00008150	mam-2	-1.11258	0.00127472	0.00472228
WBGene00001814	haf-4	-1.11167	2.62214e-12	1.57029e-10
WBGene00006956	wrt-10	-1.11048	3.17205e-09	1.02316e-07
WBGene00001174	egl-5	-1.1101	0.000177558	0.000964349
WBGene00001434	fkh-2	-1.10999	5.14145e-05	0.00036381
WBGene00021505	Y41D4A.3	-1.1099	1.59697e-05	0.000143719
WBGene00000778	cpn-2	-1.10956	7.63593e-07	1.19828e-05
WBGene00017430	bcl-11	-1.10912	1.98323e-08	5.09062e-07
WBGene00013574	lron-13	-1.10909	0.000493035	0.00215947
WBGene00019029	F58B6.1	-1.10901	0.00049554	0.00216812
WBGene00014099	ZK836.3	-1.10874	0.00133975	0.00491512
WBGene00009433	F35E12.9	-1.10688	2.56472e-10	1.06846e-08
WBGene00019832	osg-1	-1.10647	6.14704e-07	9.85524e-06
WBGene00012257	lpr-4	-1.10633	5.44171e-09	1.64758e-07
WBGene00000902	daf-6	-1.10629	0.000575006	0.00244934
WBGene00007546	nhr-153	-1.10626	3.79538e-05	0.000286483
WBGene00012826	dyf-19	-1.1051	0.000549197	0.00236039
WBGene00020837	slc-36.2	-1.10449	5.62387e-09	1.67779e-07
WBGene00000683	col-109	-1.10352	1.75107e-08	4.5593e-07
WBGene00019311	K02E7.6	-1.10014	3.38576e-09	1.08564e-07
WBGene00045077	Y71A12B.18	-1.09998	9.24725e-06	9.3384e-05
WBGene00044567	C46C11.4	-1.09752	0.000388524	0.00179537
WBGene00044698	K09F5.6	-1.09638	4.46285e-07	7.4483e-06
WBGene00010977	R02D5.3	-1.09539	2.77147e-05	0.000223488
WBGene00020158	T02C5.1	-1.09515	1.18812e-14	1.07518e-12
WBGene00008277	mltn-12	-1.09412	0.0020015	0.00682775
WBGene00021396	cutl-24	-1.09348	1.81417e-05	0.000159391
WBGene00001377	eya-1	-1.09339	1.21709e-08	3.32636e-07
WBGene00020649	sma-10	-1.09278	6.91095e-09	2.02468e-07
WBGene00019436	K06A9.2	-1.091	3.4218e-05	0.000265418
WBGene00169197	21ur-10296	-1.09033	0.000994421	0.00384845
WBGene00011328	T01D3.3	-1.08995	1.14192e-06	1.67123e-05
WBGene00006743	unc-3	-1.08972	0.00012525	0.000733566
WBGene00011894	ttr-23	-1.08721	0.000118239	0.000700873
WBGene00014454	MTCE.7	-1.08682	2.17712e-07	4.08225e-06
WBGene00000719	col-146	-1.0857	0.000192402	0.00103297
WBGene00004401	rom-2	-1.08557	0.00234247	0.00777118
WBGene00014000	ZK550.6	-1.08551	4.42116e-12	2.52688e-10
WBGene00013048	Y50E8A.5	-1.08454	0.000143914	0.00081623
WBGene00009743	sptf-1	-1.08275	3.364e-06	4.10152e-05
WBGene00003097	lys-8	-1.08165	1.39462e-13	1.01415e-11
WBGene00022861	dve-1	-1.08161	8.52738e-10	3.14145e-08
WBGene00016237	C29H12.6	-1.08124	5.15607e-06	5.8365e-05
WBGene00018392	insc-1	-1.08114	5.02069e-07	8.26916e-06
WBGene00011798	T16G1.4	-1.0807	0.000349496	0.00164774
WBGene00008215	C49F8.3	-1.08066	1.56748e-06	2.16012e-05
WBGene00000681	col-107	-1.08066	8.27591e-11	3.82972e-09
WBGene00009586	F40F9.10	-1.08059	0.000207263	0.00109685
WBGene00004052	parg-2	-1.08047	0.00124298	0.00462259
WBGene00003245	mig-13	-1.08006	1.68872e-06	2.29804e-05
WBGene00022418	igcm-4	-1.07987	3.72131e-09	1.17931e-07
WBGene00017243	F08C6.5	-1.07934	0.00149228	0.00535766
WBGene00009899	efl-3	-1.07802	7.03251e-10	2.65783e-08
WBGene00019189	H11L12.1	-1.07795	1.21246e-06	1.75086e-05
WBGene00007552	C13C12.2	-1.07785	0.000135678	0.000779693
WBGene00017983	F32D1.3	-1.0778	1.62623e-05	0.000145869
WBGene00016146	C26F1.1	-1.07595	0.000105911	0.000644926
WBGene00001758	gst-10	-1.07592	6.36268e-12	3.54937e-10
WBGene00014505	T05E11.9	-1.07533	1.36019e-11	7.14715e-10
WBGene00010745	dod-17	-1.07447	7.33771e-07	1.15706e-05
WBGene00009895	scl-2	-1.07423	2.70755e-10	1.12222e-08
WBGene00003710	nhr-120	-1.07018	4.08212e-07	6.98462e-06
WBGene00008390	D1086.3	-1.07005	3.41156e-10	1.38236e-08
WBGene00006655	tub-1	-1.06992	0.000296807	0.00144276
WBGene00017568	F18E9.1	-1.06794	0.00273911	0.00879506
WBGene00001707	grh-1	-1.06701	2.58063e-05	0.00021113
WBGene00006845	unc-122	-1.06667	0.00153101	0.00546181
WBGene00000694	col-120	-1.06547	8.48459e-05	0.000541154
WBGene00017892	F28B4.3	-1.06503	1.63348e-12	1.01946e-10
WBGene00004789	sgk-1	-1.06453	3.24264e-10	1.32049e-08
WBGene00018266	nhr-183	-1.06408	0.00022866	0.00118242
WBGene00006309	sul-2	-1.06392	0.000205891	0.0010903
WBGene00016088	clec-266	-1.06389	4.90266e-11	2.37677e-09
WBGene00022665	ZK154.1	-1.06251	3.20681e-05	0.000251682
WBGene00003706	nhr-116	-1.06194	0.000815331	0.00325672
WBGene00011166	chil-22	-1.06138	5.06216e-05	0.000359292
WBGene00010070	nep-17	-1.0605	2.04457e-08	5.22005e-07
WBGene00022858	ZK1193.2	-1.06044	2.15553e-09	7.16561e-08
WBGene00000478	cfz-2	-1.06003	1.20262e-07	2.46718e-06
WBGene00006363	syd-1	-1.05999	9.44873e-07	1.43976e-05
WBGene00000749	col-176	-1.05956	2.91977e-05	0.000233481
WBGene00002827	let-653	-1.05939	3.17881e-07	5.63435e-06
WBGene00006444	shn-1	-1.05933	4.69034e-07	7.76433e-06
WBGene00012032	T26C5.2	-1.05847	6.01479e-06	6.59764e-05
WBGene00017639	F20D6.10	-1.05832	7.20888e-06	7.59053e-05
WBGene00013982	ZK512.1	-1.05828	1.82917e-05	0.000160291
WBGene00001127	dyf-11	-1.05694	0.000294123	0.00143271
WBGene00000034	abu-11	-1.05627	0.000232263	0.00119839
WBGene00016547	C40A11.4	-1.05564	0.000391701	0.00180697
WBGene00000616	col-39	-1.05524	1.61426e-10	7.06847e-09
WBGene00016359	fbxb-88	-1.05499	9.91731e-06	9.83819e-05
WBGene00016957	atic-1	-1.05379	3.35626e-12	1.97365e-10
WBGene00001065	dpy-3	-1.05365	5.21667e-09	1.58534e-07
WBGene00022314	Y77E11A.14	-1.05244	0.00236279	0.00782426
WBGene00021321	Y34B4A.5	-1.05214	4.4801e-06	5.18298e-05
WBGene00018608	F48E3.9	-1.05192	0.000815079	0.00325672
WBGene00003885	osm-5	-1.05188	0.0015117	0.00540952
WBGene00004061	pmp-4	-1.05151	1.70056e-09	5.80721e-08
WBGene00009971	F53C11.1	-1.05011	1.70467e-09	5.80908e-08
WBGene00011235	suro-1	-1.04969	6.79606e-06	7.2734e-05
WBGene00020788	nep-22	-1.04913	3.95837e-13	2.72059e-11
WBGene00001208	egl-44	-1.04895	3.43659e-11	1.71713e-09
WBGene00017116	fbxb-78	-1.04859	0.00296573	0.00934407
WBGene00008352	fbxa-6	-1.04843	0.00163429	0.00575962
WBGene00008341	ttr-44	-1.0484	1.02029e-10	4.6294e-09
WBGene00019803	PDB1.1	-1.04823	7.74539e-10	2.87391e-08
WBGene00019146	H02F09.3	-1.04749	0.000808893	0.00324055
WBGene00021627	Y47D7A.15	-1.04715	9.72676e-06	9.70578e-05
WBGene00077525	C41G7.8	-1.04663	0.000526307	0.00228127
WBGene00000953	del-2	-1.04624	0.000944818	0.00368626
WBGene00009799	lgc-47	-1.04574	6.48121e-05	0.000437515
WBGene00002181	kal-1	-1.04418	1.42368e-08	3.82049e-07
WBGene00010039	F54C8.6	-1.04399	4.35043e-05	0.000319496
WBGene00015824	C16B8.4	-1.04371	9.46632e-06	9.48904e-05
WBGene00008711	F11E6.8	-1.04368	6.96236e-07	1.10321e-05
WBGene00020560	T19C3.2	-1.0433	0.000741394	0.00302444
WBGene00020194	T03G6.1	-1.04302	9.76854e-06	9.7321e-05
WBGene00004169	pqn-89	-1.04294	5.54639e-09	1.66925e-07
WBGene00016996	D1005.2	-1.04275	0.000103872	0.000635362
WBGene00016355	lact-5	-1.04267	1.34853e-05	0.000125737
WBGene00017834	F26F12.3	-1.04236	8.48491e-11	3.91393e-09
WBGene00010867	ifbp-1	-1.04221	9.81522e-10	3.52936e-08
WBGene00008616	fbxa-44	-1.04169	0.00255902	0.00834179
WBGene00015545	C06G1.1	-1.04156	1.75129e-05	0.000154785
WBGene00011977	T24B8.3	-1.04153	1.29455e-11	6.84638e-10
WBGene00000789	cpz-2	-1.04121	4.22899e-13	2.87639e-11
WBGene00007336	C05C12.4	-1.03944	2.59196e-09	8.46102e-08
WBGene00000792	crb-1	-1.03845	9.96105e-07	1.4982e-05
WBGene00011042	R05H10.1	-1.03799	0.00305312	0.0095731
WBGene00020125	cest-19	-1.03763	0.000221213	0.00115159
WBGene00001432	fkb-7	-1.03713	5.46699e-06	6.10781e-05
WBGene00220094	T25C12.12	-1.03702	0.000436028	0.00196298
WBGene00008944	F19B2.5	-1.03644	6.90545e-12	3.8001e-10
WBGene00003243	mig-10	-1.03643	1.05733e-10	4.7577e-09
WBGene00010468	K01D12.9	-1.03611	0.000138778	0.000793456
WBGene00014159	arrd-4	-1.03598	2.265e-05	0.000190374
WBGene00000491	che-12	-1.03192	0.000116907	0.000694492
WBGene00077521	maf-1	-1.03137	2.86366e-05	0.000229898
WBGene00022538	ZC190.4	-1.03118	9.37089e-07	1.43058e-05
WBGene00045379	C45B11.6	-1.03099	0.000158892	0.000886064
WBGene00013838	fbxa-31	-1.03074	0.000573187	0.00244287
WBGene00016295	fbxc-40	-1.03039	2.60044e-06	3.30707e-05
WBGene00000979	dhs-16	-1.03037	0.0016306	0.00574958
WBGene00000058	acr-19	-1.03035	0.00105001	0.00403484
WBGene00021333	Y34D9A.8	-1.0283	0.000194138	0.00104058
WBGene00021533	Y42G9A.3	-1.02637	1.75627e-07	3.37357e-06
WBGene00011796	T16G1.2	-1.02621	0.00312321	0.00975907
WBGene00008376	D1054.9	-1.02549	2.25446e-05	0.000189684
WBGene00018725	kreg-1	-1.02425	0.000789885	0.00317925
WBGene00003675	nhr-85	-1.02297	0.00148374	0.00533407
WBGene00015756	C14C6.2	-1.02172	2.04418e-08	5.22005e-07
WBGene00017361	F10E9.12	-1.02068	5.33415e-06	5.98402e-05
WBGene00019532	K08D10.9	-1.01974	0.00265123	0.00858224
WBGene00022047	Y66H1A.5	-1.01813	1.98527e-08	5.09062e-07
WBGene00018738	swip-10	-1.01777	0.00123057	0.00458377
WBGene00017350	F10E7.9	-1.01752	4.88483e-08	1.11754e-06
WBGene00004156	pqn-74	-1.01631	4.56848e-07	7.578e-06
WBGene00020740	T23F4.2	-1.01621	2.1407e-05	0.000182183
WBGene00022837	ceh-45	-1.01584	0.00273425	0.00878971
WBGene00019843	R03E9.2	-1.01575	2.14668e-05	0.000182406
WBGene00016335	gba-1	-1.01522	1.38009e-08	3.70961e-07
WBGene00004300	ram-2	-1.01511	2.90606e-10	1.19538e-08
WBGene00017755	zip-8	-1.01379	6.14393e-10	2.38282e-08
WBGene00003163	mdl-1	-1.0132	2.48455e-10	1.04038e-08
WBGene00001250	elt-2	-1.01274	3.0428e-06	3.78641e-05
WBGene00019731	M02D8.5	-1.01181	2.18366e-05	0.000184949
WBGene00004394	rol-1	-1.01116	1.062e-06	1.57981e-05
WBGene00000266	bre-1	-1.01092	7.35415e-09	2.13533e-07
WBGene00020921	W01C8.5	-1.01087	6.49268e-10	2.50614e-08
WBGene00001841	hen-1	-1.01066	0.00291239	0.00921342
WBGene00020455	fbxa-59	-1.01044	1.59604e-05	0.000143714
WBGene00022490	Y119D3B.13	-1.00979	7.687e-09	2.22404e-07
WBGene00016533	C39D10.6	-1.00888	0.00151977	0.00543361
WBGene00019320	K02E10.6	-1.00873	0.00225457	0.0075378
WBGene00000086	aex-3	-1.00835	5.31751e-06	5.97358e-05
WBGene00011495	T05F1.11	-1.00832	5.12011e-06	5.80791e-05
WBGene00044728	Y53F4B.45	-1.008	5.65218e-09	1.68315e-07
WBGene00004719	sad-1	-1.00743	2.10476e-06	2.78509e-05
WBGene00021213	Y18H1A.9	-1.00682	0.000504965	0.00219989
WBGene00012777	lact-8	-1.00649	0.000115802	0.00069146
WBGene00008220	C50B6.7	-1.00637	6.36209e-11	3.02106e-09
WBGene00002137	inx-15	-1.00603	2.52301e-09	8.25247e-08
WBGene00016545	C40A11.2	-1.00532	0.00162186	0.00572946
WBGene00013455	ssu-2	-1.00423	0.000988883	0.00383248
WBGene00008019	C38H2.2	-1.00289	5.86652e-09	1.74379e-07
WBGene00006985	zig-8	-1.00284	4.24997e-05	0.000313531
WBGene00000463	ceh-43	-1.00265	2.57356e-08	6.45381e-07
WBGene00009094	F23H12.5	-1.00216	3.90238e-05	0.000292526
WBGene00011756	ctg-2	-1.00191	6.75703e-08	1.48098e-06
