# Supplementary material for: Reprogramming of the transcriptome after heat stress mediates heat hormesis in Caenorhabditis elegans
Source: Nat Commun. 2023 Jul 13;14:4176. doi: 10.1038/s41467-023-39882-8 (PMC10345090; doi:10.1038/s41467-023-39882-8)
Supplement: Supplementary file 5 — Supplementary Data 2 [file 41467_2023_39882_MOESM5_ESM.xlsx]

## Sheet: Class I genes
Supplementary Data 2: Differentially expressed genes are classified from post-HS responsive genes (heat map).
	Class I genes ( up)
heat map row number	Gene ID	gene name	log 2FC (WT HS/20°C)	log 2FC (WT HS+RE/20°C)	log 2FC (endu-2(lf) HS/20°C)	log 2FC (endu-2(lf) HS+RE/20°C)
1	WBGene00002018	hsp-16.41	7.62739	6.79044	4.95867	0.946484
2	WBGene00002016	hsp-16.2	7.55623	6.62278	4.85006	1.24043
3	WBGene00002026	hsp-70	8.20949	6.46101	5.33438	1.6819
4	WBGene00013154	Y53F4B.7	5.20758	4.45937	3.00942	0.227894
5	WBGene00008944	F19B2.5	3.65328	3.64813	3.52691	0.53083
6	WBGene00009691	F44E5.4	6.79676	3.30904	3.32259	0.104081
7	WBGene00014454	MTCE.7	5.30449	3.24176	1.92688	-0.352393
8	WBGene00013171	Y53F4B.25	3.54669	3.13503	2.64763	0.213675
9	WBGene00022866	ZK1240.1	3.52408	3.11113	4.1777	0.150026
10	WBGene00009692	F44E5.5	6.31795	3.02461	3.26964	0.484026
11	WBGene00045238	rpr-1	5.0513	2.91531	3.57054	0.147975
12	WBGene00022872	ZK1240.8	3.61627	2.85853	2.41467	0.69836
13	WBGene00014181	ZK1010.8	2.942	2.61105	2.13979	1.30969
14	WBGene00018020	F33H12.6	4.66272	2.51696	5.91148	0.0314137
15	WBGene00021862	fbxa-48	2.89657	2.49742	2.82773	0.626979
16	WBGene00014196	ZK1053.1	2.82603	2.44538	2.85116	0.0731617
17	WBGene00003332	mir-239.1	2.17813	2.16901	0.819443	0.698282
18	WBGene00014197	ZK1053.2	3.44633	2.12831	3.46162	-0.094808
19	WBGene00011231	R11A5.3	3.91947	2.08642	2.32036	0.517967
20	WBGene00194925	K08D8.11	2.48948	2.08601	4.20871	0.0708582
21	WBGene00021799	Y53G8AL.1	2.54949	2.00524	1.31186	0.204297
22	WBGene00007632	C16C10.13	2.07567	1.78684	2.68933	0.369718
23	WBGene00012942	Y47D3B.6	3.91871	1.77603	1.17942	-0.1416
24	WBGene00012618	dct-10	6.85876	1.71984	2.91765	0.24789
25	WBGene00014472	MTCE.33	3.61519	1.69854	3.29099	0.081451
26	WBGene00009778	F46C5.1	3.84026	1.64985	0.914471	0.386878
27	WBGene00022951	C30E1.9	3.27381	1.59844	2.10087	-0.00781053
28	WBGene00023345	T12B5.9	1.69361	1.58651	2.73385	0.231126
29	WBGene00006650	tts-1	1.57765	1.56681	0.915684	0.472558
30	WBGene00045515	nhr-291	2.7632	1.55029	2.33539	1.72391
31	WBGene00196687	C09B8.12	2.29702	1.53272	2.43261	0.523927
32	WBGene00020585	clec-178	1.59951	1.5011	1.74639	0.100035
33	WBGene00004131	tent-5	2.37136	1.48144	2.10105	0.101208
34	WBGene00006044	ssp-16	1.51494	1.43878	1.57164	-0.0299537
35	WBGene00002013	hsp-12.6	2.1014	1.41373	1.35323	0.0817331
36	WBGene00008945	F19B2.6	1.88329	1.34342	1.08401	0.0970158
37	WBGene00013483	nhr-241	5.24497	1.3298	1.5108	0.016327
38	WBGene00044180	C47E8.11	4.44807	1.31485	1.73405	0.154618
39	WBGene00019644	cpt-4	1.43013	1.31273	1.10217	0.0320336
40	WBGene00001542	gcy-17	1.38049	1.26999	3.40142	0.492993
41	WBGene00011607	T08D2.2	1.57174	1.25091	2.35258	-0.0246256
42	WBGene00020840	spch-3	2.49187	1.24617	2.22467	0.105511
43	WBGene00012456	Y17D7C.2	5.74038	1.24483	2.52547	0.318993
44	WBGene00000629	col-52	1.40894	1.22312	2.42539	0.306839
45	WBGene00019920	acs-15	2.61355	1.20743	5.71478	0.252596
46	WBGene00219916	F26D10.23	4.12717	1.19507	0.839492	0.00624391
47	WBGene00011617	T08G3.4	1.8913	1.18764	3.99802	0.271765
48	WBGene00003844	odc-1	1.84685	1.17779	1.35726	-0.716671
49	WBGene00012813	Y43F8B.2	3.04557	1.17638	2.82119	0.0673924
50	WBGene00014157	ZK930.7	1.28257	1.14747	2.11061	0.153784
51	WBGene00020799	T25D10.1	2.15588	1.14376	2.20186	0.141545
52	WBGene00003333	mir-239.2	1.39072	1.12331	2.85146	0.915586
53	WBGene00016440	gipc-1	2.18439	1.11552	2.29998	0.0369604
54	WBGene00021382	Y37F4.1	3.47389	1.10847	1.30373	0.190256
55	WBGene00008943	srz-36	1.28507	1.10812	0.788433	-0.477472
56	WBGene00010460	clec-142	1.13671	1.10787	1.16457	0.0814835
57	WBGene00006449	alg-4	1.62898	1.09943	1.60808	0.32551
58	WBGene00013713	Y106G6G.4	1.26087	1.09222	1.30362	0.710792
59	WBGene00007631	wht-3	2.42664	1.07733	2.85353	-0.460692
60	WBGene00021072	W07B8.4	1.76034	1.07398	-0.166207	-0.349572
61	WBGene00021599	srt-42	4.56049	1.07346	2.40953	0.0695684
62	WBGene00022581	ZC262.4	1.70865	1.06909	2.56344	0.329245
63	WBGene00013172	Y53F4B.26	2.49403	1.06866	5.21707	0.201835
64	WBGene00000546	clp-6	1.26152	1.0641	1.02429	0.0732522
65	WBGene00015306	C01G5.4	1.27331	1.05731	1.40418	0.0651968
66	WBGene00007992	fipr-24	1.72668	1.03986	2.9953	0.510882
67	WBGene00011176	R09E10.6	2.37514	1.02168	2.17908	0.478819
68	WBGene00013771	Y113G7C.1	1.13217	1.00937	2.20366	0.125553
69	WBGene00007307	spch-1	1.25411	1.00723	1.70128	-0.110303
70	WBGene00014089	ZK822.1	1.36792	1.0032	0.622684	0.485627
	Class I genes ( down)
	Gene ID	gene name	log 2FC (WT HS/20°C)	log 2FC (WT HS+RE/20°C)	log 2FC (endu-2(lf) HS/20°C)	log 2FC (endu-2(lf) HS+RE/20°C)
71	WBGene00001104	asp-13	-3.50237	-2.0692	-2.59304	-0.979621
72	WBGene00003093	F22E5.1	-1.70794	-1.36892	-2.47421	0.0182946
73	WBGene00003877	F32D8.11	-1.36186	-1.27972	-1.19941	-0.393176
74	WBGene00003939	Y71A12B.11	-2.38433	-1.26942	-1.60282	-0.311102
75	WBGene00004814	sdz-30	-2.0632	-1.21814	-1.48254	-0.416807
76	WBGene00006902	fpn-1.2	-1.34999	-1.18978	-1.73105	-0.000226601
77	WBGene00007358	vmo-1	-1.36642	-1.17832	-0.405406	-0.12235
78	WBGene00011432	T15B7.1	-1.31193	-1.16279	-0.852342	-0.654906
79	WBGene00012631	ZK1025.3	-1.6571	-1.15433	-1.70063	-0.151425
80	WBGene00013233	lys-4	-1.35069	-1.15121	-0.816512	-0.163245
81	WBGene00013508	fbxb-48	-1.63714	-1.15105	-0.6803	-0.121368
82	WBGene00014183	fbxb-36	-1.61877	-1.14856	-0.975031	-0.103211
83	WBGene00015660	fbxb-38	-1.54137	-1.10654	-1.69141	-0.101873
84	WBGene00016337	pept-1	-1.29806	-1.10486	-2.50802	0.172757
85	WBGene00017211	pax-3	-1.47804	-1.09594	-0.83357	0.0695423
86	WBGene00017418	sdz-33	-2.09141	-1.07838	-0.921959	-0.23323
87	WBGene00017703	dsl-2	-1.82713	-1.07582	-1.59138	-0.433908
88	WBGene00017881	ZK6.6	-1.34055	-1.06658	-0.43388	-0.100133
89	WBGene00018437	F13B6.3	-1.58299	-1.06505	-2.32225	-0.0647015
90	WBGene00018444	skr-8	-1.66297	-1.06274	-0.851844	-0.420574
91	WBGene00018489	catp-3	-1.46478	-1.05736	-0.0456062	-0.199759
92	WBGene00018640	F46E10.2	-2.01894	-1.03582	-0.904141	-0.175963
93	WBGene00019977	lact-6	-1.09694	-1.02965	-0.970321	-0.393977
94	WBGene00020516	btb-8	-2.24316	-1.02943	-0.664443	-0.339891
95	WBGene00020537	vet-6	-2.35895	-1.02692	-1.40836	-0.170559
96	WBGene00022641	fbxb-33	-2.06722	-1.0169	-0.452778	-0.0509363
97	WBGene00043302	fbxb-37	-2.03999	-1.01124	-0.872948	-0.26143
98	WBGene00044314	F49E10.2	-1.68925	-1.00704	-0.788836	0.339138

## Sheet: Class II genes
	Class II genes (up)
heat map row number	Gene ID	gene Name	log 2FC (WT HS/20°C)	log 2FC (WT HS+RE/20°C)	log 2FC (endu-2(lf) HS/20°C)	log 2FC (endu-2(lf) HS+RE/20°C)
99	WBGene00007723	C25F9.2	3.49093	7.43162	-0.0802838	0.419945
100	WBGene00013170	Y53F4B.24	4.16669	5.77337	3.30341	1.31858
101	WBGene00021601	Y46H3A.5	2.531	5.30034	0.599132	-0.245024
102	WBGene00019858	R03H10.6	1.97521	5.23846	0.717393	1.24988
103	WBGene00019136	F59H6.5	4.11841	4.60892	4.71327	0.598327
104	WBGene00007366	C06B3.7	1.36334	4.50654	0.934748	0.280069
105	WBGene00013155	Y53F4B.8	4.29224	4.40606	3.96833	1.10825
106	WBGene00008602	oac-14	1.4599	4.09089	0.862987	0.230887
107	WBGene00012101	zip-10	2.13626	3.62558	1.23225	0.54197
108	WBGene00014193	nhr-247	2.01739	3.1442	1.26011	0.239481
109	WBGene00010752	K10G4.3	1.29759	3.04084	1.92194	-0.0896479
110	WBGene00022382	Y94H6A.10	2.26774	2.99208	2.96335	0.703168
111	WBGene00011737	sqst-1	1.62429	2.98847	1.25608	0.614343
112	WBGene00044358	Y71G12B.33	2.47625	2.7323	3.45641	0.991276
113	WBGene00015937	C17H12.12	1.50676	2.59185	0.628093	0.155312
114	WBGene00005902	srx-11	2.25059	2.57052	2.09579	0.217818
115	WBGene00018997	F57B9.3	1.64744	2.46444	0.742638	0.60625
116	WBGene00021050	W05H9.3	1.21202	2.19103	0.794915	0.248355
117	WBGene00021892	Y54G2A.28	1.94131	2.11174	4.69613	0.456576
118	WBGene00019248	H27M09.5	1.15113	1.9685	1.45856	0.143558
119	WBGene00021262	fbxa-74	1.17556	1.92748	-0.0759353	0.381132
120	WBGene00021487	comt-3	1.1821	1.81983	1.26088	0.639573
121	WBGene00000097	aip-1	1.51292	1.81016	2.64175	0.0230004
122	WBGene00001875	his-1	1.36648	1.80544	1.35145	0.114177
123	WBGene00015929	C17H12.3	1.20342	1.79019	1.28223	-0.0509144
124	WBGene00019586	K09F6.3	1.15657	1.59714	1.29462	0.0360455
125	WBGene00012140	T28F4.5	1.26628	1.40029	1.56088	0.111039
126	WBGene00018999	F57B9.8	1.19886	1.39149	0.858995	0.193907
127	WBGene00019783	M70.1	1.21223	1.31387	2.64293	0.408211
128	WBGene00021479	oac-55	1.06012	1.31287	1.85163	0.0975758
129	WBGene00018225	nep-14	1.28107	1.29341	0.996118	-0.0268602
130	WBGene00007987	C36H8.1	1.16047	1.17996	1.40906	-0.101688
	Class II genes (down)
	Gene ID	gene Name	log 2FC (WT HS/20°C)	log 2FC (WT HS+RE/20°C)	log 2FC (endu-2(lf) HS/20°C)	log 2FC (endu-2(lf) HS+RE/20°C)
131	WBGene00004062	pmp-5	-1.13405	-1.45263	-1.04582	-0.642271
132	WBGene00008354	gcsh-1	-1.01291	-1.17953	-1.49158	0.14742
133	WBGene00013996	ZK550.2	-1.03441	-1.12996	-1.6354	-0.405654
134	WBGene00015695	ugt-26	-1.15769	-1.16126	-0.5319	-0.265287
135	WBGene00016431	C35A11.4	-1.30653	-1.32403	-1.37433	-0.178124

## Sheet: Class III genes
	Class III genes (up)
heat map row number	Gene ID	gene Name	log 2FC (WT HS/20°C)	log 2FC (WT HS+RE/20°C)	log 2FC (endu-2(lf) HS/20°C)	log 2FC (endu-2(lf) HS+RE/20°C)
136	WBGene00016783	irg-2	-0.369422	6.66711	-1.31777	0.301828
137	WBGene00045457	F33H12.7	-0.646368	6.25333	-2.8425	0.893653
138	WBGene00015598	fbxa-163	0.182511	5.90559	-3.44036	0.454189
139	WBGene00009957	F53B2.8	-0.80838	5.73532	-0.94885	0.29714
140	WBGene00012961	Y47H10A.5	-0.455803	5.19368	-0.877762	0.33621
141	WBGene00045412	C25F9.12	0.363857	5.12644	0.4058	-0.220177
142	WBGene00016785	C49G7.7	-0.78212	4.90419	-1.66056	0.25231
143	WBGene00019404	K05B2.4	0.37805	4.81227	-1.76636	0.224923
144	WBGene00044644	B0205.13	0.428484	4.68363	0.81194	0.582409
145	WBGene00270321	Y41C4A.32	-0.272042	4.56884	-1.82119	1.81543
146	WBGene00019593	K09F6.10	0.68686	4.53829	-1.10684	0.369139
147	WBGene00045416	Y37H2A.14	-0.922492	4.41376	-2.29326	0.884708
148	WBGene00045411	C25F9.11	-0.445577	4.36813	-0.81352	0.252724
149	WBGene00007506	fbxc-58	-0.511611	4.32715	-0.975777	0.112219
150	WBGene00007440	C08E8.4	-0.182772	4.32605	-1.27246	0.414332
151	WBGene00044402	Y82E9BL.18	0.133432	4.3127	-2.2582	1.05413
152	WBGene00194713	F19B10.13	0.490527	4.11348	-0.0735044	0.356143
153	WBGene00020472	lips-11	0.0134906	4.11028	-1.58036	0.456413
154	WBGene00010470	cdr-4	0.654336	4.07054	1.24886	0.507209
155	WBGene00016845	C50F7.5	0.396466	3.97473	-0.244805	0.416556
156	WBGene00020579	T19D12.4	-1.46487	3.94528	-2.04795	0.327582
157	WBGene00008577	F08G2.5	-0.449655	3.94264	-0.609233	0.507537
158	WBGene00023483	Y75B8A.39	0.203823	3.86262	0.181468	0.196015
159	WBGene00011957	T23F11.6	-0.108828	3.72253	-0.526162	0.178855
160	WBGene00004002	pgp-8	-0.555045	3.63942	-1.35695	0.133648
161	WBGene00021979	Y58A7A.5	0.851728	3.62549	0.594769	0.535609
162	WBGene00007097	B0024.4	-1.01793	3.60237	-2.20414	-0.0423314
163	WBGene00022848	ZK1055.7	-0.100935	3.56539	-0.884744	1.19935
164	WBGene00010822	M01G12.9	-0.647787	3.51136	-1.01552	0.0492898
165	WBGene00017705	F22E5.6	0.133164	3.50422	-1.15993	0.351874
166	WBGene00020774	T24E12.5	-0.758051	3.47128	-1.48905	0.612946
167	WBGene00019273	H43E16.1	-0.803611	3.42718	-2.03521	0.322943
168	WBGene00012467	arrd-8	0.0303412	3.34987	-0.846535	0.865276
169	WBGene00022419	Y102A11A.9	-0.104055	3.33326	-0.655614	0.680253
170	WBGene00022570	sdz-35	0.21682	3.29232	-0.301428	0.598424
171	WBGene00012683	asp-17	0.456213	3.29115	-0.133182	0.599243
172	WBGene00010296	dgat-2	0.262047	3.27025	0.146297	-0.0301571
173	WBGene00008099	C44H9.4	-0.220741	3.26914	-0.196314	0.281208
174	WBGene00013837	fbxa-30	-0.10136	3.26719	-0.599265	0.416731
175	WBGene00015597	fbxa-162	-0.551964	3.2563	-1.45488	0.415485
176	WBGene00011213	R10E8.8	0.325768	3.20228	-1.04706	0.807239
177	WBGene00004003	pgp-9	-0.113869	3.20191	-1.73059	1.02469
178	WBGene00008900	F16H6.10	0.00771341	3.1742	-1.27824	0.682674
179	WBGene00015048	faah-2	0.230075	3.11696	-0.306215	0.231456
180	WBGene00020580	T19D12.5	-0.0469446	3.08282	-0.494959	0.502847
181	WBGene00018725	kreg-1	-0.8802	3.07265	-0.139963	0.397069
182	WBGene00019564	K09D9.1	-2.10067	2.94976	-0.649414	0.195967
183	WBGene00019973	R09A1.3	0.400769	2.8448	-0.219937	0.434159
184	WBGene00020228	T05A8.2	0.139782	2.82877	-1.4154	0.0961284
185	WBGene00016788	C49G7.10	-0.415694	2.82135	0.665042	0.319856
186	WBGene00009801	ipla-2	0.0102498	2.81586	-0.132291	0.148475
187	WBGene00004096	pqm-1	-0.0715698	2.79667	-0.119493	0.829507
188	WBGene00077593	C49G7.12	-0.643837	2.77433	-1.55375	1.01725
189	WBGene00000841	cul-6	-0.0393699	2.7242	-0.359786	0.743188
190	WBGene00020740	T23F4.2	0.0537525	2.70899	-0.473992	0.350487
191	WBGene00020455	fbxa-59	0.928742	2.70498	1.23786	0.0584025
192	WBGene00009431	dct-17	-1.33117	2.69226	-1.48804	0.566084
193	WBGene00013838	fbxa-31	-0.109448	2.67626	0.816258	0.549331
194	WBGene00021339	Y34F4.4	-0.512578	2.63816	-0.272381	0.578311
195	WBGene00022333	fbxa-27	-0.144252	2.61935	0.164728	0.652243
196	WBGene00044284	spp-21	0.259009	2.6136	0.431132	2.2227
197	WBGene00011494	T05F1.9	-0.224424	2.57013	-1.65721	0.309807
198	WBGene00000191	arl-7	0.214673	2.5687	1.49048	0.431294
199	WBGene00020760	T24C4.4	-2.64418	2.56555	-1.55228	0.865176
200	WBGene00219491	Y53F4B.62	0.0299128	2.52607	1.51666	1.06787
201	WBGene00022847	ZK1055.6	-0.0715081	2.524	-0.261819	0.778612
202	WBGene00000266	bre-1	-0.2133	2.52209	-1.01328	1.30809
203	WBGene00010821	M01G12.7	-0.0937767	2.50991	-1.46517	-0.0938927
204	WBGene00019659	K11H12.3	0.799992	2.50482	0.213014	-0.386861
205	WBGene00023423	F43C1.7	-0.215682	2.49839	0.0937001	0.192266
206	WBGene00005551	sri-39	0.0406476	2.49576	0.00413699	0.0926626
207	WBGene00018259	F41B4.3	-0.177776	2.48526	0.930438	0.328351
208	WBGene00044757	Y55F3BR.11	0.46643	2.4546	0.256789	0.261538
209	WBGene00017467	F14F9.4	-0.948223	2.43073	-1.30587	0.0453226
210	WBGene00019146	H02F09.3	-0.969194	2.4298	-1.12116	0.531021
211	WBGene00017504	F16B4.2	-0.17343	2.42584	-0.807952	0.274084
212	WBGene00022736	ZK418.7	-0.85024	2.42454	-0.334442	0.466512
213	WBGene00007725	C25F9.5	0.0950658	2.4115	-0.65676	0.559558
214	WBGene00021977	Y58A7A.3	-0.734111	2.3964	0.268995	0.511548
215	WBGene00018724	F53A9.1	-0.441841	2.38758	-0.101003	-0.107336
216	WBGene00004061	pmp-4	-0.367597	2.38206	-1.38668	0.559309
217	WBGene00001770	gst-22	-0.551594	2.38155	-1.07314	0.53959
218	WBGene00001158	ech-9	-0.625793	2.37611	-0.520459	0.311903
219	WBGene00002274	lec-11	-0.784891	2.36567	-0.631718	0.71089
220	WBGene00015479	wht-1	-0.340028	2.36548	-0.355465	0.138428
221	WBGene00006539	tbb-6	-0.0601927	2.35699	1.83597	0.875384
222	WBGene00016997	cebp-1	0.850819	2.33391	1.76793	0.116334
223	WBGene00006718	ubc-23	-0.23264	2.32363	0.133532	0.37334
224	WBGene00022346	pals-17	0.103938	2.31763	-0.636421	0.885697
225	WBGene00013845	fbxa-37	-0.474971	2.30796	-0.321493	0.217045
226	WBGene00013763	Y113G7B.14	0.533046	2.29962	0.10835	0.779349
227	WBGene00194926	K08D8.12	0.0318581	2.29771	0.524916	0.384401
228	WBGene00012910	Y46G5A.20	-0.637736	2.22308	-0.381557	0.163308
229	WBGene00022572	ZC239.14	-0.325522	2.22184	-0.543464	0.795697
230	WBGene00009432	cld-9	-0.524946	2.20343	-1.20563	1.1534
231	WBGene00019060	acox-3	0.224128	2.18732	-1.2375	0.283951
232	WBGene00005833	srw-86	-0.312594	2.18535	-0.894785	0.201796
233	WBGene00006628	tsp-2	-1.52257	2.17739	-2.37877	0.351263
234	WBGene00002120	ins-37	0.147559	2.17537	-0.420547	0.0327928
235	WBGene00000512	ckb-2	0.0335663	2.17413	0.358883	0.8957
236	WBGene00220140	Y34F4.7	0.224905	2.15496	0.193983	0.165881
237	WBGene00019859	R03H10.7	-0.651481	2.15124	-0.990696	0.125072
238	WBGene00013623	fbxa-90	0.191605	2.14915	0.171449	0.197
239	WBGene00015167	B0403.3	-0.11564	2.13756	0.491429	0.165617
240	WBGene00010475	K01F9.2	-0.320853	2.13589	-0.0489334	1.54913
241	WBGene00004859	sma-5	-0.16846	2.12546	-0.504767	0.637973
242	WBGene00006533	tba-7	-0.129026	2.11761	-1.21834	0.572154
243	WBGene00015596	fbxa-161	-0.041802	2.11588	-0.201714	0.293684
244	WBGene00043995	F40F12.9	-0.178217	2.11436	0.179754	0.309652
245	WBGene00002188	kgb-2	0.127343	2.09691	-0.128339	0.51032
246	WBGene00006627	tsp-1	-1.29735	2.09486	-2.11167	0.421582
247	WBGene00015259	dod-20	0.0912689	2.09417	-0.766989	0.0358079
248	WBGene00015574	irg-1	0.0145351	2.09074	-1.15747	0.809896
249	WBGene00219709	linc-37	0.643341	2.09007	0.0611687	0.21976
250	WBGene00009428	F35E12.4	0.286803	2.08888	-1.36799	0.304864
251	WBGene00006454	aex-4	-0.747556	2.08293	-1.79177	0.0682081
252	WBGene00000190	warf-1	-0.279834	2.07868	0.205346	0.474926
253	WBGene00016862	cest-32	-0.215934	2.0733	0.61689	0.501857
254	WBGene00015716	sox-4	-0.497121	2.07239	-0.146251	0.437039
255	WBGene00021703	cpt-3	0.637951	2.0688	-0.233076	0.77605
256	WBGene00004809	skr-3	-0.198207	2.06576	-0.459819	0.790532
257	WBGene00007716	fbxa-82	-0.418154	2.0464	-0.434081	0.068229
258	WBGene00012824	Y43F8B.14	-0.408527	2.04512	-1.15186	0.0808416
259	WBGene00020486	T13C5.6	-0.377861	2.03414	-0.0339678	0.372888
260	WBGene00000545	clp-4	0.262281	2.03338	-0.597386	1.17059
261	WBGene00012451	Y17D7B.3	0.112302	2.03305	-0.0492669	0.317709
262	WBGene00077525	C41G7.8	0.209454	2.02416	-0.243641	0.524213
263	WBGene00012622	Y38H6C.9	0.0977018	2.01159	0.203231	0.0435202
264	WBGene00185092	K08D8.7	0.0777672	2.00526	-0.388405	0.519214
265	WBGene00021978	Y58A7A.4	0.422705	2.00378	0.338256	0.399232
266	WBGene00045393	F26D11.13	0.321137	1.99663	-1.19534	0.181052
267	WBGene00016425	C34H4.2	-0.70303	1.99259	-1.02698	0.675633
268	WBGene00002008	hsp-4	0.493799	1.9663	1.52343	-0.0988825
269	WBGene00008988	F20G2.5	-0.643468	1.94329	-1.33746	0.174185
270	WBGene00022823	ZK813.4	-0.442891	1.93746	-1.2742	0.253002
271	WBGene00012464	arrd-7	-0.200179	1.92505	-0.918792	0.0585445
272	WBGene00044403	fbxa-219	-0.437407	1.92474	-0.186937	0.403588
273	WBGene00021520	Y41D4B.18	-0.0458612	1.92307	-0.867372	0.542689
274	WBGene00010125	dod-22	0.23965	1.92038	-0.848351	0.163626
275	WBGene00022181	pho-9	-0.320646	1.91512	-0.439103	0.0431003
276	WBGene00016190	rcs-1	-0.112066	1.91286	-0.475746	0.175221
277	WBGene00015100	B0280.2	0.996881	1.90518	0.614572	0.583186
278	WBGene00045404	C06C3.11	0.175461	1.90322	0.0916597	0.132936
279	WBGene00022413	Y102A11A.3	0.488042	1.89869	-0.500493	0.442742
280	WBGene00009595	cbp-3	0.486921	1.88896	0.483427	0.111902
281	WBGene00019579	oac-57	-0.0068993	1.88416	0.163462	0.139113
282	WBGene00012533	fbxa-209	0.263803	1.88332	-0.249016	0.141799
283	WBGene00007717	C25D7.5	-1.58876	1.87782	-1.03319	0.285196
284	WBGene00018966	F56D2.5	-0.80157	1.87619	0.131408	0.216777
285	WBGene00002187	kgb-1	0.0451074	1.8516	-0.555455	0.0404405
286	WBGene00020972	trpl-2	-0.253351	1.85131	-1.19802	0.581952
287	WBGene00019660	K11H12.4	-1.93493	1.84754	-1.93079	0.390568
288	WBGene00002094	ins-11	0.0211589	1.84692	-0.448353	0.11997
289	WBGene00007522	C11E4.8	0.235356	1.84	-0.098358	0.904324
290	WBGene00007180	B0457.6	0.466365	1.83452	0.439184	0.551522
291	WBGene00008850	F15B9.6	0.971092	1.81746	2.14821	0.32461
292	WBGene00021256	Y22D7AR.2	0.94445	1.81231	-0.195228	0.330056
293	WBGene00206494	C15H11.16	0.00691542	1.81047	-0.768785	0.22564
294	WBGene00010850	M04C3.1	-0.718436	1.78745	-0.580919	1.02622
295	WBGene00022324	fbxa-26	0.162228	1.78561	0.193161	0.452637
296	WBGene00021556	Y45G5AM.3	-0.352527	1.78548	-0.392222	0.759233
297	WBGene00011190	swt-6	-0.786272	1.78515	-0.415643	0.555063
298	WBGene00012923	fbxa-128	-0.249262	1.77805	-0.27793	0.104732
299	WBGene00022861	dve-1	-0.900408	1.77705	-1.03904	0.200168
300	WBGene00016424	C34H4.1	-0.335547	1.76655	-0.732836	0.369371
301	WBGene00004796	sid-2	-0.351539	1.74958	-0.251007	0.601437
302	WBGene00006470	tag-120	-0.393764	1.74254	-0.217593	0.391426
303	WBGene00004057	pmk-3	-0.345245	1.74043	-0.524279	0.408345
304	WBGene00006467	magu-2	-0.787024	1.73421	-1.0476	0.147071
305	WBGene00017764	F25A2.1	-1.12812	1.72987	-1.08942	0.325579
306	WBGene00015933	C17H12.8	-1.53757	1.71682	-0.933823	0.459361
307	WBGene00008019	C38H2.2	-0.0853494	1.71626	-0.416399	0.358778
308	WBGene00004405	rop-1	0.497067	1.70721	0.251893	-0.752329
309	WBGene00021253	Y22D7AL.15	0.87358	1.70313	0.441597	0.552633
310	WBGene00018990	klf-1	0.189594	1.69886	0.469456	0.514471
311	WBGene00014000	ZK550.6	0.752393	1.69751	0.106493	0.0342021
312	WBGene00002021	hsp-17	-0.520258	1.6964	1.04632	0.641194
313	WBGene00044241	C53D6.11	-0.424881	1.68411	0.174126	0.22486
314	WBGene00017226	fbxa-53	0.410266	1.68369	-0.171929	0.106806
315	WBGene00013227	Y56A3A.6	0.398396	1.68251	0.169692	0.331665
316	WBGene00007689	C18E9.9	-0.217991	1.67478	0.233934	0.418758
317	WBGene00008644	F10C2.3	-1.58273	1.67321	-1.61271	0.251754
318	WBGene00001063	dpy-1	-0.116707	1.67274	-0.20031	0.310172
319	WBGene00235271	C49C8.8	0.759723	1.66198	-0.448353	-0.0887037
320	WBGene00018145	F37C4.5	0.653775	1.66186	0.295979	0.583682
321	WBGene00016585	oac-59	-0.961357	1.66069	-1.05137	0.409031
322	WBGene00019782	M60.7	0.164139	1.649	0.412585	0.573167
323	WBGene00007919	cup-16	-0.357716	1.64348	-0.960603	0.0488446
324	WBGene00008726	F13A7.11	-0.634799	1.63984	0.280828	0.330312
325	WBGene00016219	pals-24	-0.462025	1.62845	-1.16673	0.379325
326	WBGene00007460	C08F11.13	0.00013466	1.62589	-0.494184	0.494252
327	WBGene00012450	Y17D7B.2	-0.814544	1.62175	0.273462	0.397147
328	WBGene00271651	F19B10.14	-0.141716	1.61357	0.582905	0.0688356
329	WBGene00018266	nhr-183	-0.735947	1.60775	-0.883307	0.547135
330	WBGene00015057	gad-3	-0.213798	1.60618	0.432798	0.274237
331	WBGene00020474	lips-13	0.436296	1.60467	-0.7268	0.56432
332	WBGene00016763	C49A9.9	0.653017	1.59867	0.843982	0.342138
333	WBGene00003331	mir-238	0.303323	1.59715	1.03022	0.30466
334	WBGene00008631	F10A3.1	-0.0583277	1.5931	-0.911805	0.558804
335	WBGene00017786	F25E5.5	0.17245	1.59218	-0.161451	0.647715
336	WBGene00018350	ifo-1	0.00770833	1.59111	-0.494348	0.492203
337	WBGene00010899	M28.8	-0.660834	1.59095	-1.23944	0.226433
338	WBGene00002271	lec-8	-0.202182	1.5864	-0.079348	0.602628
339	WBGene00021518	hpo-6	-0.50435	1.5858	-1.02289	0.493008
340	WBGene00015955	C18B2.4	0.136191	1.58236	0.159424	0.637692
341	WBGene00017905	F28F5.6	-0.586832	1.57104	-0.431925	0.540128
342	WBGene00013841	fbxa-33	0.303517	1.57059	0.235902	0.671549
343	WBGene00010851	M04C3.2	-0.631408	1.56875	-0.939248	0.436563
344	WBGene00012624	fbxa-150	0.0689938	1.56493	0.00751137	0.355294
345	WBGene00200503	F29G9.14	0.18232	1.56391	0.227692	-0.0800673
346	WBGene00017146	EGAP1.1	0.247756	1.5521	0.320243	0.399786
347	WBGene00016760	C49A9.6	0.802317	1.53542	1.02237	0.435028
348	WBGene00007228	acs-7	0.0845435	1.53517	-1.02667	0.439392
349	WBGene00013755	fbxa-115	-0.458009	1.53368	-0.285486	0.39275
350	WBGene00021167	cyp-32B1	0.733039	1.53278	-1.14062	0.10749
351	WBGene00005649	srp-8	-0.453249	1.52644	-0.207446	0.96354
352	WBGene00006923	vhp-1	-0.125603	1.52574	-0.0479332	0.952816
353	WBGene00002990	lin-1	0.259665	1.51806	0.351152	0.945428
354	WBGene00010047	F54D1.6	-0.64073	1.51766	-0.542041	0.208852
355	WBGene00044468	Y69A2AL.2	-1.75707	1.5174	-1.52386	0.293704
356	WBGene00005548	sri-36	0.0244755	1.51701	0.296679	0.558409
357	WBGene00013387	Y62F5A.9	-0.133642	1.5109	-0.215823	0.328378
358	WBGene00013901	ugt-16	-1.3417	1.49742	-2.22023	0.115045
359	WBGene00022326	fbxa-14	-0.641406	1.49693	-0.678398	0.304729
360	WBGene00010795	M01A8.1	-0.72289	1.4947	-0.624003	0.392076
361	WBGene00011772	T14G8.4	-0.129361	1.49202	0.256406	0.0671442
362	WBGene00194695	B0462.5	0.821267	1.4912	-0.939121	0.206914
363	WBGene00013197	ttm-5	-0.387743	1.49113	-0.275212	0.120425
364	WBGene00016191	C28G1.6	-0.256424	1.49084	-0.505034	0.790018
365	WBGene00008599	F09A5.2	-0.482849	1.4899	-1.14546	0.426892
366	WBGene00001772	gst-24	-0.354234	1.48826	-0.79612	0.524172
367	WBGene00018480	otpl-7	0.265168	1.47518	-0.916691	0.249832
368	WBGene00015859	C16D9.4	-0.761105	1.46794	-1.51804	0.401857
369	WBGene00004169	pqn-89	0.518851	1.46764	1.33624	0.0567344
370	WBGene00022643	ZK6.8	0.367134	1.46673	-1.1139	-0.0364321
371	WBGene00007368	C06B8.2	0.680466	1.46222	-1.11645	-0.0227457
372	WBGene00017447	F14B8.5	-0.287792	1.46182	-0.692084	0.263571
373	WBGene00045461	C25F9.14	0.133838	1.46031	-0.502898	0.0945519
374	WBGene00016762	ugt-24	-0.637339	1.45826	-1.07916	0.190329
375	WBGene00003995	pgp-1	-0.446635	1.45759	0.544464	0.258112
376	WBGene00022331	fbxa-19	0.709401	1.4517	0.555725	0.24141
377	WBGene00021237	crtc-1	0.130154	1.44709	0.310219	0.459413
378	WBGene00019466	tos-1	0.677643	1.43955	1.50589	0.0572455
379	WBGene00219702	linc-138	0.241515	1.4395	0.351875	0.044237
380	WBGene00044166	C54C6.7	0.367568	1.43658	0.646902	0.474288
381	WBGene00012822	Y43F8B.12	-0.265452	1.43438	-0.731339	1.87833
382	WBGene00022485	fbxa-63	-0.577637	1.42198	-0.642879	0.377657
383	WBGene00000991	dhs-28	0.514274	1.41733	-0.137866	0.248986
384	WBGene00020456	fbxa-60	-0.304276	1.4129	0.43514	0.596275
385	WBGene00012444	Y15E3A.5	0.936508	1.41109	0.871176	0.0522383
386	WBGene00003907	paf-2	-0.202094	1.41074	-0.400491	0.333808
387	WBGene00000086	aex-3	-0.701508	1.40975	-1.65923	0.467708
388	WBGene00007153	clec-41	0.362314	1.4076	-0.295784	0.00179373
389	WBGene00044457	C18H7.11	-0.632113	1.40707	-1.73852	0.290893
390	WBGene00010225	ttr-31	-0.139748	1.40539	-0.878817	0.0973575
391	WBGene00008862	F15D4.5	-0.635756	1.40295	4.42483	1.25981
392	WBGene00011643	slc-17.9	-0.302234	1.39971	-0.268364	0.363141
393	WBGene00018946	F56C3.9	-0.537442	1.39923	0.0102829	0.279135
394	WBGene00004196	prx-11	0.29863	1.39557	-0.0583741	0.343496
395	WBGene00003903	pab-2	-0.31254	1.39388	-0.553872	0.238228
396	WBGene00021007	W03F11.4	0.88767	1.39264	1.87702	0.0279525
397	WBGene00003999	pgp-5	-0.0718093	1.39106	-1.26968	0.516976
398	WBGene00017660	F21C10.11	0.531157	1.38917	-0.294289	0.505701
399	WBGene00001817	haf-7	-0.0438458	1.38916	-0.691309	0.248568
400	WBGene00010977	R02D5.3	0.323884	1.3855	-0.194205	0.0851681
401	WBGene00013923	ghi-1	0.39012	1.38397	-0.521897	0.95655
402	WBGene00016719	math-24	0.000254521	1.37848	-0.340808	0.256466
403	WBGene00016991	CD4.5	0.167672	1.37795	-0.710162	0.502355
404	WBGene00001577	gem-4	-0.458864	1.36662	-1.09897	0.309764
405	WBGene00018374	tag-343	-0.0457619	1.36484	-0.67289	0.2122
406	WBGene00008748	yap-1	0.198137	1.36205	-0.257123	0.00193334
407	WBGene00011335	T01E8.8	0.20156	1.35216	0.290301	0.22634
408	WBGene00017092	E02C12.6	0.000798623	1.34749	-0.369866	0.462218
409	WBGene00000904	daf-8	0.233332	1.34235	1.20475	0.853095
410	WBGene00000910	daf-14	-0.0583738	1.33916	-0.236834	0.335688
411	WBGene00019436	K06A9.2	0.0385711	1.33287	0.10994	0.327685
412	WBGene00016207	C29E4.10	0.990913	1.32955	0.614299	0.224627
413	WBGene00010700	nipi-3	-0.142027	1.32467	0.673806	0.298292
414	WBGene00018823	F54E2.1	-0.990334	1.3211	-0.771258	0.181957
415	WBGene00044280	W02A2.9	-0.983037	1.31948	-0.551066	0.521257
416	WBGene00022142	Y71G12B.2	0.0204558	1.31879	-0.987855	0.216489
417	WBGene00021883	Y54G2A.18	0.399959	1.31641	0.564837	0.614874
418	WBGene00017465	F14F9.2	0	1.31349	-0.177516	0.291627
419	WBGene00000749	col-176	0.64571	1.31303	0.351954	-0.0639907
420	WBGene00016700	C46A5.4	-0.0662071	1.31156	-0.441025	0.463979
421	WBGene00050899	T10C6.15	0.787038	1.30909	-0.263504	0.191596
422	WBGene00004509	rrf-2	-0.211842	1.30837	0.633554	0.445978
423	WBGene00018400	F43H9.4	-0.0139982	1.30731	-1.1566	0.304278
424	WBGene00017302	F09F7.5	0.295446	1.30702	0.361343	0.270627
425	WBGene00023407	cex-1	-0.817231	1.30394	-0.785937	0.152162
426	WBGene00014046	clec-60	0.4628	1.30223	-0.857077	0.270987
427	WBGene00001345	fos-1	-0.492681	1.30071	0.361743	1.42971
428	WBGene00005648	srp-7	-0.095065	1.29694	-0.155222	0.199922
429	WBGene00021702	Y48G9A.9	-0.137759	1.29422	-0.0858171	0.358977
430	WBGene00000019	abt-1	0.448132	1.29389	1.48793	0.423322
431	WBGene00009190	F27D4.6	-0.755694	1.28982	-1.67885	0.229777
432	WBGene00016716	acs-17	0.0920757	1.28976	-0.531871	0.352023
433	WBGene00012572	Y37H2B.1	0.104141	1.28672	0.874818	0.233987
434	WBGene00016218	pals-23	-0.35018	1.2864	-0.879418	0.0592418
435	WBGene00020686	T22D1.8	-0.284482	1.28415	0.276301	0.0363623
436	WBGene00021519	Y41D4B.17	-0.212305	1.28312	-1.55858	0.0428813
437	WBGene00014248	ZK1307.7	-0.694562	1.28278	-0.25699	-0.0983225
438	WBGene00009102	F25B3.5	0.664128	1.28143	0.691052	0.410473
439	WBGene00004198	prx-13	-0.377062	1.28141	-0.685637	0.0230652
440	WBGene00195184	F19G12.8	0.189605	1.28132	0.189659	0.0237169
441	WBGene00000150	apm-1	0.0644241	1.27532	-0.273266	0.481198
442	WBGene00021397	Y38C1AA.6	0.561905	1.27432	0.234582	0.220312
443	WBGene00019967	cyp-33C8	-1.13125	1.271	-1.27618	0.51648
444	WBGene00020227	T05A8.1	0	1.26932	-0.163816	0.017039
445	WBGene00005657	srr-6	-0.326944	1.26616	-0.884651	0.460633
446	WBGene00005638	srm-1	0.119029	1.26474	-0.138479	0.178529
447	WBGene00013898	ZC443.3	-0.334179	1.26034	-0.676705	0.417782
448	WBGene00017093	E02C12.8	-0.885279	1.25981	-0.964074	0.478299
449	WBGene00045468	F08A8.8	-0.24677	1.25817	0.230009	0.219797
450	WBGene00009292	F31D4.5	-0.546468	1.2537	-0.931583	0.423235
451	WBGene00009724	F45D3.4	0.355194	1.25266	0.117058	0.477583
452	WBGene00019070	F58H7.5	0.708776	1.25252	0.555437	0.349688
453	WBGene00001077	dpy-18	-0.369108	1.25179	-0.489583	0.785383
454	WBGene00017416	F13B6.1	-0.204459	1.24958	-0.714394	0.192095
455	WBGene00016407	unk-1	-0.452544	1.24933	-0.216085	0.285324
456	WBGene00044504	R13A1.10	-0.286669	1.2475	-1.67844	0.0267654
457	WBGene00007453	fbxa-98	-0.606178	1.24606	0.196716	1.02665
458	WBGene00013836	fbxa-29	-0.269006	1.2406	-0.360949	0.181115
459	WBGene00018351	F42G2.2	0.311602	1.23987	-0.68865	0.500473
460	WBGene00018958	cest-27	-0.438836	1.23389	-1.1663	0.228324
461	WBGene00011707	T11B7.2	0.580256	1.2335	-0.432986	0.100212
462	WBGene00022423	nhr-41	0.345171	1.23323	0.454311	0.347748
463	WBGene00009805	F47B8.4	0.0180238	1.23087	-1.0671	0.824634
464	WBGene00022486	fbxa-61	-0.523093	1.23038	-0.709148	0.318215
465	WBGene00000672	col-97	0.877251	1.2287	1.04281	0.277069
466	WBGene00003721	nhr-131	-0.83491	1.22775	-1.08329	0.155895
467	WBGene00021517	Y41D4B.15	0.334897	1.22669	-1.61964	-0.0624775
468	WBGene00043534	W02B12.13	0.225913	1.22546	-0.0910948	0.198452
469	WBGene00003593	nfm-1	-0.157604	1.22372	-0.284058	0.106428
470	WBGene00008476	E03H4.8	-0.209095	1.2235	-0.574318	0.350867
471	WBGene00017361	F10E9.12	-1.1583	1.22314	-0.185607	0.705089
472	WBGene00004184	T19D2.2	-0.181677	1.22193	-0.745597	0.459231
473	WBGene00019411	K05F1.10	0.762113	1.21739	0.854996	0.687164
474	WBGene00000103	akt-2	-0.127465	1.21683	-0.359021	0.305618
475	WBGene00009549	F38H4.5	0.533415	1.21383	0.919598	0.23653
476	WBGene00015225	B0507.8	-0.266945	1.21168	-1.06158	0.338505
477	WBGene00015362	fbxa-105	-0.43129	1.20959	-0.923049	0.387684
478	WBGene00014155	ZK930.5	0.555475	1.20883	0.779967	0.41357
479	WBGene00018731	F53A9.8	0.219458	1.20818	-1.54488	0.224518
480	WBGene00018707	oac-31	0.785856	1.20786	-1.71893	0.0465492
481	WBGene00021464	ugt-31	0.273078	1.20724	-0.882798	0.291267
482	WBGene00012219	W03C9.1	0.736336	1.20694	1.98684	0.53532
483	WBGene00019344	dhhc-10	-0.467479	1.20301	-0.304638	0.0789433
484	WBGene00001730	grl-21	-1.53253	1.20267	-1.93807	0.410301
485	WBGene00009306	maph-1.1	0.617889	1.20138	0.267284	0.138385
486	WBGene00016187	C28G1.2	-0.122782	1.19748	-0.859015	0.226933
487	WBGene00000650	col-74	-2.77929	1.19321	-0.679922	-0.708866
488	WBGene00010998	R03G8.3	-0.397414	1.18738	-1.47372	0.452563
489	WBGene00016265	trhr-1	-0.218631	1.18668	0.349098	0.480654
490	WBGene00044238	C30H6.12	-0.0933448	1.18142	-0.720668	0.14455
491	WBGene00013555	fbxa-89	0.0623249	1.18016	-0.25724	0.178687
492	WBGene00045212	Y110A7A.21	0.0101266	1.17805	0.0230339	0.0745661
493	WBGene00011517	cgt-1	-0.705631	1.17596	-0.937335	0.844896
494	WBGene00012554	Y37D8A.16	-0.393945	1.17475	-0.61916	0.222892
495	WBGene00010906	M88.3	-0.291385	1.17218	0.617836	0.219119
496	WBGene00018210	F39G3.5	-1.01968	1.16461	-0.840938	0.390141
497	WBGene00011984	T24C2.5	0.516368	1.16397	0.7014	0.324303
498	WBGene00008366	tpra-1	-0.176219	1.16345	0.219587	1.04749
499	WBGene00006971	zak-1	-0.494006	1.16183	-0.842698	0.513842
500	WBGene00194815	Y43F8B.23	0.204773	1.16132	-0.904387	0.108123
501	WBGene00022573	ZC239.15	-0.0996072	1.15795	-0.30242	0.182078
502	WBGene00016735	fhod-1	-0.373056	1.15686	-0.177785	0.54955
503	WBGene00017948	mth-1	-0.031606	1.15673	-1.19726	0.159638
504	WBGene00015219	B0507.2	-0.104834	1.15507	-0.598993	0.48237
505	WBGene00019302	K02D10.2	0.444376	1.15372	0.503383	-0.0264004
506	WBGene00235114	ZK105.13	0.19017	1.1529	-0.536165	0.299193
507	WBGene00016332	C32F10.4	0.854824	1.14678	0.521948	0.217219
508	WBGene00012005	T24H10.7	0.302629	1.13744	0.528504	0.109263
509	WBGene00016506	abhd-5.1	0.090978	1.13709	0.884901	0.172007
510	WBGene00011727	T12A7.6	-0.891227	1.13411	-1.16999	0.186928
511	WBGene00013562	Y75B8A.32	0.233343	1.13277	-0.702458	0.218702
512	WBGene00014755	F40F12.8	0.0382787	1.13024	1.16885	0.607548
513	WBGene00001441	fkh-9	-0.495686	1.12906	0.0416022	0.363976
514	WBGene00013806	Y116A8C.29	-0.171327	1.12767	-0.359319	0.666288
515	WBGene00016976	C56E10.3	-0.221978	1.12459	-0.618256	0.346298
516	WBGene00012127	T28D6.7	0.272348	1.12387	0.500764	0.493268
517	WBGene00045397	Y54G2A.52	0.306547	1.12358	0.494568	0.174162
518	WBGene00016542	C39H7.4	0.184649	1.11973	-0.796827	0.223844
519	WBGene00010041	F54C9.3	0.0197135	1.119	0.280767	0.204796
520	WBGene00006623	try-5	-0.322737	1.11834	0.191218	1.11526
521	WBGene00018274	F41C3.8	-0.46138	1.11785	-1.06492	0.378367
522	WBGene00009971	F53C11.1	-0.859791	1.11547	-0.87552	1.17004
523	WBGene00002069	ikb-1	-0.559519	1.1108	-0.340137	0.437364
524	WBGene00010336	acox-1.6	0.22163	1.11076	-0.768345	0.154046
525	WBGene00016492	C37A2.6	0.577898	1.10853	0.358937	0.629013
526	WBGene00000639	col-63	-0.0562337	1.10693	0.863578	0.517599
527	WBGene00017727	F22H10.3	-0.268736	1.10522	0.0650456	0.796894
528	WBGene00015399	cyp-35A1	0.738284	1.10462	0.305891	0.267164
529	WBGene00020504	svh-2	-0.395121	1.10212	-0.694174	0.463976
530	WBGene00013080	Y51A2D.13	-0.850434	1.09972	-0.0580972	0.0664251
531	WBGene00009927	F52B11.5	-0.465339	1.09883	-0.77025	-0.00286916
532	WBGene00016865	ets-9	0.186222	1.09879	-0.197102	0.557781
533	WBGene00013541	lonp-2	-0.0348363	1.09853	-0.413528	0.396906
534	WBGene00019546	glct-6	-0.280668	1.0948	-0.563138	0.466137
535	WBGene00004195	prx-6	-0.369771	1.09444	-0.268013	0.427356
536	WBGene00044637	rft-1	-0.282793	1.0923	0.0102548	0.424053
537	WBGene00013639	Y105C5A.15	-0.0360233	1.08677	-0.463986	0.320111
538	WBGene00044236	C17E4.11	0.160809	1.08627	0.182705	-5.04693e-06
539	WBGene00015216	valv-1	-0.96054	1.08568	-0.464406	0.367475
540	WBGene00011090	R07B7.6	-1.20295	1.0851	-0.926437	0.424321
541	WBGene00013440	nrps-1	0.0319479	1.08479	-0.265724	0.245002
542	WBGene00018853	sec-22	0.090273	1.08447	-0.226804	0.380031
543	WBGene00077770	M04D5.3	0.0264224	1.08231	-0.487208	0.281677
544	WBGene00004394	rol-1	-0.298464	1.08028	0.759708	0.282176
545	WBGene00015947	C18A11.1	-0.172648	1.0785	-0.525318	0.543679
546	WBGene00021834	mab-31	-0.640212	1.07826	-0.983058	0.375381
547	WBGene00016599	C42D8.1	0.0428841	1.07513	-0.21294	0.551772
548	WBGene00012532	crp-1	-0.936617	1.07394	-1.49789	0.677459
549	WBGene00018607	F48E3.8	-0.642299	1.07348	-0.79093	0.2979
550	WBGene00007230	C01G10.1	0.357191	1.07257	0.824308	0.119318
551	WBGene00012850	Y44A6C.1	-0.446524	1.0674	-0.836735	0.458087
552	WBGene00009433	F35E12.9	-0.219161	1.06578	-0.585404	0.734307
553	WBGene00004321	rcan-1	-0.76195	1.06497	-0.435864	0.211201
554	WBGene00012970	Y48A6B.9	0.37271	1.06403	-0.359246	1.39888
555	WBGene00018226	F40B5.2	-0.291601	1.06195	-0.393109	0.224806
556	WBGene00007060	wht-6	0.597082	1.06168	0.80659	0.425187
557	WBGene00022196	gpa-17	0.0104176	1.06105	-0.453703	0.223117
558	WBGene00021544	Y43B11AR.3	0.380891	1.05988	0.434271	0.164021
559	WBGene00007593	C14H10.3	-0.524158	1.0591	-0.931456	0.412087
560	WBGene00012947	Y47H9C.1	0.0860792	1.05879	-0.604455	0.354168
561	WBGene00194651	C33D9.13	-0.813422	1.05753	-0.913434	0.210878
562	WBGene00015965	ugt-48	-1.06927	1.05618	-1.46094	0.610211
563	WBGene00017478	cest-26	-0.674997	1.05412	-0.794584	0.64514
564	WBGene00019975	flp-34	-0.680739	1.05282	-0.950949	0.857151
565	WBGene00021354	fpn-1.1	0.937682	1.05277	0.337963	0.453445
566	WBGene00019166	tat-2	-0.809667	1.05196	-1.07414	0.47452
567	WBGene00011321	fil-1	-0.20186	1.04948	-1.4704	0.901118
568	WBGene00018415	nhr-184	0.148267	1.04782	-0.339533	0.648701
569	WBGene00020674	T22B7.7	0.23521	1.04741	0.142076	1.18004
570	WBGene00004231	ptr-17	0.0260056	1.04704	0.625534	0.159579
571	WBGene00003669	nhr-79	-0.0552527	1.04663	-0.493904	0.382209
572	WBGene00008091	C44F1.1	0.0457219	1.04303	-0.130426	0.464964
573	WBGene00008483	E04D5.4	-0.190548	1.04197	-1.32401	0.292463
574	WBGene00022680	ZK180.6	-0.469047	1.03766	-1.14878	-0.0933655
575	WBGene00007130	B0272.4	0.433837	1.03269	-0.704512	1.45303
576	WBGene00001548	gcy-23	-0.294114	1.0279	-1.11885	0.491027
577	WBGene00015680	egal-1	-0.505863	1.02673	-0.835115	1.54771
578	WBGene00008922	F17C11.11	-0.407907	1.02657	1.11435	0.689221
579	WBGene00003602	nhr-3	0.247833	1.02547	-0.268458	0.293524
580	WBGene00004037	plc-2	0.101939	1.02447	0.0100736	0.45537
581	WBGene00011799	T16G1.5	-0.335104	1.02236	-1.57358	-0.00524126
582	WBGene00001899	his-25	0.525138	1.02113	0.640961	0.466449
583	WBGene00219699	linc-22	-0.840315	1.01925	-0.546584	0.453185
584	WBGene00019300	swt-1	0.791796	1.01882	-0.0505892	0.699092
585	WBGene00021333	Y34D9A.8	0.950384	1.01783	0.175522	0.0793019
586	WBGene00019435	K06A9.1	-0.402813	1.01676	-1.49678	0.140751
587	WBGene00015823	C16B8.3	-0.288321	1.01627	-0.189358	0.463092
588	WBGene00197594	T24B8.13	0.62346	1.01599	1.45253	0.147935
589	WBGene00007701	srd-74	0.474722	1.01423	0.024226	0.169219
590	WBGene00007764	C27B7.7	-0.0628708	1.01164	-0.292238	0.595923
591	WBGene00009380	F34H10.3	0.0814665	1.01113	-0.37092	0.369451
592	WBGene00007694	C23H4.6	-0.822136	1.0096	-0.269842	0.41348
593	WBGene00020562	T19C3.4	-0.0383091	1.00719	-0.483255	0.360832
594	WBGene00021927	abhd-14	0.0095875	1.00585	-1.02363	0.269803
595	WBGene00019170	H06I04.6	-0.165073	1.00487	-0.508985	0.592513
596	WBGene00019365	rei-2	-0.320031	1.00433	-0.544733	0.332688
597	WBGene00009023	F21G4.1	-0.554589	1.00418	-0.855336	0.953452
598	WBGene00009988	F53F4.4	0.0425376	1.00222	0.28005	0.442863
	Class III genes (down)
	Gene ID	gene Name	log 2FC (WT HS/20°C)	log 2FC (WT HS+RE/20°C)	log 2FC (endu-2(lf) HS/20°C)	log 2FC (endu-2(lf) HS+RE/20°C)
599	WBGene00007947	C35A5.3	-0.545509	-1.73686	-0.0644182	-0.851711
600	WBGene00000988	dhs-25	0.36164	-1.70937	0.534885	-0.78454
601	WBGene00045275	F18E3.12	0.146901	-1.69341	0.0247211	-0.41759
602	WBGene00015894	acdh-2	0.444577	-1.64897	0.825978	-1.01985
603	WBGene00009902	drd-1	-0.512074	-1.5572	-1.22095	-0.715403
604	WBGene00003704	nhr-114	0.553983	-1.53355	-0.0701719	-0.358718
605	WBGene00012538	semo-1	-0.895307	-1.5207	-0.578144	-0.190473
606	WBGene00009221	acs-2	0.844956	-1.48208	0.513164	-0.761861
607	WBGene00001244	elo-6	-0.911844	-1.4659	-1.6567	-0.229784
608	WBGene00019978	hacd-1	0.267038	-1.46234	0.0441152	-0.10208
609	WBGene00017567	F18E3.11	-0.612867	-1.46016	-0.331143	-0.240842
610	WBGene00015449	ugt-63	-0.402955	-1.45505	0.259627	-0.122633
611	WBGene00007422	ugt-17	-0.443382	-1.4398	-0.0569695	-0.168113
612	WBGene00007963	cyp-25A1	-0.916182	-1.42022	-0.375939	-0.442526
613	WBGene00019208	lips-14	0.0271028	-1.4049	-0.760921	-0.880116
614	WBGene00000136	amt-4	-0.992795	-1.39602	-1.52723	-0.0421459
615	WBGene00011006	ugt-47	-0.827751	-1.34772	-0.543076	-0.238541
616	WBGene00008629	cpt-5	-0.0342552	-1.32095	-1.12434	-0.0794496
617	WBGene00011487	T05E12.6	-0.667358	-1.31688	-0.544197	-1.01813
618	WBGene00008560	pho-13	-0.864394	-1.31371	-0.890847	-0.192205
619	WBGene00023492	T24D3.2	-0.639784	-1.31322	0.338213	0.0194773
620	WBGene00008205	sams-1	0.443814	-1.29675	-0.303036	-0.12343
621	WBGene00011753	T13F3.6	0.137021	-1.28066	0.320296	-0.898674
622	WBGene00021337	Y34F4.2	-0.965937	-1.27731	-0.487013	-0.416211
623	WBGene00010274	F58G6.3	0.162173	-1.27569	0.613991	-0.338825
624	WBGene00009104	F25C8.1	-0.413585	-1.24984	-1.00193	-0.349695
625	WBGene00005444	srh-237	-0.388285	-1.2456	0.422027	-0.590405
626	WBGene00012123	T28D6.3	-0.217358	-1.23026	-0.371381	-0.507072
627	WBGene00001243	elo-5	-0.901888	-1.2231	-1.19494	-0.153066
628	WBGene00017658	F21C10.9	-0.123719	-1.22163	-1.38628	0.104466
629	WBGene00045399	Y47G6A.33	0.617765	-1.22041	1.05983	-0.419199
630	WBGene00194908	F22F7.8	-0.221465	-1.21908	-0.673785	-0.287547
631	WBGene00015623	C09B8.4	-0.0247387	-1.20487	1.53669	-0.953995
632	WBGene00017691	ilys-5	-0.746882	-1.18471	-0.455662	-0.749538
633	WBGene00017730	F22H10.6	-0.871628	-1.18181	-0.736436	-0.339782
634	WBGene00018951	F56C9.7	-0.704641	-1.1709	-0.55646	-0.297598
635	WBGene00003474	mtl-2	-0.889931	-1.16785	-2.02273	-0.121155
636	WBGene00022584	ZC266.1	-0.170278	-1.1643	-0.441954	-0.192479
637	WBGene00018885	drd-5	-0.620922	-1.16125	-0.575542	-0.501251
638	WBGene00007455	ugt-22	-0.297659	-1.15486	-0.472598	-0.205687
639	WBGene00012608	hphd-1	0.505007	-1.15353	0.161975	-1.08266
640	WBGene00000618	col-41	0.296307	-1.14438	-1.41044	0.463133
641	WBGene00012615	dct-16	-0.149518	-1.143	0.717492	-0.393954
642	WBGene00045276	F18E3.13	0.681182	-1.14299	0.311879	-0.0489339
643	WBGene00012445	Y16B4A.2	-0.271227	-1.14108	-1.31258	-0.0250623
644	WBGene00011397	T03E6.8	0.108401	-1.14069	-0.944211	-0.255615
645	WBGene00044107	F58G6.9	-0.0257469	-1.13855	0.127514	-0.446688
646	WBGene00017364	clec-7	-0.853922	-1.11865	-1.20065	-0.328076
647	WBGene00011548	T06G6.6	-0.860276	-1.11589	-0.111262	0.121639
648	WBGene00017962	fbxa-72	-0.632616	-1.10649	-0.876627	-0.35158
649	WBGene00017246	F08D12.2	-0.443915	-1.09824	0.6256	-0.431786
650	WBGene00014057	ZK673.1	-0.241823	-1.09753	-0.607825	-0.0827149
651	WBGene00016664	C45E5.1	-0.574713	-1.09321	-1.40166	-0.0855421
652	WBGene00008451	cest-3	-0.462372	-1.09056	-1.08518	-0.0409098
653	WBGene00004986	spp-1	-0.382278	-1.09048	-0.0425591	-0.480257
654	WBGene00018174	F38B6.4	0.100926	-1.08828	-0.334475	0.024773
655	WBGene00008634	F10A3.4	-0.520654	-1.08764	-1.07079	-0.32176
656	WBGene00020938	clec-218	-0.567936	-1.08207	-1.71262	-0.539056
657	WBGene00016942	C55B7.3	1.42471	-1.06786	1.14376	-0.588926
658	WBGene00013007	Y48E1B.8	-0.115487	-1.06598	0.132917	-0.122629
659	WBGene00194821	dmsr-16	-0.891891	-1.05787	-0.842801	-0.239304
660	WBGene00007565	clec-48	-0.111928	-1.05017	0.0696007	-0.48476
661	WBGene00003572	ncx-7	-0.674918	-1.04734	-2.42064	0.206729
662	WBGene00011364	cest-1.2	-0.484698	-1.04326	-1.78234	-0.123598
663	WBGene00017565	ddo-2	-0.616663	-1.04306	-0.536637	-0.374691
664	WBGene00008567	acox-1.4	0.163688	-1.04131	-1.29871	0.120204
665	WBGene00019017	F57F4.4	-0.278052	-1.04112	-0.74252	-0.0368444
666	WBGene00015333	slc-17.3	-0.34174	-1.03896	-0.414758	-0.341418
667	WBGene00000752	col-179	2.61027	-1.03206	3.04554	-0.60562
668	WBGene00000665	col-90	-0.180452	-1.0298	-1.88207	0.521357
669	WBGene00020940	W02D7.4	0.315362	-1.02673	-0.098189	-0.430951
670	WBGene00020182	ugt-53	0.129431	-1.02426	-0.23263	-0.61451
671	WBGene00008595	clec-56	-0.563061	-1.00895	-0.492631	0.0230569
672	WBGene00044693	fbxb-92	-0.796168	-1.00409	0.606281	-0.00778645
673	WBGene00007605	hrg-7	-0.721006	-1.00361	-1.65424	0.104189
674	WBGene00019589	K09F6.6	-0.573573	-1.00076	-0.726374	-0.279448
