# Supplementary material for: Reprogramming of the transcriptome after heat stress mediates heat hormesis in Caenorhabditis elegans
Source: Nat Commun. 2023 Jul 13;14:4176. doi: 10.1038/s41467-023-39882-8 (PMC10345090; doi:10.1038/s41467-023-39882-8)
Supplement: Supplementary file 6 — Supplementary Data 3 [file 41467_2023_39882_MOESM6_ESM.xlsx]

## Sheet: 20°C
Supplementary Data 3: ENDU-2-dependent genes in different conditions
Down-regulation dependent on ENDU-2 at 20°C (log2FC(endu-2_20°C/WT_20°C)> 1)
Gene ID	Gene Name
WBGene00007723	C25F9.2
WBGene00016783	irg-2
WBGene00013648	Y105C5B.7
WBGene00008602	oac-14
WBGene00045457	F33H12.7
WBGene00015598	fbxa-163
WBGene00002018	hsp-16.41
WBGene00013646	Y105C5B.3
WBGene00002016	hsp-16.2
WBGene00009041	cut-3
WBGene00003092	lys-3
WBGene00001828	hch-1
WBGene00004994	spp-9
WBGene00001858	hil-7
WBGene00044383	T05A7.11
WBGene00013170	Y53F4B.24
WBGene00002026	hsp-70
WBGene00004155	pqn-73
WBGene00011175	R09E10.5
WBGene00001075	dpy-14
WBGene00000738	col-165
WBGene00010125	dod-22
WBGene00009957	F53B2.8
WBGene00021601	Y46H3A.5
WBGene00009526	clec-169
WBGene00010411	H25K10.1
WBGene00012961	Y47H10A.5
WBGene00020626	T20F5.4
WBGene00019858	R03H10.6
WBGene00017312	pitr-5
WBGene00000650	col-74
WBGene00018708	oac-32
WBGene00017498	pud-4
WBGene00044284	spp-21
WBGene00007097	B0024.4
WBGene00011948	rocf-1
WBGene00001123	dyf-7
WBGene00000469	ces-2
WBGene00000695	col-121
WBGene00011508	T05H10.3
WBGene00001108	dsl-6
WBGene00007366	C06B3.7
WBGene00001210	egl-46
WBGene00001076	dpy-17
WBGene00045412	C25F9.12
WBGene00014009	lips-6
WBGene00016845	C50F7.5
WBGene00019404	K05B2.4
WBGene00013145	cutl-2
WBGene00019644	cpt-4
WBGene00020774	T24E12.5
WBGene00018448	F45D11.1
WBGene00008477	clec-17
WBGene00017501	pud-3
WBGene00008577	F08G2.5
WBGene00018256	cutl-28
WBGene00007425	C08B6.4
WBGene00006651	tts-2
WBGene00044024	C35A5.11
WBGene00021167	cyp-32B1
WBGene00007440	C08E8.4
WBGene00271415	T05A7.13
WBGene00002085	ins-2
WBGene00015338	catp-2
WBGene00002051	ifa-3
WBGene00016700	C46A5.4
WBGene00011362	cest-1.1
WBGene00021525	cpg-24
WBGene00007864	irg-6
WBGene00022441	Y110A2AL.4
WBGene00011383	T02E9.5
WBGene00044417	C08F1.11
WBGene00004153	pqn-71
WBGene00050903	Y17D7C.4
WBGene00007506	fbxc-58
WBGene00189995	C06E7.88
WBGene00001158	ech-9
WBGene00020579	T19D12.4
WBGene00018375	F43C9.1
WBGene00007460	C08F11.13
WBGene00017296	F09E10.6
WBGene00000220	atf-2
WBGene00012239	W04A8.4
WBGene00045416	Y37H2A.14
WBGene00011530	T06D8.10
WBGene00016785	C49G7.7
WBGene00269373	M01D1.12
WBGene00009983	cut-2
WBGene00015932	C17H12.6
WBGene00011979	sysm-1
WBGene00019514	cpg-20
WBGene00007131	pals-26
WBGene00005018	sqt-3
WBGene00019426	cutl-16
WBGene00014067	ZK675.4
WBGene00021121	W09G12.7
WBGene00021513	Y41D4B.6
WBGene00018547	clec-78
WBGene00015933	C17H12.8
WBGene00050899	T10C6.15
WBGene00007806	clec-230
WBGene00185075	not found
WBGene00020329	bath-26
WBGene00017309	F09F9.4
WBGene00009653	F43D9.1
WBGene00021025	cutl-13
WBGene00045411	C25F9.11
WBGene00189944	E03A3.10
WBGene00001105	dsl-3
WBGene00000212	asm-2
WBGene00018630	F49D11.6
WBGene00011321	fil-1
WBGene00010893	cutl-9
WBGene00008760	F13E9.11
WBGene00002090	ins-7
WBGene00010684	K08F9.1
WBGene00018707	oac-31
WBGene00007153	clec-41
WBGene00189961	Y54G2A.57
WBGene00008779	F14B4.1
WBGene00002067	ifp-1
WBGene00001824	hbl-1
WBGene00011427	T04C12.1
WBGene00015597	fbxa-162
WBGene00010594	swt-5
WBGene00020472	lips-11
WBGene00006538	tbb-4
WBGene00011799	T16G1.5
WBGene00006627	tsp-1
WBGene00003734	nhx-6
WBGene00019136	F59H6.5
WBGene00014089	ZK822.1
WBGene00015748	C14A11.2
WBGene00044564	ZK813.6
WBGene00008988	F20G2.5
WBGene00016551	C40A11.8
WBGene00008301	pals-39
WBGene00017678	asp-12
WBGene00019717	trx-3
WBGene00017814	F26A10.2
WBGene00011104	cut-5
WBGene00018971	clec-67
WBGene00001475	fmi-1
WBGene00022181	pho-9
WBGene00010461	K01D12.1
WBGene00022679	ZK180.5
WBGene00000516	cki-1
WBGene00006954	wrt-8
WBGene00044471	F56D6.9
WBGene00007132	pals-27
WBGene00003778	nnt-1
WBGene00020648	T21D12.7
WBGene00018352	fbxc-20
WBGene00044644	B0205.13
WBGene00012404	Y6G8.2
WBGene00015048	faah-2
WBGene00000451	ceh-30
WBGene00018824	F54E2.2
WBGene00008102	C44H9.7
WBGene00007800	C29A12.6
WBGene00009877	F49C12.7
WBGene00009395	clec-64
WBGene00004104	pqn-13
WBGene00011278	R74.2
WBGene00011345	dma-1
WBGene00019782	M60.7
WBGene00015044	cyp-34A9
WBGene00015546	cpg-19
WBGene00010898	nphp-1
WBGene00270321	Y41C4A.32
WBGene00015574	irg-1
WBGene00009431	dct-17
WBGene00015679	C10F3.7
WBGene00000468	ces-1
WBGene00050904	Y70C5A.3
WBGene00013171	Y53F4B.25
WBGene00020803	T25E4.1
WBGene00011524	plpr-1
WBGene00219310	C17E4.19
WBGene00012942	Y47D3B.6
WBGene00000853	cut-6
WBGene00006666	twk-11
WBGene00015781	rml-3
WBGene00018992	trpl-1
WBGene00020976	oac-51
WBGene00010746	K10D11.2
WBGene00004174	abu-14
WBGene00019906	R05G9R.1
WBGene00009014	F21D5.9
WBGene00019641	cank-26
WBGene00019310	K02E7.5
WBGene00002234	kqt-2
WBGene00017071	aagr-1
WBGene00020017	R12A1.3
WBGene00021081	pals-33
WBGene00000641	col-65
WBGene00021979	Y58A7A.5
WBGene00015934	ceh-48
WBGene00008563	F07H5.13
WBGene00013155	Y53F4B.8
WBGene00004048	plx-2
WBGene00020800	zig-10
WBGene00022396	Y97E10AR.1
WBGene00010310	F59B2.8
WBGene00009573	F40E10.5
WBGene00000799	crn-6
WBGene00010189	F57B1.6
WBGene00194713	F19B10.13
WBGene00016912	clec-86
WBGene00008851	F15B9.8
WBGene00019593	K09F6.10
WBGene00005657	srr-6
WBGene00012013	ugt-54
WBGene00019273	H43E16.1
WBGene00004002	pgp-8
WBGene00011699	cyp-34A2
WBGene00045338	M01B2.13
WBGene00000031	abu-8
WBGene00011660	T09E11.11
WBGene00007401	C07A9.5
WBGene00016052	dod-3
WBGene00013100	zip-7
WBGene00018747	F53C3.3
WBGene00015889	C17C3.3
WBGene00020242	phat-5
WBGene00008776	F13H10.5
WBGene00009230	oac-18
WBGene00044630	bus-17
WBGene00013098	Y51H4A.1
WBGene00002057	ifd-1
WBGene00010948	M195.2
WBGene00007266	C03A3.1
WBGene00015613	C08F1.10
WBGene00009805	F47B8.4
WBGene00011081	R07B1.9
WBGene00022789	lron-2
WBGene00013962	ZK287.1
WBGene00008654	pfas-1
WBGene00206521	T02G5.15
WBGene00009428	F35E12.4
WBGene00014954	Y102A5C.5
WBGene00009835	F47H4.2
WBGene00004115	pqn-26
WBGene00001500	ftn-1
WBGene00010831	M02G9.2
WBGene00016451	clec-6
WBGene00017667	ttr-37
WBGene00015227	ddn-1
WBGene00009304	eva-1
WBGene00020360	math-41
WBGene00003937	pax-1
WBGene00019662	K11H12.6
WBGene00009811	F47B8.10
WBGene00001960	hlh-16
WBGene00011906	hsp-12.1
WBGene00013852	hhat-1
WBGene00001701	grd-12
WBGene00219316	F21A3.11
WBGene00003657	nhr-67
WBGene00002248	lam-3
WBGene00014181	ZK1010.8
WBGene00009496	F36H1.11
WBGene00077691	T06E4.14
WBGene00009292	F31D4.5
WBGene00018041	F35D2.3
WBGene00006778	unc-42
WBGene00017133	EEED8.2
WBGene00008462	E02H4.4
WBGene00020881	T28A11.19
WBGene00009226	cyp-37B1
WBGene00194803	C25F9.16
WBGene00044402	Y82E9BL.18
WBGene00007660	pals-6
WBGene00020853	fbxa-137
WBGene00006818	unc-86
WBGene00011121	R07E5.17
WBGene00021587	clec-76
WBGene00004096	pqm-1
WBGene00016242	C30A5.10
WBGene00010740	K10D3.6
WBGene00006955	wrt-9
WBGene00011957	T23F11.6
WBGene00022033	Y65B4BL.1
WBGene00009355	F33A8.7
WBGene00002987	lim-4
WBGene00010870	let-522
WBGene00006404	tag-10
WBGene00021978	Y58A7A.4
WBGene00013484	Y69H2.9
WBGene00021519	Y41D4B.17
WBGene00010795	M01A8.1
WBGene00014955	Y102A5C.6
WBGene00010442	bus-12
WBGene00000170	aqp-2
WBGene00010830	M02G9.1
WBGene00016422	noah-1
WBGene00000455	ceh-34
WBGene00004949	sox-2
WBGene00044068	syd-9
WBGene00013439	Y66D12A.13
WBGene00007317	C05A9.2
WBGene00008449	E01G6.1
WBGene00007351	C05G5.5
WBGene00206416	W04H10.5
WBGene00009518	clec-166
WBGene00018092	F36F12.1
WBGene00000561	cnd-1
WBGene00045269	F46G11.6
WBGene00017562	F18C5.9
WBGene00007174	mboa-1
WBGene00010128	F55G11.8
WBGene00021002	W03F9.4
WBGene00019282	mps-2
WBGene00013154	Y53F4B.7
WBGene00015369	ugt-51
WBGene00019927	fbxc-24
WBGene00011052	arrd-11
WBGene00008401	D2005.6
WBGene00004764	sel-7
WBGene00013855	cubn-1
WBGene00050927	B0250.12
WBGene00010822	M01G12.9
WBGene00018749	F53C3.5
WBGene00000689	col-115
WBGene00001477	fmo-2
WBGene00017560	F18C5.5
WBGene00008543	F07A5.4
WBGene00008519	cyp-13B1
WBGene00009838	fbxa-187
WBGene00002222	klp-11
WBGene00018748	F53C3.4
WBGene00010987	R03C1.1
WBGene00008314	C54G4.4
WBGene00000033	abu-10
WBGene00007367	nhr-150
WBGene00010239	F58B4.6
WBGene00017754	F23F12.8
WBGene00016733	phat-2
WBGene00010047	F54D1.6
WBGene00005832	srw-85
WBGene00010470	cdr-4
WBGene00020954	W02G9.4
WBGene00019435	K06A9.1
WBGene00000445	ceh-22
WBGene00012420	Y7A9D.1
WBGene00044533	F41F3.8
WBGene00022504	mam-1
WBGene00011672	cyp-13A5
WBGene00015841	skpo-2
WBGene00016732	phat-1
WBGene00000747	col-174
WBGene00003933	pat-9
WBGene00011737	sqst-1
WBGene00009261	F30A10.2
WBGene00018297	F41F3.3
WBGene00010558	ptp-4
WBGene00004372	rig-5
WBGene00006063	sto-1
WBGene00004003	pgp-9
WBGene00020130	igcm-2
WBGene00020825	tmem-231
WBGene00015342	C02E7.10
WBGene00000492	che-13
WBGene00017438	F13H8.5
WBGene00007899	C33D9.5
WBGene00001506	fut-2
WBGene00019839	R02F11.1
WBGene00044349	Y71G12B.32
WBGene00018350	ifo-1
WBGene00012433	Y11D7A.9
WBGene00020368	ast-1
WBGene00019278	K01A2.3
WBGene00022196	gpa-17
WBGene00011594	T07G12.3
WBGene00016231	C29G2.3
WBGene00022816	fbn-1
WBGene00021343	cutl-23
WBGene00021087	W08E12.6
WBGene00013418	Y65A5A.1
WBGene00015087	B0252.1
WBGene00000893	cyn-17
WBGene00017447	F14B8.5
WBGene00017326	dmd-5
WBGene00010522	K03A11.5
WBGene00006652	ttx-1
WBGene00010524	K03B8.6
WBGene00019154	glf-1
WBGene00002282	let-4
WBGene00015993	C18H7.1
WBGene00020478	T13C2.2
WBGene00011539	fbxa-135
WBGene00022180	Y71H2AM.15
WBGene00010750	K10D11.6
WBGene00009520	clec-168
WBGene00017381	ddr-2
WBGene00022412	Y102A11A.2
WBGene00019855	R03H10.2
WBGene00219915	F26A10.28
WBGene00016805	C50D2.1
WBGene00017068	D2092.8
WBGene00012101	zip-10
WBGene00010747	K10D11.3
WBGene00009773	lipl-2
WBGene00006628	tsp-2
WBGene00011665	T09F5.1
WBGene00002055	ifc-1
WBGene00007358	lact-6
WBGene00044457	C18H7.11
WBGene00018242	F40G9.6
WBGene00002983	lgx-1
WBGene00012910	Y46G5A.20
WBGene00012070	T26H5.8
WBGene00021805	Y53G8AM.5
WBGene00007414	C07E3.3
WBGene00018215	igcm-1
WBGene00077697	F58E6.13
WBGene00050945	C45B11.7
WBGene00011266	R13H4.8
WBGene00010463	K01D12.3
WBGene00001476	fmo-1
WBGene00011364	cest-1.2
WBGene00017466	F14F9.3
WBGene00000193	arl-6
WBGene00004811	skr-5
WBGene00005727	srv-16
WBGene00018952	F56C9.8
WBGene00016397	maph-9
WBGene00015135	cyp-23A1
WBGene00009926	noah-2
WBGene00019376	lipl-4
WBGene00002601	let-381
WBGene00017835	F26F12.4
WBGene00018472	nep-16
WBGene00008905	F17B5.1
WBGene00001772	gst-24
WBGene00011073	R07A4.2
WBGene00018731	F53A9.8
WBGene00011692	T10G3.1
WBGene00012307	W06F12.3
WBGene00011213	R10E8.8
WBGene00077531	F40G9.15
WBGene00008296	cdr-2
WBGene00002039	hum-6
WBGene00011494	T05F1.9
WBGene00011136	R08A2.5
WBGene00015645	lips-7
WBGene00017052	D2024.4
WBGene00018195	btb-16
WBGene00194695	B0462.5
WBGene00018223	bath-13
WBGene00000433	ceh-8
WBGene00006643	tsp-17
WBGene00020971	W03B1.1
WBGene00016366	nhr-140
WBGene00000449	ceh-27
WBGene00006217	str-173
WBGene00018607	F48E3.8
WBGene00001121	dyf-5
WBGene00006366	sym-1
WBGene00022570	sdz-35
WBGene00018175	F38B6.6
WBGene00010296	dgat-2
WBGene00012540	Y37A1B.7
WBGene00000652	col-76
WBGene00016711	fbxc-53
WBGene00011330	T01D3.6
WBGene00008967	F20B10.3
WBGene00044301	lgc-28
WBGene00001570	gei-13
WBGene00016133	C26B9.3
WBGene00007170	B0393.5
WBGene00020039	R12E2.14
WBGene00003999	pgp-5
WBGene00017332	ugt-37
WBGene00015225	B0507.8
WBGene00006544	tbx-7
WBGene00045251	F54F7.9
WBGene00022727	prkl-1
WBGene00007229	C01G6.9
WBGene00001821	ham-2
WBGene00000453	ceh-32
WBGene00044213	Y102A5C.36
WBGene00019477	cest-17
WBGene00013135	rga-2
WBGene00021339	Y34F4.4
WBGene00044723	K11H12.11
WBGene00013784	Y116A8C.3
WBGene00008168	C48B4.3
WBGene00011517	cgt-1
WBGene00010505	K02D3.2
WBGene00003623	nhr-25
WBGene00007867	C32H11.4
WBGene00003717	nhr-127
WBGene00001581	gfi-1
WBGene00006970	zag-1
WBGene00009343	F32H2.6
WBGene00009512	bigr-1
WBGene00009102	F25B3.5
WBGene00004216	ptr-1
WBGene00206418	M04C3.5
WBGene00006380	tab-1
WBGene00017905	F28F5.6
WBGene00013846	ZC84.1
WBGene00003096	lys-7
WBGene00022353	pals-18
WBGene00006965	xtr-1
WBGene00016549	C40A11.6
WBGene00013761	Y113G7B.11
WBGene00017351	cutl-5
WBGene00007728	C25F9.9
WBGene00219742	linc-52
WBGene00000674	col-99
WBGene00010285	F58H1.2
WBGene00002069	ikb-1
WBGene00007725	C25F9.5
WBGene00007560	C14A4.9
WBGene00022503	ZC13.2
WBGene00022349	Y82E9BR.17
WBGene00007641	C17E4.1
WBGene00007139	mnp-1
WBGene00001958	hlh-14
WBGene00023483	Y75B8A.39
WBGene00013416	Y64G10A.7
WBGene00012270	W04G5.10
WBGene00008599	F09A5.2
WBGene00016546	C40A11.3
WBGene00012226	W03G11.4
WBGene00021576	fbxc-51
WBGene00018304	agr-1
WBGene00011261	nphp-4
WBGene00017073	D2096.6
WBGene00022517	ZC123.1
WBGene00014135	ZK896.4
WBGene00018174	F38B6.4
WBGene00000664	col-89
WBGene00006947	wrt-1
WBGene00004992	spp-7
WBGene00013404	fbxb-101
WBGene00008652	F10D11.6
WBGene00001725	grl-16
WBGene00021963	lipl-6
WBGene00008144	gasr-8
WBGene00022419	Y102A11A.9
WBGene00016425	C34H4.2
WBGene00003634	nhr-44
WBGene00001064	dpy-2
WBGene00021397	Y38C1AA.6
WBGene00000610	col-33
WBGene00004120	pqn-32
WBGene00021703	cpt-3
WBGene00000448	pros-1
WBGene00044623	bus-8
WBGene00007268	C03A3.3
WBGene00007687	C18E9.7
WBGene00008970	F20C5.5
WBGene00008673	F11A5.5
WBGene00015116	paic-1
WBGene00019279	K01A2.4
WBGene00044303	hst-3.2
WBGene00012573	Y37H2C.1
WBGene00015019	B0205.4
WBGene00006870	vab-3
WBGene00022643	ZK6.8
WBGene00021130	W10D9.2
WBGene00077593	C49G7.12
WBGene00004023	pho-4
WBGene00012531	Y32F6B.1
WBGene00013923	ghi-1
WBGene00004224	ptr-10
WBGene00021262	fbxa-74
WBGene00013173	Y53F4B.27
WBGene00015664	C10A4.3
WBGene00008226	C50B8.4
WBGene00021873	clec-82
WBGene00011447	T04F8.9
WBGene00020352	T08B6.2
WBGene00010686	K08F9.3
WBGene00018946	F56C3.9
WBGene00022848	ZK1055.7
WBGene00016071	C24H12.1
WBGene00000302	cav-2
WBGene00007531	C11H1.7
WBGene00002243	lad-2
WBGene00014149	fbxb-70
WBGene00016069	C24H10.3
WBGene00022413	Y102A11A.3
WBGene00017028	dex-1
WBGene00012255	lpr-6
WBGene00013312	hhat-2
WBGene00022680	ZK180.6
WBGene00012554	Y37D8A.16
WBGene00000745	col-172
WBGene00009192	asah-2
WBGene00008644	F10C2.3
WBGene00000603	col-14
WBGene00000663	col-88
WBGene00021095	mlt-8
WBGene00000858	cwn-2
WBGene00006897	ver-4
WBGene00021178	Y9C9A.8
WBGene00020479	T13C2.3
WBGene00003104	mab-7
WBGene00000133	amt-1
WBGene00007823	C30H6.5
WBGene00021517	Y41D4B.15
WBGene00008607	F09B12.3
WBGene00010742	K10D6.2
WBGene00016076	C24H12.7
WBGene00018969	F56D3.1
WBGene00001063	dpy-1
WBGene00019830	hrg-1
WBGene00010423	zmp-5
WBGene00045401	eol-1
WBGene00012635	Y38H8A.1
WBGene00018351	F42G2.2
WBGene00022410	Y97E10C.1
WBGene00011572	mam-5
WBGene00003644	nhr-54
WBGene00018300	F41G3.3
WBGene00016883	C52E2.4
WBGene00020973	W03B1.3
WBGene00019730	asns-2
WBGene00015705	nhr-152
WBGene00007900	C33D9.6
WBGene00008900	F16H6.10
WBGene00011537	T06E4.10
WBGene00020204	T04B8.2
WBGene00010407	scb-1
WBGene00000678	col-104
WBGene00010752	K10G4.3
WBGene00013328	Y57G11C.39
WBGene00206361	K02G10.15
WBGene00021726	bath-10
WBGene00000928	dao-2
WBGene00019060	acox-3
WBGene00018742	F53B3.3
WBGene00007210	agmo-1
WBGene00020833	T26C12.3
WBGene00006844	unc-120
WBGene00020613	T20D4.7
WBGene00010062	lipl-1
WBGene00011190	swt-6
WBGene00020421	T10E10.4
WBGene00017948	mth-1
WBGene00018042	mks-3
WBGene00011838	T19C4.1
WBGene00000435	ceh-10
WBGene00017131	E04F6.15
WBGene00004219	ptr-4
WBGene00009215	thn-2
WBGene00004058	pmp-1
WBGene00017764	F25A2.1
WBGene00019368	txt-4
WBGene00003516	nab-1
WBGene00010311	F59B2.9
WBGene00001109	dsl-7
WBGene00019105	asp-8
WBGene00019756	M03E7.4
WBGene00004232	ptr-18
WBGene00004998	spp-13
WBGene00013898	ZC443.3
WBGene00018726	F53A9.3
WBGene00007130	B0272.4
WBGene00012113	T28B8.1
WBGene00019067	F58H7.1
WBGene00021415	nsy-4
WBGene00007776	dmd-4
WBGene00021204	fbxb-77
WBGene00077770	M04D5.3
WBGene00003888	osm-8
WBGene00021464	ugt-31
WBGene00015339	C02E7.6
WBGene00016218	pals-23
WBGene00018643	drd-50
WBGene00013166	Y53F4B.20
WBGene00007600	C15C6.1
WBGene00017707	F22E5.8
WBGene00021643	ccep-290
WBGene00004133	abu-13
WBGene00001777	gst-29
WBGene00219436	C49H3.16
WBGene00000484	che-2
WBGene00016625	aff-1
WBGene00002188	kgb-2
WBGene00000458	ceh-37
WBGene00021503	ctsa-4.2
WBGene00008971	F20C5.6
WBGene00018133	F37A4.3
WBGene00271643	W07G1.25
WBGene00000672	col-97
WBGene00001204	egl-38
WBGene00002054	ifb-2
WBGene00007271	C03C10.5
WBGene00005833	srw-86
WBGene00003847	blmp-1
WBGene00006853	unc-130
WBGene00018743	F53B3.5
WBGene00004013	pha-4
WBGene00016619	C43H6.6
WBGene00009849	F48F7.3
WBGene00003707	nhr-117
WBGene00012346	W08G11.1
WBGene00009432	cld-9
WBGene00006761	unc-24
WBGene00020532	math-42
WBGene00000493	che-14
WBGene00015063	B0228.6
WBGene00017322	clec-160
WBGene00012467	arrd-8
WBGene00010573	K04H4.2
WBGene00012186	mlt-11
WBGene00017698	F22B7.9
WBGene00044472	dct-8
WBGene00003377	mls-2
WBGene00012144	T28H10.3
WBGene00016841	magu-3
WBGene00011520	nhr-213
WBGene00045455	F26G1.11
WBGene00013960	cutl-8
WBGene00019318	K02E10.4
WBGene00000490	che-11
WBGene00010683	K08F8.7
WBGene00017571	jmjd-3.1
WBGene00006097	str-31
WBGene00001705	grd-16
WBGene00009104	F25C8.1
WBGene00011750	nhr-218
WBGene00012491	Y20C6A.1
WBGene00019605	ctsa-4.1
WBGene00044016	C35A5.10
WBGene00004859	sma-5
WBGene00007228	acs-7
WBGene00003525	nas-6
WBGene00007479	C09F9.2
WBGene00219216	K08D10.14
WBGene00013872	ZC374.2
WBGene00000213	asm-3
WBGene00008655	lips-3
WBGene00006416	sams-5
WBGene00001710	grl-1
WBGene00021977	Y58A7A.3
WBGene00000439	ceh-16
WBGene00003089	ltd-1
WBGene00019751	M03D4.4
WBGene00008047	lact-7
WBGene00004017	phg-1
WBGene00010851	M04C3.2
WBGene00021050	W05H9.3
WBGene00006775	unc-39
WBGene00020330	cest-16
WBGene00011927	T22C8.6
WBGene00009258	ccdc-149
WBGene00022827	ZK816.4
WBGene00001207	egl-43
WBGene00007384	swt-3
WBGene00018052	F35F10.1
WBGene00001523	gbh-2
WBGene00000704	col-130
WBGene00014136	ZK896.5
WBGene00000705	col-131
WBGene00020379	T09B4.5
WBGene00011643	slc-17.9
WBGene00013458	Y67A10A.9
WBGene00001400	fax-1
WBGene00010540	K03H1.5
WBGene00001820	ham-1
WBGene00004830	slo-1
WBGene00000037	ace-3
WBGene00015660	catp-3
WBGene00015859	C16D9.4
WBGene00006367	sym-2
WBGene00009029	F21H7.3
WBGene00007999	tag-297
WBGene00021919	cutl-25
WBGene00016061	hpo-15
WBGene00016734	C46H11.10
WBGene00010457	K01C8.2
WBGene00008097	ugt-15
WBGene00008719	ttr-52
WBGene00018418	F44E2.4
WBGene00020813	T25G12.6
WBGene00003544	nas-25
WBGene00022612	ZC449.2
WBGene00000425	ced-11
WBGene00018487	F46C8.8
WBGene00020576	T19D12.1
WBGene00010899	M28.8
WBGene00017576	cdh-8
WBGene00008741	ctsa-1.2
WBGene00003648	nhr-58
WBGene00008810	cyp-13A12
WBGene00010319	F59B10.3
WBGene00007247	C01G12.7
WBGene00016219	pals-24
WBGene00004827	skr-21
WBGene00021382	Y37F4.1
WBGene00020325	bath-46
WBGene00000272	bro-1
WBGene00001069	dpy-7
WBGene00016424	C34H4.1
WBGene00021586	clec-75
WBGene00016332	C32F10.4
WBGene00008559	F07H5.8
WBGene00010327	F59C6.8
WBGene00006418	spl-2
WBGene00017307	F09F9.2
WBGene00017434	F13H8.1
WBGene00004236	ptr-22
WBGene00001786	gst-38
WBGene00019184	H10E21.4
WBGene00016788	C49G7.10
WBGene00015340	C02E7.7
WBGene00022283	lgc-27
WBGene00022562	ZC204.12
WBGene00016716	acs-17
WBGene00006948	wrt-2
WBGene00020554	T19A5.3
WBGene00044073	tag-244
WBGene00006881	vab-15
WBGene00020160	igcm-3
WBGene00019967	cyp-33C8
WBGene00000218	asp-5
WBGene00008043	C40H1.8
WBGene00018931	ugt-52
WBGene00013901	ugt-16
WBGene00007675	C18D4.6
WBGene00012444	Y15E3A.5
WBGene00017421	cutl-29
WBGene00021469	Y39G10AR.11
WBGene00021279	Y23H5B.8
WBGene00002174	itx-1
WBGene00022790	ZK682.7
WBGene00019520	K08B12.1
WBGene00021852	Y54F10AM.8
WBGene00006464	bath-47
WBGene00017120	tctn-1
WBGene00007750	syg-2
WBGene00009824	gpdh-1
WBGene00006981	zig-4
WBGene00015523	ztf-30
WBGene00009904	F49E12.12
WBGene00000983	dhs-20
WBGene00001122	dyf-6
WBGene00022893	ZK1290.13
WBGene00012683	asp-17
WBGene00015479	wht-1
WBGene00012256	lpr-5
WBGene00008093	lron-1
WBGene00015280	C01B10.6
WBGene00021872	clec-85
WBGene00007691	cest-8
WBGene00020040	R12E2.15
WBGene00044770	C53C11.5
WBGene00011821	cdf-2
WBGene00007220	C01B9.1
WBGene00007072	ugt-1
WBGene00017535	atf-8
WBGene00018606	F48E3.6
WBGene00016456	C35E7.4
WBGene00016903	CELE_C53D5.2
WBGene00006646	tsp-20
WBGene00017467	F14F9.4
WBGene00019761	M03F8.1
WBGene00012306	W06F12.2
WBGene00001898	his-24
WBGene00014669	zipt-2.1
WBGene00008977	iglr-1
WBGene00044761	pals-19
WBGene00014761	F46A8.11
WBGene00016979	C56G2.4
WBGene00011852	clec-26
WBGene00003772	nlr-1
WBGene00019921	fbxc-34
WBGene00018787	cutl-20
WBGene00000039	acn-1
WBGene00008496	F01D5.6
WBGene00044620	bus-4
WBGene00044330	alr-1
WBGene00002975	lev-8
WBGene00001730	grl-21
WBGene00006575	tir-1
WBGene00020760	T24C4.4
WBGene00022611	ZC449.1
WBGene00003143	max-1
WBGene00011486	T05E12.3
WBGene00043053	F47H4.12
WBGene00011763	T14B1.1
WBGene00004127	abu-12
WBGene00003909	pag-3
WBGene00018750	F53C3.6
WBGene00022285	Y75B7AL.2
WBGene00008485	ugt-43
WBGene00002139	inx-17
WBGene00021799	Y53G8AL.1
WBGene00012261	lpr-3
WBGene00013542	lron-12
WBGene00008712	F11E6.9
WBGene00021915	Y55D5A.1
WBGene00000907	daf-11
WBGene00022423	nhr-41
WBGene00004230	ptr-16
WBGene00001819	haf-9
WBGene00017504	F16B4.2
WBGene00004944	sol-1
WBGene00016542	C39H7.4
WBGene00020672	T22B7.3
WBGene00012814	Y43F8B.3
WBGene00001394	fat-2
WBGene00020260	T05E7.4
WBGene00012782	Y43C5A.2
WBGene00009331	F32D8.7
WBGene00010835	M03B6.3
WBGene00012626	famh-161
WBGene00003846	odd-2
WBGene00022564	ZC204.14
WBGene00004987	spp-2
WBGene00016265	trhr-1
WBGene00010792	K12G11.6
WBGene00010267	lips-9
WBGene00018766	F53G2.1
WBGene00008426	D2045.9
WBGene00020571	lpr-7
WBGene00008150	mam-2
WBGene00001814	haf-4
WBGene00006956	wrt-10
WBGene00001174	egl-5
WBGene00001434	fkh-2
WBGene00021505	Y41D4A.3
WBGene00000778	cpn-2
WBGene00017430	bcl-11
WBGene00013574	lron-13
WBGene00019029	F58B6.1
WBGene00014099	ZK836.3
WBGene00009433	F35E12.9
WBGene00019832	osg-1
WBGene00012257	lpr-4
WBGene00000902	daf-6
WBGene00007546	nhr-153
WBGene00012826	dyf-19
WBGene00020837	slc-36.2
WBGene00000683	col-109
WBGene00019311	K02E7.6
WBGene00045077	Y71A12B.18
WBGene00044567	C46C11.4
WBGene00044698	K09F5.6
WBGene00010977	R02D5.3
WBGene00020158	T02C5.1
WBGene00008277	mltn-12
WBGene00021396	cutl-24
WBGene00001377	eya-1
WBGene00020649	sma-10
WBGene00019436	K06A9.2
WBGene00011328	T01D3.3
WBGene00006743	unc-3
WBGene00011894	ttr-23
WBGene00014454	MTCE.7
WBGene00000719	col-146
WBGene00004401	rom-2
WBGene00014000	ZK550.6
WBGene00013048	Y50E8A.5
WBGene00009743	sptf-1
WBGene00003097	lys-8
WBGene00022861	dve-1
WBGene00016237	C29H12.6
WBGene00018392	insc-1
WBGene00011798	T16G1.4
WBGene00008215	C49F8.3
WBGene00000681	col-107
WBGene00009586	F40F9.10
WBGene00004052	parg-2
WBGene00003245	mig-13
WBGene00022418	igcm-4
WBGene00017243	F08C6.5
WBGene00009899	efl-3
WBGene00019189	H11L12.1
WBGene00007552	C13C12.2
WBGene00017983	F32D1.3
WBGene00016146	C26F1.1
WBGene00001758	gst-10
WBGene00014505	T05E11.9
WBGene00010745	dod-17
WBGene00009895	scl-2
WBGene00003710	nhr-120
WBGene00008390	D1086.3
WBGene00006655	tub-1
WBGene00017568	F18E9.1
WBGene00001707	grh-1
WBGene00006845	unc-122
WBGene00000694	col-120
WBGene00017892	F28B4.3
WBGene00004789	sgk-1
WBGene00018266	nhr-183
WBGene00006309	sul-2
WBGene00016088	clec-266
WBGene00022665	ZK154.1
WBGene00003706	nhr-116
WBGene00011166	chil-22
WBGene00010070	nep-17
WBGene00022858	ZK1193.2
WBGene00000478	cfz-2
WBGene00006363	syd-1
WBGene00000749	col-176
WBGene00002827	let-653
WBGene00006444	shn-1
WBGene00012032	T26C5.2
WBGene00017639	F20D6.10
WBGene00013982	ZK512.1
WBGene00001127	dyf-11
WBGene00000034	abu-11
WBGene00016547	C40A11.4
WBGene00000616	col-39
WBGene00016359	fbxb-88
WBGene00016957	atic-1
WBGene00001065	dpy-3
WBGene00022314	Y77E11A.14
WBGene00021321	Y34B4A.5
WBGene00018608	F48E3.9
WBGene00003885	osm-5
WBGene00004061	pmp-4
WBGene00009971	F53C11.1
WBGene00011235	suro-1
WBGene00020788	nep-22
WBGene00001208	egl-44
WBGene00017116	fbxb-78
WBGene00008352	fbxa-6
WBGene00008341	ttr-44
WBGene00019803	PDB1.1
WBGene00019146	H02F09.3
WBGene00021627	Y47D7A.15
WBGene00077525	C41G7.8
WBGene00000953	del-2
WBGene00009799	lgc-47
WBGene00002181	kal-1
WBGene00010039	F54C8.6
WBGene00015824	C16B8.4
WBGene00008711	F11E6.8
WBGene00020560	T19C3.2
WBGene00020194	T03G6.1
WBGene00004169	pqn-89
WBGene00016996	D1005.2
WBGene00016355	lact-5
WBGene00017834	F26F12.3
WBGene00010867	ifbp-1
WBGene00008616	fbxa-44
WBGene00015545	C06G1.1
WBGene00011977	T24B8.3
WBGene00000789	cpz-2
WBGene00007336	C05C12.4
WBGene00000792	crb-1
WBGene00011042	R05H10.1
WBGene00020125	cest-19
WBGene00001432	fkb-7
WBGene00220094	T25C12.12
WBGene00008944	F19B2.5
WBGene00003243	mig-10
WBGene00010468	K01D12.9
WBGene00014159	arrd-4
WBGene00000491	che-12
WBGene00077521	maf-1
WBGene00022538	ZC190.4
WBGene00045379	C45B11.6
WBGene00013838	fbxa-31
WBGene00016295	fbxc-40
WBGene00000979	dhs-16
WBGene00000058	acr-19
WBGene00021333	Y34D9A.8
WBGene00021533	Y42G9A.3
WBGene00011796	T16G1.2
WBGene00008376	D1054.9
WBGene00018725	kreg-1
WBGene00003675	nhr-85
WBGene00015756	C14C6.2
WBGene00017361	F10E9.12
WBGene00019532	K08D10.9
WBGene00022047	Y66H1A.5
WBGene00018738	swip-10
WBGene00017350	F10E7.9
WBGene00004156	pqn-74
WBGene00020740	T23F4.2
WBGene00022837	ceh-45
WBGene00019843	R03E9.2
WBGene00016335	gba-1
WBGene00004300	ram-2
WBGene00017755	zip-8
WBGene00003163	mdl-1
WBGene00001250	elt-2
WBGene00019731	M02D8.5
WBGene00004394	rol-1
WBGene00000266	bre-1
WBGene00020921	W01C8.5
WBGene00001841	hen-1
WBGene00020455	fbxa-59
WBGene00022490	Y119D3B.13
WBGene00016533	C39D10.6
WBGene00019320	K02E10.6
WBGene00000086	aex-3
WBGene00011495	T05F1.11
WBGene00044728	Y53F4B.45
WBGene00004719	sad-1
WBGene00021213	Y18H1A.9
WBGene00012777	lact-8
WBGene00008220	C50B6.7
WBGene00002137	inx-15
WBGene00016545	C40A11.2
WBGene00013455	ssu-2
WBGene00008019	C38H2.2
WBGene00006985	zig-8
WBGene00000463	ceh-43
WBGene00009094	F23H12.5
WBGene00011756	ctg-2

## Sheet: post-HS phase
Up-regulation dependent on ENDU-2 at post-HS phase (WT_log2FC(HS+RE/20°C)-endu-2(lf)_log2FC(HS+RE/20°C)> 1)		down-regulation depend on ENDU-2 in post-HS phase (WT_log2FC(HS+RE/20°C)-endu-2(lf)_log2FC(HS+RE/20°C)< -1)
Gene ID	gene name	Gene ID	gene name
WBGene00007723	C25F9.2	WBGene00017881	asp-13
WBGene00002018	hsp-16.41	WBGene00007947	C35A5.3
WBGene00016783	irg-2	WBGene00000988	dhs-25
WBGene00002016	hsp-16.2	WBGene00045275	F18E3.12
WBGene00002026	hsp-70	WBGene00015894	acdh-2
WBGene00045457	F33H12.7	WBGene00009902	drd-1
WBGene00015598	fbxa-163	WBGene00003704	nhr-114
WBGene00013170	Y53F4B.24	WBGene00012538	semo-1
WBGene00009957	F53B2.8	WBGene00009221	acs-2
WBGene00021601	Y46H3A.5	WBGene00001244	elo-6
WBGene00012961	Y47H10A.5	WBGene00019978	hacd-1
WBGene00045412	C25F9.12	WBGene00017567	F18E3.11
WBGene00016785	C49G7.7	WBGene00004062	pmp-5
WBGene00019404	K05B2.4	WBGene00007963	cyp-25A1
WBGene00044644	B0205.13	WBGene00019208	lips-14
WBGene00019136	F59H6.5	WBGene00000136	amt-4
WBGene00270321	Y41C4A.32	WBGene00017703	F22E5.1
WBGene00019593	K09F6.10	WBGene00008629	cpt-5
WBGene00007366	C06B3.7	WBGene00011487	T05E12.6
WBGene00013154	Y53F4B.7	WBGene00043302	F32D8.11
WBGene00045416	Y37H2A.14	WBGene00013508	Y71A12B.11
WBGene00013155	Y53F4B.8	WBGene00009104	F25C8.1
WBGene00045411	C25F9.11	WBGene00005444	srh-237
WBGene00007506	fbxc-58	WBGene00001243	elo-5
WBGene00007440	C08E8.4	WBGene00015623	C09B8.4
WBGene00044402	Y82E9BL.18	WBGene00017691	ilys-5
WBGene00194713	F19B10.13	WBGene00008354	gcsh-1
WBGene00020472	lips-11	WBGene00003474	mtl-2
WBGene00008602	oac-14	WBGene00020516	T15B7.1
WBGene00010470	cdr-4	WBGene00015695	ugt-26
WBGene00016845	C50F7.5	WBGene00014183	ZK1025.3
WBGene00020579	T19D12.4	WBGene00012608	hphd-1
WBGene00008577	F08G2.5	WBGene00003093	lys-4
WBGene00023483	Y75B8A.39	WBGene00000618	col-41
WBGene00011957	T23F11.6	WBGene00012615	dct-16
WBGene00004002	pgp-8	WBGene00012445	Y16B4A.2
WBGene00012101	zip-10	WBGene00017364	clec-7
WBGene00021979	Y58A7A.5	WBGene00017962	fbxa-72
WBGene00007097	B0024.4	WBGene00017246	F08D12.2
WBGene00022848	ZK1055.7	WBGene00008451	cest-3
WBGene00010822	M01G12.9	WBGene00001104	dsl-2
WBGene00017705	F22E5.6	WBGene00022641	ZK6.6
WBGene00020774	T24E12.5	WBGene00004814	skr-8
WBGene00019273	H43E16.1	WBGene00018437	btb-8
WBGene00012467	arrd-8	WBGene00020182	ugt-53
WBGene00022419	Y102A11A.9	WBGene00020537	fbxb-37
WBGene00009691	F44E5.4
WBGene00022570	sdz-35
WBGene00012683	asp-17
WBGene00010296	dgat-2
WBGene00008099	C44H9.4
WBGene00013837	fbxa-30
WBGene00015597	fbxa-162
WBGene00014454	MTCE.7
WBGene00011213	R10E8.8
WBGene00004003	pgp-9
WBGene00008900	F16H6.10
WBGene00014193	nhr-247
WBGene00015048	faah-2
WBGene00020580	T19D12.5
WBGene00018725	kreg-1
WBGene00010752	K10G4.3
WBGene00009692	F44E5.5
WBGene00022382	Y94H6A.10
WBGene00011737	sqst-1
WBGene00019564	K09D9.1
WBGene00045238	rpr-1
WBGene00022872	ZK1240.8
WBGene00019973	R09A1.3
WBGene00020228	T05A8.2
WBGene00016788	C49G7.10
WBGene00009801	ipla-2
WBGene00004096	pqm-1
WBGene00077593	C49G7.12
WBGene00044358	Y71G12B.33
WBGene00000841	cul-6
WBGene00020740	T23F4.2
WBGene00020455	fbxa-59
WBGene00009431	dct-17
WBGene00013838	fbxa-31
WBGene00021339	Y34F4.4
WBGene00022333	fbxa-27
WBGene00015937	C17H12.12
WBGene00005902	srx-11
WBGene00011494	T05F1.9
WBGene00000191	arl-7
WBGene00020760	T24C4.4
WBGene00219491	Y53F4B.62
WBGene00022847	ZK1055.6
WBGene00000266	bre-1
WBGene00010821	M01G12.7
WBGene00019659	K11H12.3
WBGene00023423	F43C1.7
WBGene00005551	sri-39
WBGene00018259	F41B4.3
WBGene00018997	F57B9.3
WBGene00044757	Y55F3BR.11
WBGene00017467	F14F9.4
WBGene00019146	H02F09.3
WBGene00017504	F16B4.2
WBGene00022736	ZK418.7
WBGene00007725	C25F9.5
WBGene00021977	Y58A7A.3
WBGene00018724	F53A9.1
WBGene00004061	pmp-4
WBGene00001770	gst-22
WBGene00001158	ech-9
WBGene00002274	lec-11
WBGene00015479	wht-1
WBGene00006539	tbb-6
WBGene00016997	cebp-1
WBGene00006718	ubc-23
WBGene00022346	pals-17
WBGene00013845	fbxa-37
WBGene00013763	Y113G7B.14
WBGene00194926	K08D8.12
WBGene00012910	Y46G5A.20
WBGene00022572	ZC239.14
WBGene00009432	cld-9
WBGene00019060	acox-3
WBGene00005833	srw-86
WBGene00006628	tsp-2
WBGene00002120	ins-37
WBGene00000512	ckb-2
WBGene00003332	mir-239.1
WBGene00220140	Y34F4.7
WBGene00019859	R03H10.7
WBGene00013623	fbxa-90
WBGene00015167	B0403.3
WBGene00004859	sma-5
WBGene00006533	tba-7
WBGene00015596	fbxa-161
WBGene00043995	F40F12.9
WBGene00021892	Y54G2A.28
WBGene00002188	kgb-2
WBGene00006627	tsp-1
WBGene00015259	dod-20
WBGene00015574	irg-1
WBGene00219709	linc-37
WBGene00009428	F35E12.4
WBGene00011231	R11A5.3
WBGene00006454	aex-4
WBGene00000190	warf-1
WBGene00016862	cest-32
WBGene00015716	sox-4
WBGene00021703	cpt-3
WBGene00004809	skr-3
WBGene00007716	fbxa-82
WBGene00012824	Y43F8B.14
WBGene00020486	T13C5.6
WBGene00012451	Y17D7B.3
WBGene00077525	C41G7.8
WBGene00012622	Y38H6C.9
WBGene00185092	K08D8.7
WBGene00021799	Y53G8AL.1
WBGene00021978	Y58A7A.4
WBGene00045393	F26D11.13
WBGene00016425	C34H4.2
WBGene00019248	H27M09.5
WBGene00002008	hsp-4
WBGene00008988	F20G2.5
WBGene00022823	ZK813.4
WBGene00012464	arrd-7
WBGene00044403	fbxa-219
WBGene00021520	Y41D4B.18
WBGene00010125	dod-22
WBGene00022181	pho-9
WBGene00016190	rcs-1
WBGene00015100	B0280.2
WBGene00045404	C06C3.11
WBGene00022413	Y102A11A.3
WBGene00009595	cbp-3
WBGene00019579	oac-57
WBGene00012533	fbxa-209
WBGene00007717	C25D7.5
WBGene00018966	F56D2.5
WBGene00002187	kgb-1
WBGene00020972	trpl-2
WBGene00019660	K11H12.4
WBGene00002094	ins-11
WBGene00007180	B0457.6
WBGene00008850	F15B9.6
WBGene00021256	Y22D7AR.2
WBGene00206494	C15H11.16
WBGene00000097	aip-1
WBGene00001875	his-1
WBGene00015929	C17H12.3
WBGene00022324	fbxa-26
WBGene00021556	Y45G5AM.3
WBGene00011190	swt-6
WBGene00012923	fbxa-128
WBGene00022861	dve-1
WBGene00012942	Y47D3B.6
WBGene00016424	C34H4.1
WBGene00004796	sid-2
WBGene00006470	tag-120
WBGene00004057	pmk-3
WBGene00006467	magu-2
WBGene00017764	F25A2.1
WBGene00012618	dct-10
WBGene00015933	C17H12.8
WBGene00008019	C38H2.2
WBGene00004405	rop-1
WBGene00021253	Y22D7AL.15
WBGene00018990	klf-1
WBGene00014000	ZK550.6
WBGene00002021	hsp-17
WBGene00044241	C53D6.11
WBGene00017226	fbxa-53
WBGene00013227	Y56A3A.6
WBGene00007689	C18E9.9
WBGene00008644	F10C2.3
WBGene00001063	dpy-1
WBGene00235271	C49C8.8
WBGene00018145	F37C4.5
WBGene00016585	oac-59
WBGene00009778	F46C5.1
WBGene00019782	M60.7
WBGene00007919	cup-16
WBGene00008726	F13A7.11
WBGene00016219	pals-24
WBGene00007460	C08F11.13
WBGene00012450	Y17D7B.2
WBGene00271651	F19B10.14
WBGene00018266	nhr-183
WBGene00015057	gad-3
WBGene00020474	lips-13
WBGene00016763	C49A9.9
WBGene00022951	C30E1.9
WBGene00003331	mir-238
WBGene00019586	K09F6.3
WBGene00008631	F10A3.1
WBGene00018350	ifo-1
WBGene00010899	M28.8
WBGene00021518	hpo-6
WBGene00017905	F28F5.6
WBGene00010851	M04C3.2
WBGene00012624	fbxa-150
WBGene00200503	F29G9.14
WBGene00017146	EGAP1.1
WBGene00016760	C49A9.6
WBGene00007228	acs-7
WBGene00013755	fbxa-115
WBGene00021167	cyp-32B1
WBGene00010047	F54D1.6
WBGene00044468	Y69A2AL.2
WBGene00013387	Y62F5A.9
WBGene00013901	ugt-16
WBGene00022326	fbxa-14
WBGene00010795	M01A8.1
WBGene00011772	T14G8.4
WBGene00194695	B0462.5
WBGene00013197	ttm-5
WBGene00008599	F09A5.2
WBGene00018480	otpl-7
WBGene00015859	C16D9.4
WBGene00004169	pqn-89
WBGene00022643	ZK6.8
WBGene00007368	C06B8.2
WBGene00017447	F14B8.5
WBGene00045461	C25F9.14
WBGene00016762	ugt-24
WBGene00003995	pgp-1
WBGene00022331	fbxa-19
WBGene00019466	tos-1
WBGene00219702	linc-138
WBGene00022485	fbxa-63
WBGene00000991	dhs-28
WBGene00012444	Y15E3A.5
WBGene00003907	paf-2
WBGene00007153	clec-41
WBGene00044457	C18H7.11
WBGene00010225	ttr-31
WBGene00012140	T28F4.5
WBGene00011643	slc-17.9
WBGene00018946	F56C3.9
WBGene00004196	prx-11
WBGene00003903	pab-2
WBGene00021007	W03F11.4
WBGene00018999	F57B9.8
WBGene00001817	haf-7
WBGene00010977	R02D5.3
WBGene00016719	math-24
WBGene00001577	gem-4
WBGene00018374	tag-343
WBGene00008748	yap-1
WBGene00011335	T01E8.8
WBGene00000910	daf-14
WBGene00019436	K06A9.2
WBGene00013483	nhr-241
WBGene00016207	C29E4.10
WBGene00010700	nipi-3
WBGene00018823	F54E2.1
WBGene00022142	Y71G12B.2
WBGene00044180	C47E8.11
WBGene00017465	F14F9.2
WBGene00000749	col-176
WBGene00050899	T10C6.15
WBGene00018400	F43H9.4
WBGene00017302	F09F7.5
WBGene00023407	cex-1
WBGene00014046	clec-60
WBGene00005648	srp-7
WBGene00018225	nep-14
WBGene00009190	F27D4.6
WBGene00012572	Y37H2B.1
WBGene00016218	pals-23
WBGene00020686	T22D1.8
WBGene00021519	Y41D4B.17
WBGene00014248	ZK1307.7
WBGene00004198	prx-13
WBGene00195184	F19G12.8
WBGene00021397	Y38C1AA.6
WBGene00020227	T05A8.1
WBGene00005638	srm-1
WBGene00045468	F08A8.8
WBGene00017416	F13B6.1
WBGene00044504	R13A1.10
WBGene00012456	Y17D7C.2
WBGene00013836	fbxa-29
WBGene00018958	cest-27
WBGene00011707	T11B7.2
WBGene00003721	nhr-131
WBGene00021517	Y41D4B.15
WBGene00043534	W02B12.13
WBGene00003593	nfm-1
WBGene00018707	oac-31
WBGene00019344	dhhc-10
WBGene00009306	maph-1.1
WBGene00219916	F26D10.23
WBGene00000650	col-74
WBGene00044238	C30H6.12
WBGene00013555	fbxa-89
WBGene00007987	C36H8.1
WBGene00045212	Y110A7A.21
WBGene00194815	Y43F8B.23
WBGene00019302	K02D10.2
WBGene00012005	T24H10.7
WBGene00021382	Y37F4.1
WBGene00013080	Y51A2D.13
WBGene00009927	F52B11.5
WBGene00044236	C17E4.11
WBGene00021072	W07B8.4
WBGene00021599	srt-42
WBGene00022680	ZK180.6
WBGene00011799	T16G1.5
