# Supplementary material for: Reprogramming of the transcriptome after heat stress mediates heat hormesis in Caenorhabditis elegans
Source: Nat Commun. 2023 Jul 13;14:4176. doi: 10.1038/s41467-023-39882-8 (PMC10345090; doi:10.1038/s41467-023-39882-8)
Supplement: Supplementary file 7 — Supplementary Data 4 [file 41467_2023_39882_MOESM7_ESM.xlsx]

## Sheet: intestin-expressed genes
Supplementary Data 4: ENDU-2-dependent post-HS responsive genes in each tissue
Gene ID	Gene name
WBGene00012615	dct-16
WBGene00012942	idpc-1
WBGene00002008	hsp-4
WBGene00018145	F37C4.5
WBGene00016997	cebp-1
WBGene00002021	hsp-17
WBGene00022382	Y94H6A.10
WBGene00017691	ilys-5
WBGene00000991	dhs-28
WBGene00001875	his-1
WBGene00012608	hphd-1
WBGene00019466	tos-1
WBGene00001244	elo-6
WBGene00004405	rop-1
WBGene00010470	cdr-4
WBGene00011737	sqst-1
WBGene00009957	F53B2.8
WBGene00004809	skr-3
WBGene00000618	col-41
WBGene00022680	ZK180.6
WBGene00045416	Y37H2A.14
WBGene00012140	T28F4.5
WBGene00003903	pab-2
WBGene00002016	hsp-16.2
WBGene00001243	elo-5
WBGene00014183	ZK1025.3
WBGene00009306	maph-1.1
WBGene00021979	Y58A7A.5
WBGene00000749	col-176
WBGene00002018	hsp-16.41
WBGene00005648	srp-7
WBGene00019564	K09D9.1
WBGene00018724	F53A9.1
WBGene00022848	ZK1055.7
WBGene00003995	pgp-1
WBGene00007689	C18E9.9
WBGene00021518	hpo-6
WBGene00017246	F08D12.2
WBGene00018823	F54E2.1
WBGene00010700	nipi-3
WBGene00007153	clec-41
WBGene00003093	lys-4
WBGene00017302	F09F7.5
WBGene00016862	cest-32
WBGene00012005	T24H10.7
WBGene00012444	Y15E3A.5
WBGene00045457	F33H12.7
WBGene00008577	F08G2.5
WBGene00020579	T19D12.4
WBGene00008019	C38H2.2
WBGene00018350	ifo-1
WBGene00012445	Y16B4A.2
WBGene00001817	haf-7
WBGene00010047	F54D1.6
WBGene00011335	T01E8.8
WBGene00000266	bre-1
WBGene00016788	C49G7.10
WBGene00009221	acs-2
WBGene00004859	sma-5
WBGene00019978	hacd-1
WBGene00011487	T05E12.6
WBGene00017467	F14F9.4
WBGene00010296	dgat-2
WBGene00018259	F41B4.3
WBGene00020760	T24C4.4
WBGene00020516	T15B7.1
WBGene00004096	pqm-1
WBGene00044644	B0205.13
WBGene00045411	C25F9.11
WBGene00020740	T23F4.2
WBGene00018725	kreg-1
WBGene00007180	B0457.6
WBGene00019273	H43E16.1
WBGene00021977	Y58A7A.3
WBGene00003474	mtl-2
WBGene00021253	Y22D7AL.15
WBGene00000097	aip-1
WBGene00000988	dhs-25
WBGene00015574	irg-1
WBGene00015933	C17H12.8
WBGene00019660	K11H12.4
WBGene00044468	Y69A2AL.2
WBGene00014000	ZK550.6
WBGene00012961	Y47H10A.5
WBGene00016425	C34H4.2
WBGene00006533	tba-7
WBGene00008726	F13A7.11
WBGene00003704	nhr-114
WBGene00002187	kgb-1
WBGene00007366	C06B3.7
WBGene00007228	acs-7
WBGene00008354	gcsh-1
WBGene00012101	zip-10
WBGene00015048	faah-2
WBGene00013227	Y56A3A.6
WBGene00016763	C49A9.9
WBGene00013387	Y62F5A.9
WBGene00016424	C34H4.1
WBGene00008748	yap-1
WBGene00009801	ipla-2
WBGene00000136	amt-4
WBGene00010977	R02D5.3
WBGene00002274	lec-11
WBGene00013197	ttm-5
WBGene00017764	F25A2.1
WBGene00004169	pqn-89
WBGene00013845	fbxa-37
WBGene00018966	F56D2.5
WBGene00007097	B0024.4
WBGene00016219	pals-24
WBGene00018958	cest-27
WBGene00019060	acox-3
WBGene00012464	arrd-7
WBGene00009595	cbp-3
WBGene00016783	irg-2
WBGene00006539	tbb-6
WBGene00017881	asp-13
WBGene00009432	cld-9
WBGene00012538	semo-1
WBGene00010225	ttr-31
WBGene00002026	hsp-70
WBGene00018374	tag-343
WBGene00017447	F14B8.5
WBGene00000512	ckb-2
WBGene00022847	ZK1055.6
WBGene00006467	magu-2
WBGene00004057	pmk-3
WBGene00004796	sid-2
WBGene00021556	Y45G5AM.3
WBGene00004003	pgp-9
WBGene00015695	ugt-26
WBGene00000841	cul-6
WBGene00008602	oac-14
WBGene00022181	pho-9
WBGene00007440	C08E8.4
WBGene00023423	F43C1.7
WBGene00017416	F13B6.1
WBGene00016190	rcs-1
WBGene00010822	M01G12.9
WBGene00013901	ugt-16
WBGene00018990	klf-1
WBGene00008850	F15B9.6
WBGene00020486	T13C5.6
WBGene00017567	F18E3.11
WBGene00001770	gst-22
WBGene00000910	daf-14
WBGene00011957	T23F11.6
WBGene00005833	srw-86
WBGene00020455	fbxa-59
WBGene00007987	C36H8.1
WBGene00001577	gem-4
WBGene00004196	prx-11
WBGene00004062	pmp-5
WBGene00014046	clec-60
WBGene00006470	tag-120
WBGene00044457	C18H7.11
WBGene00004061	pmp-4
WBGene00019344	dhhc-10
WBGene00022861	dve-1
WBGene00003593	nfm-1
WBGene00015716	sox-4
WBGene00044180	C47E8.11
WBGene00045275	F18E3.12
WBGene00017962	fbxa-72
WBGene00007506	fbxc-58
WBGene00022413	Y102A11A.3
WBGene00015167	B0403.3
WBGene00017905	F28F5.6
WBGene00006627	tsp-1
WBGene00009431	dct-17
WBGene00015929	C17H12.3
WBGene00019973	R09A1.3
WBGene00018266	nhr-183
WBGene00009902	drd-1
WBGene00009692	F44E5.5
WBGene00016218	pals-23
WBGene00045461	C25F9.14
WBGene00023407	cex-1
WBGene00077593	C49G7.12
WBGene00022823	ZK813.4
WBGene00007460	C08F11.13
WBGene00004198	prx-13
WBGene00000190	warf-1
WBGene00012910	Y46G5A.20
WBGene00019146	H02F09.3
WBGene00007717	C25D7.5
WBGene00009691	F44E5.4
WBGene00003907	paf-2
WBGene00011707	T11B7.2
WBGene00007368	C06B8.2
WBGene00022142	Y71G12B.2
WBGene00019404	K05B2.4
WBGene00016845	C50F7.5
WBGene00016760	C49A9.6
WBGene00022736	ZK418.7
WBGene00011190	swt-6
WBGene00012624	fbxa-150
WBGene00006718	ubc-23
WBGene00016785	C49G7.7
WBGene00012450	Y17D7B.2
WBGene00017703	F22E5.1
WBGene00020774	T24E12.5
WBGene00194695	B0462.5
WBGene00194926	K08D8.12
WBGene00022485	fbxa-63
WBGene00015057	gad-3
WBGene00019593	K09F6.10
WBGene00012923	fbxa-128
WBGene00013080	Y51A2D.13
WBGene00008900	F16H6.10
WBGene00006628	tsp-2
WBGene00007919	cup-16
WBGene00007725	C25F9.5
WBGene00016762	ugt-24
WBGene00077525	C41G7.8
WBGene00016719	math-24
WBGene00021167	cyp-32B1
WBGene00045468	F08A8.8
WBGene00045412	C25F9.12
WBGene00010795	M01A8.1
WBGene00018400	F43H9.4
WBGene00194713	F19B10.13
WBGene00009927	F52B11.5
WBGene00020580	T19D12.5
WBGene00015894	acdh-2
WBGene00008644	F10C2.3
WBGene00002120	ins-37
WBGene00019782	M60.7
WBGene00021007	W03F11.4
WBGene00022346	pals-17

## Sheet: muscle-expressed genes
Gene ID	Gene name
WBGene00023407	cex-1
WBGene00018145	F37C4.5
WBGene00019466	tos-1
WBGene00003903	pab-2
WBGene00012615	dct-16
WBGene00002008	hsp-4
WBGene00022382	Y94H6A.10
WBGene00008748	yap-1
WBGene00012608	hphd-1
WBGene00016997	cebp-1
WBGene00001875	his-1
WBGene00012140	T28F4.5
WBGene00009306	maph-1.1
WBGene00011737	sqst-1
WBGene00000988	dhs-25
WBGene00005648	srp-7
WBGene00007919	cup-16
WBGene00012444	Y15E3A.5
WBGene00009221	acs-2
WBGene00011335	T01E8.8
WBGene00004405	rop-1
WBGene00022823	ZK813.4
WBGene00012005	T24H10.7
WBGene00007180	B0457.6
WBGene00010700	nipi-3
WBGene00004809	skr-3
WBGene00010470	cdr-4
WBGene00003593	nfm-1
WBGene00000097	aip-1
WBGene00003704	nhr-114
WBGene00016862	cest-32
WBGene00002187	kgb-1
WBGene00015894	acdh-2
WBGene00015167	B0403.3
WBGene00017962	fbxa-72
WBGene00018259	F41B4.3
WBGene00021979	Y58A7A.5
WBGene00002026	hsp-70
WBGene00008019	C38H2.2
WBGene00009957	F53B2.8
WBGene00017691	ilys-5
WBGene00000910	daf-14
WBGene00000266	bre-1
WBGene00004057	pmk-3
WBGene00011707	T11B7.2
WBGene00020486	T13C5.6
WBGene00019436	K06A9.2
WBGene00009801	ipla-2
WBGene00022848	ZK1055.7
WBGene00006467	magu-2
WBGene00015623	C09B8.4
WBGene00004062	pmp-5
WBGene00012942	idpc-1
WBGene00002021	hsp-17
WBGene00012538	semo-1
WBGene00017302	F09F7.5
WBGene00002016	hsp-16.2
WBGene00003907	paf-2
WBGene00004859	sma-5
WBGene00008354	gcsh-1
WBGene00001244	elo-6
WBGene00007689	C18E9.9
WBGene00010047	F54D1.6
WBGene00013845	fbxa-37
WBGene00000991	dhs-28
WBGene00019564	K09D9.1
WBGene00021977	Y58A7A.3
WBGene00011772	T14G8.4
WBGene00001577	gem-4
WBGene00010225	ttr-31
WBGene00021556	Y45G5AM.3
WBGene00018990	klf-1
WBGene00001817	haf-7
WBGene00000512	ckb-2
WBGene00003721	nhr-131
WBGene00004169	pqn-89
WBGene00006539	tbb-6
WBGene00007987	C36H8.1
WBGene00018400	F43H9.4
WBGene00020740	T23F4.2
WBGene00012624	fbxa-150
WBGene00195184	F19G12.8
WBGene00007947	C35A5.3
WBGene00015695	ugt-26

## Sheet: neuron-expressed genes
Gene ID	Gene name
WBGene00019466	tos-1
WBGene00003903	pab-2
WBGene00018145	F37C4.5
WBGene00012140	T28F4.5
WBGene00011737	sqst-1
WBGene00012444	Y15E3A.5
WBGene00016997	cebp-1
WBGene00011335	T01E8.8
WBGene00002008	hsp-4
WBGene00012615	dct-16
WBGene00009306	maph-1.1
WBGene00010700	nipi-3
WBGene00005648	srp-7
WBGene00019593	K09F6.10
WBGene00012005	T24H10.7
WBGene00002026	hsp-70
WBGene00007180	B0457.6
WBGene00022823	ZK813.4
WBGene00006467	magu-2
WBGene00000910	daf-14
WBGene00000097	aip-1
WBGene00004405	rop-1
WBGene00008019	C38H2.2
WBGene00002016	hsp-16.2
WBGene00012942	idpc-1
WBGene00022382	Y94H6A.10
WBGene00002018	hsp-16.41
WBGene00002187	kgb-1
WBGene00004809	skr-3
WBGene00004057	pmk-3
WBGene00023407	cex-1
WBGene00011772	T14G8.4
WBGene00022861	dve-1
WBGene00015716	sox-4
WBGene00010470	cdr-4
WBGene00009801	ipla-2
WBGene00014248	ZK1307.7
WBGene00003907	paf-2
WBGene00000266	bre-1
WBGene00021556	Y45G5AM.3
WBGene00017447	F14B8.5
WBGene00022419	Y102A11A.9
WBGene00017691	ilys-5
WBGene00015167	B0403.3
WBGene00011231	R11A5.3
WBGene00009692	F44E5.5
WBGene00011707	T11B7.2
WBGene00012624	fbxa-150
WBGene00020740	T23F4.2
WBGene00022848	ZK1055.7
WBGene00008748	yap-1
WBGene00016788	C49G7.10
WBGene00009221	acs-2
WBGene00021382	Y37F4.1
WBGene00001817	haf-7
WBGene00019344	dhhc-10
WBGene00008644	F10C2.3
WBGene00009691	F44E5.4
WBGene00009957	F53B2.8
WBGene00017467	F14F9.4
WBGene00018259	F41B4.3
WBGene00013845	fbxa-37
WBGene00018266	nhr-183
WBGene00016862	cest-32
WBGene00002021	hsp-17
WBGene00016783	irg-2
WBGene00009190	F27D4.6
WBGene00021599	srt-42
WBGene00003704	nhr-114
WBGene00000988	dhs-25
WBGene00004859	sma-5
WBGene00017302	F09F7.5
WBGene00077593	C49G7.12
WBGene00017504	F16B4.2
WBGene00020486	T13C5.6
WBGene00001577	gem-4
WBGene00022847	ZK1055.6
WBGene00012608	hphd-1
WBGene00022485	fbxa-63
WBGene00006539	tbb-6
WBGene00021979	Y58A7A.5
WBGene00006718	ubc-23
WBGene00004096	pqm-1

## Sheet: hypodermis-expressed genes
Gene ID	Gene name
WBGene00018145	F37C4.5
WBGene00012140	T28F4.5
WBGene00012615	dct-16
WBGene00019466	tos-1
WBGene00003903	pab-2
WBGene00009778	F46C5.1
WBGene00001875	his-1
WBGene00003704	nhr-114
WBGene00017691	ilys-5
WBGene00008748	yap-1
WBGene00012538	semo-1
WBGene00011737	sqst-1
WBGene00022382	Y94H6A.10
WBGene00002008	hsp-4
WBGene00005648	srp-7
WBGene00014000	ZK550.6
WBGene00012608	hphd-1
WBGene00009221	acs-2
WBGene00004809	skr-3
WBGene00022643	ZK6.8
WBGene00012005	T24H10.7
WBGene00001243	elo-5
WBGene00002021	hsp-17
WBGene00018400	F43H9.4
WBGene00000991	dhs-28
WBGene00010225	ttr-31
WBGene00007180	B0457.6
WBGene00018990	klf-1
WBGene00009306	maph-1.1
WBGene00008354	gcsh-1
WBGene00001244	elo-6
WBGene00002187	kgb-1
WBGene00012444	Y15E3A.5
WBGene00009957	F53B2.8
WBGene00017302	F09F7.5
WBGene00019978	hacd-1
WBGene00004405	rop-1
WBGene00022680	ZK180.6
WBGene00007153	clec-41
WBGene00010700	nipi-3
WBGene00011335	T01E8.8
WBGene00007987	C36H8.1
WBGene00022861	dve-1
WBGene00006539	tbb-6
WBGene00016997	cebp-1
WBGene00004198	prx-13
WBGene00000988	dhs-25
WBGene00000097	aip-1
WBGene00003474	mtl-2
WBGene00002026	hsp-70
WBGene00016862	cest-32
WBGene00008019	C38H2.2
WBGene00004096	pqm-1
WBGene00017962	fbxa-72
WBGene00016845	C50F7.5
WBGene00003093	lys-4
WBGene00007689	C18E9.9
WBGene00003907	paf-2
WBGene00000910	daf-14
WBGene00004859	sma-5
WBGene00007947	C35A5.3
WBGene00023407	cex-1
WBGene00021556	Y45G5AM.3
WBGene00002016	hsp-16.2
WBGene00020740	T23F4.2
WBGene00009801	ipla-2
WBGene00003593	nfm-1
WBGene00010470	cdr-4
WBGene00019782	M60.7
WBGene00003721	nhr-131
WBGene00018966	F56D2.5
WBGene00020486	T13C5.6
WBGene00019593	K09F6.10
WBGene00015057	gad-3
WBGene00009902	drd-1
WBGene00022847	ZK1055.6
WBGene00011231	R11A5.3
WBGene00008629	cpt-5
WBGene00021977	Y58A7A.3
WBGene00000136	amt-4
WBGene00006467	magu-2
WBGene00018259	F41B4.3
WBGene00020516	T15B7.1
WBGene00012910	Y46G5A.20
WBGene00010047	F54D1.6
WBGene00015937	C17H12.12
WBGene00022413	Y102A11A.3
WBGene00012445	Y16B4A.2
WBGene00017881	asp-13
WBGene00004062	pmp-5
WBGene00018350	ifo-1
