# Supplementary material for: Reprogramming of the transcriptome after heat stress mediates heat hormesis in Caenorhabditis elegans
Source: Nat Commun. 2023 Jul 13;14:4176. doi: 10.1038/s41467-023-39882-8 (PMC10345090; doi:10.1038/s41467-023-39882-8)
Supplement: Supplementary file 8 — Supplementary Data 5 [file 41467_2023_39882_MOESM8_ESM.xlsx]

## Sheet: Tabelle1
Supplementary Data 5:list of proteins co-purifying with ENDU-2::EGFP (log2LFD intensity > 1).
Protein IDs	Gene name	Mol. weight [kDa]	Fasta headers	log 2 ratio LFQ intensity ENDU_2 Rep01/ Ctrl_1	log 2 ratio LFQ intensity ENDU_2 Rep02/ Ctrl_2	Mean
Q9GYM9	endu-2	62.804	tr|Q9GYM9|Q9GYM9_CAEEL Poly(U)-specific endoribonuclease OS=Caenorhabditis elegans OX=6239 GN=endu-2 PE=1 SV=2	11.7673	8.98009	10.3737			extracellular sapce
A0A2I2LDV7;G4SLH0;A0A2I2LG13;A0A2I2LDX0;A0A2I2LG61;A0A2I2LDV8;A0A2I2LDW1;A0A2I2LDV4	ttn-1	1680.9	tr|A0A2I2LDV7|A0A2I2LDV7_CAEEL Titin homolog OS=Caenorhabditis elegans OX=6239 GN=ttn-1 PE=1 SV=1;sp|G4SLH0|TTN1_CAEEL Titin homolog OS=Caenorhabditis elegans OX=6239 GN=ttn-1 PE=1 SV=2;tr|A0A2I2LG13|A0A2I2LG13_CAEEL Titin homolog OS=Caenorhabditis elegans	9.89184	8.73097	9.31141			nucleus
P91913	rla-1	11.284	sp|P91913|RLA1_CAEEL 60S acidic ribosomal protein P1 OS=Caenorhabditis elegans OX=6239 GN=rla-1 PE=3 SV=2	8.60089	9.98003	9.29046			ER-Golgi network
Q06561;G5EEI5;A0A1T5HUZ1;H9G348;H9G349;H9G351;H9G350;H9G352;H9G354;H9G353;U4PS79;G1K109	unc-52	369.05	sp|Q06561|UNC52_CAEEL Basement membrane proteoglycan OS=Caenorhabditis elegans OX=6239 GN=unc-52 PE=1 SV=2;tr|G5EEI5|G5EEI5_CAEEL Basement membrane proteoglycan OS=Caenorhabditis elegans OX=6239 GN=unc-52 PE=1 SV=2;tr|A0A1T5HUZ1|A0A1T5HUZ1_CAEEL Basement m	9.98633	8.58922	9.28777			Nuclear envelop, nuclear im/export
P17140	let-2	167.75	sp|P17140|CO4A2_CAEEL Collagen alpha-2(IV) chain OS=Caenorhabditis elegans OX=6239 GN=let-2 PE=1 SV=2	9.37009	8.78307	9.07658
Q22945	F08F3.4	40.159	tr|Q22945|Q22945_CAEEL Epimerase domain-containing protein OS=Caenorhabditis elegans OX=6239 GN=CELE_F08F3.4 PE=1 SV=2	8.2317	9.65056	8.94113
Q21182	K03B8.6	38.466	tr|Q21182|Q21182_CAEEL Uncharacterized protein OS=Caenorhabditis elegans OX=6239 GN=CELE_K03B8.6 PE=1 SV=2	8.48805	8.11272	8.30039
Q27274	rop-1	72.842	sp|Q27274|RO60_CAEEL 60 kDa SS-A/Ro ribonucleoprotein homolog OS=Caenorhabditis elegans OX=6239 GN=rop-1 PE=2 SV=1	8.64933	7.91941	8.28437
O44565;V6CIX7	lam-1	197.95	tr|O44565|O44565_CAEEL LAMinin related. See also lmb OS=Caenorhabditis elegans OX=6239 GN=lam-1 PE=1 SV=3	7.499	8.93393	8.21647
C1P641;C1P640;A0A061AD21;G5EEV6;A0A061AJI9;Q21313	epi-1	403.32	tr|C1P641|C1P641_CAEEL Laminin-like protein epi-1 OS=Caenorhabditis elegans OX=6239 GN=epi-1 PE=1 SV=1;tr|C1P640|C1P640_CAEEL Laminin-like protein epi-1 OS=Caenorhabditis elegans OX=6239 GN=epi-1 PE=1 SV=1;tr|A0A061AD21|A0A061AD21_CAEEL Laminin-like protei	8.09329	8.08048	8.08688
Q22192	ttr-14	48.925	tr|Q22192|Q22192_CAEEL TransThyretin-Related family domain OS=Caenorhabditis elegans OX=6239 GN=ttr-14 PE=1 SV=1	8.58744	7.52841	8.05793
P17139	emb-9	170.99	sp|P17139|CO4A1_CAEEL Collagen alpha-1(IV) chain OS=Caenorhabditis elegans OX=6239 GN=emb-9 PE=1 SV=5	7.61499	8.31675	7.96587
O76840	mig-6	237.6	sp|O76840|PPN1_CAEEL Papilin OS=Caenorhabditis elegans OX=6239 GN=mig-6 PE=1 SV=1	7.58465	7.79836	7.6915
Q09544	F58F12.1	16.927	sp|Q09544|ATPD_CAEEL ATP synthase subunit delta, mitochondrial OS=Caenorhabditis elegans OX=6239 GN=F58F12.1 PE=1 SV=1	7.51941	7.79457	7.65699
Q18823	lam-2	181.21	sp|Q18823|LAM2_CAEEL Laminin-like protein lam-2 OS=Caenorhabditis elegans OX=6239 GN=lam-2 PE=1 SV=3	7.50625	6.57499	7.04062
P52009	cyn-1	20.71	sp|P52009|CYP1_CAEEL Peptidyl-prolyl cis-trans isomerase 1 OS=Caenorhabditis elegans OX=6239 GN=cyn-1 PE=2 SV=1	6.54197	7.48883	7.0154
Q18074	C18B2.3	26.635	tr|Q18074|Q18074_CAEEL Uncharacterized protein OS=Caenorhabditis elegans OX=6239 GN=C18B2.3 PE=1 SV=2	5.8027	7.8969	6.8498
Q27511;Q27485;J7S164;J7SA65;P09588	htz-1	14.669	sp|Q27511|H2AV_CAEEL Histone H2A.V OS=Caenorhabditis elegans OX=6239 GN=htz-1 PE=1 SV=3	5.73274	7.79412	6.76343
Q22436;F1LIM5	sqst-1	76.577	tr|Q22436|Q22436_CAEEL SeQueSTosome related OS=Caenorhabditis elegans OX=6239 GN=sqst-1 PE=1 SV=2;tr|F1LIM5|F1LIM5_CAEEL SeQueSTosome related OS=Caenorhabditis elegans OX=6239 GN=sqst-1 PE=1 SV=1	6.21457	7.29691	6.75574
Q20751	iff-2	17.953	sp|Q20751|IF5A2_CAEEL Eukaryotic translation initiation factor 5A-2 OS=Caenorhabditis elegans OX=6239 GN=iff-2 PE=2 SV=1	5.59019	7.85485	6.72252
Q95YD5	vha-16	39.937	tr|Q95YD5|Q95YD5_CAEEL V-type proton ATPase subunit OS=Caenorhabditis elegans OX=6239 GN=vha-16 PE=1 SV=1	5.72391	7.46589	6.5949
G4SL51	pqn-52	62.591	tr|G4SL51|G4SL51_CAEEL Prion-like-(Q/N-rich)-domain-bearing protein OS=Caenorhabditis elegans OX=6239 GN=pqn-52 PE=1 SV=1	5.0899	7.94093	6.51541
Q9N384	lec-6	15.983	tr|Q9N384|Q9N384_CAEEL Galectin OS=Caenorhabditis elegans OX=6239 GN=lec-6 PE=1 SV=1	6.10876	6.80288	6.45582
Q9U1V9;Q9U1W0	dnj-29	86.536	tr|Q9U1V9|Q9U1V9_CAEEL J domain-containing protein OS=Caenorhabditis elegans OX=6239 GN=dnj-29 PE=1 SV=1;tr|Q9U1W0|Q9U1W0_CAEEL J domain-containing protein OS=Caenorhabditis elegans OX=6239 GN=dnj-29 PE=1 SV=1	5.59756	7.20327	6.40041
Q18788	C52E4.5	66.949	sp|Q18788|MAN12_CAEEL Mannosyl-oligosaccharide 1,2-alpha-mannosidase C52E4.5 OS=Caenorhabditis elegans OX=6239 GN=C52E4.5 PE=1 SV=1	6.28593	6.47548	6.3807
H2L0I4;H2L0I3	lfi-1	273.97	tr|H2L0I4|H2L0I4_CAEEL Lin-5 (Five) Interacting protein OS=Caenorhabditis elegans OX=6239 GN=lfi-1 PE=1 SV=2;tr|H2L0I3|H2L0I3_CAEEL Lin-5 (Five) Interacting protein OS=Caenorhabditis elegans OX=6239 GN=lfi-1 PE=1 SV=2	4.82808	7.83103	6.32956
Q9XWK2	Y54E5A.5	17.437	tr|Q9XWK2|Q9XWK2_CAEEL Uncharacterized protein OS=Caenorhabditis elegans OX=6239 GN=CELE_Y54E5A.5 PE=1 SV=1	5.33797	7.31644	6.3272
O17891	F55B11.2	25.007	tr|O17891|O17891_CAEEL Uncharacterized protein OS=Caenorhabditis elegans OX=6239 GN=CELE_F55B11.2 PE=1 SV=2	5.56719	7.03249	6.29984
Q9N3D0	sec-11	20.622	tr|Q9N3D0|Q9N3D0_CAEEL Signal peptidase complex catalytic subunit SEC11 OS=Caenorhabditis elegans OX=6239 GN=sec-11 PE=1 SV=1	5.19772	7.30265	6.25018
Q18026	flu-2	54.049	sp|Q18026|KYNU_CAEEL Kynureninase OS=Caenorhabditis elegans OX=6239 GN=flu-2 PE=2 SV=1	6.99436	5.48996	6.24216
Q23445	sar-1	21.709	sp|Q23445|SAR1_CAEEL GTP-binding protein SAR1 OS=Caenorhabditis elegans OX=6239 GN=sar-1 PE=3 SV=1	6.58877	5.74038	6.16458
G5EEI4	asp-1	42.692	sp|G5EEI4|ASP1_CAEEL Aspartic protease 1 OS=Caenorhabditis elegans OX=6239 GN=asp-1 PE=1 SV=1	7.10447	5.21605	6.16026
G5EEK9	vha-5	99.312	tr|G5EEK9|G5EEK9_CAEEL V-type proton ATPase subunit a OS=Caenorhabditis elegans OX=6239 GN=vha-5 PE=1 SV=1	3.80972	8.26902	6.03937
Q9TYW1	vha-19	49.608	tr|Q9TYW1|Q9TYW1_CAEEL Vacuolar H ATPase OS=Caenorhabditis elegans OX=6239 GN=vha-19 PE=1 SV=1	4.78048	7.28411	6.03229
Q95017	ubc-9	19.115	sp|Q95017|UBC9_CAEEL SUMO-conjugating enzyme UBC9 OS=Caenorhabditis elegans OX=6239 GN=ubc-9 PE=1 SV=1	5.15184	6.68783	5.91983
Q7JP52;Q20660	hsp-17	17.417	tr|Q7JP52|Q7JP52_CAEEL SHSP domain-containing protein OS=Caenorhabditis elegans OX=6239 GN=hsp-17 PE=1 SV=1;tr|Q20660|Q20660_CAEEL SHSP domain-containing protein OS=Caenorhabditis elegans OX=6239 GN=hsp-17 PE=1 SV=1	4.41031	7.36484	5.88757
P53019;Q17856;Q18461;Q21244;P53017;Q9TVW5;P53018;P05634;G5EBJ8;Q23519;Q94053;Q95XU7;Q19832;P53020;S6CPF4;G5EEW3;Q23428	msp-33	14.243	sp|P53019|MSP33_CAEEL Major sperm protein 33 OS=Caenorhabditis elegans OX=6239 GN=msp-33 PE=2 SV=2;sp|Q17856|MSP55_CAEEL Major sperm protein 55/57 OS=Caenorhabditis elegans OX=6239 GN=msp-55 PE=2 SV=3;sp|Q18461|MSP49_CAEEL Major sperm protein 49 OS=Caenorh	5.20118	6.21163	5.7064
D6RYD3;Q966A8	Y58A7A.1	18.772	tr|D6RYD3|D6RYD3_CAEEL Copper transporter OS=Caenorhabditis elegans OX=6239 GN=CELE_Y58A7A.1 PE=1 SV=1;tr|Q966A8|Q966A8_CAEEL Copper transporter OS=Caenorhabditis elegans OX=6239 GN=CELE_Y58A7A.1 PE=1 SV=1	6.51622	4.7198	5.61801
O44954	sdha-2	70.425	tr|O44954|O44954_CAEEL Succinate dehydrogenase [ubiquinone] flavoprotein subunit, mitochondrial OS=Caenorhabditis elegans OX=6239 GN=sdha-2 PE=1 SV=1	6.1279	5.06901	5.59845
Q94360	nduf-7	21.912	sp|Q94360|NDUS7_CAEEL Probable NADH dehydrogenase [ubiquinone] iron-sulfur protein 7, mitochondrial OS=Caenorhabditis elegans OX=6239 GN=nduf-7 PE=3 SV=1	6.4315	4.74387	5.58768
Q09607	gst-36	23.876	sp|Q09607|GST36_CAEEL Probable glutathione S-transferase gst-36 OS=Caenorhabditis elegans OX=6239 GN=gst-36 PE=3 SV=2	4.95577	6.12371	5.53974
Q95QA6	pat-12	76.708	sp|Q95QA6|PAT12_CAEEL Protein pat-12 OS=Caenorhabditis elegans OX=6239 GN=pat-12 PE=1 SV=1	5.02764	6.04917	5.53841
Q9TXP0	rps-27	9.347	sp|Q9TXP0|RS27_CAEEL 40S ribosomal protein S27 OS=Caenorhabditis elegans OX=6239 GN=rps-27 PE=1 SV=3	6.392	4.6293	5.51065
V6CJY2;Q9TYY8	H34C03.2	112.07	tr|V6CJY2|V6CJY2_CAEEL Ubiquitin carboxyl-terminal hydrolase OS=Caenorhabditis elegans OX=6239 GN=CELE_H34C03.2 PE=1 SV=1;tr|Q9TYY8|Q9TYY8_CAEEL Ubiquitin carboxyl-terminal hydrolase OS=Caenorhabditis elegans OX=6239 GN=CELE_H34C03.2 PE=1 SV=1	5.74324	5.15465	5.44895
Q95XX0	ubc-13	16.901	sp|Q95XX0|UBC13_CAEEL Ubiquitin-conjugating enzyme E2 13 OS=Caenorhabditis elegans OX=6239 GN=ubc-13 PE=1 SV=2	4.75498	6.07405	5.41452
Q9U329	cox-4	20.257	tr|Q9U329|Q9U329_CAEEL Cytochrome c oxidase subunit 4 OS=Caenorhabditis elegans OX=6239 GN=cox-4 PE=1 SV=1	5.587	5.23538	5.41119
Q9TYW7	grd-3	19.442	tr|Q9TYW7|Q9TYW7_CAEEL Ground-like domain-containing protein OS=Caenorhabditis elegans OX=6239 GN=grd-3 PE=1 SV=2	4.30813	6.44223	5.37518
Q19766	tomm-20	20.426	sp|Q19766|TOM20_CAEEL Mitochondrial import receptor subunit TOM20 homolog OS=Caenorhabditis elegans OX=6239 GN=tomm-20 PE=1 SV=1	5.64037	5.079	5.35968
O17287	tomm-22	12.176	sp|O17287|TOM22_CAEEL Mitochondrial import receptor subunit TOM22 homolog OS=Caenorhabditis elegans OX=6239 GN=tomm-22 PE=3 SV=1	7.02988	3.59123	5.31055
P90860	F36A2.7	19.539	tr|P90860|P90860_CAEEL Uncharacterized protein OS=Caenorhabditis elegans OX=6239 GN=CELE_F36A2.7 PE=1 SV=1	4.81536	5.8052	5.31028
O17694	ril-1	16.495	tr|O17694|O17694_CAEEL RNAi-Induced Longevity OS=Caenorhabditis elegans OX=6239 GN=ril-1 PE=1 SV=1	1.12183	9.36338	5.24261
Q22021	R53.4	18.75	sp|Q22021|ATPK_CAEEL Putative ATP synthase subunit f, mitochondrial OS=Caenorhabditis elegans OX=6239 GN=R53.4 PE=3 SV=1	1.46546	9.01168	5.23857
P91303	vha-10	14.485	sp|P91303|VATG_CAEEL Probable V-type proton ATPase subunit G OS=Caenorhabditis elegans OX=6239 GN=vha-10 PE=3 SV=1	4.93752	5.51248	5.225
Q95Y28	nspg-13	25.283	tr|Q95Y28|Q95Y28_CAEEL Uncharacterized protein OS=Caenorhabditis elegans OX=6239 GN=CELE_Y34B4A.9 PE=1 SV=1	6.1868	4.1733	5.18005
G5EDB8	vha-4	22.108	tr|G5EDB8|G5EDB8_CAEEL VHA-4 OS=Caenorhabditis elegans OX=6239 GN=vha-4 PE=1 SV=1	4.47267	5.7871	5.12989
O01578	mpc-2	15.073	sp|O01578|MPC2_CAEEL Probable mitochondrial pyruvate carrier 2 OS=Caenorhabditis elegans OX=6239 GN=mpc-2 PE=3 SV=2	6.1727	4.07913	5.12592
E1B6R8	emc-5	16.352	tr|E1B6R8|E1B6R8_CAEEL Membrane magnesium transporter OS=Caenorhabditis elegans OX=6239 GN=emc-5 PE=1 SV=1	4.43678	5.75223	5.09451
Q19591	nspg-10	29.432	tr|Q19591|Q19591_CAEEL Uncharacterized protein OS=Caenorhabditis elegans OX=6239 GN=CELE_F19C7.1 PE=1 SV=1	6.90642	3.15601	5.03122
Q304E5;Q9TZQ3	pgl-1	83.454	tr|Q304E5|Q304E5_CAEEL Guanyl-specific ribonuclease pgl-1 OS=Caenorhabditis elegans OX=6239 GN=pgl-1 PE=1 SV=1;sp|Q9TZQ3|PGL1_CAEEL Guanyl-specific ribonuclease pgl-1 OS=Caenorhabditis elegans OX=6239 GN=pgl-1 PE=1 SV=1	5.41452	4.53692	4.97572
Q5FC71;A7LPG5	cisd-1	11.281	tr|Q5FC71|Q5FC71_CAEEL ZnF_CDGSH domain-containing protein OS=Caenorhabditis elegans OX=6239 GN=cisd-1 PE=1 SV=1;tr|A7LPG5|A7LPG5_CAEEL ZnF_CDGSH domain-containing protein OS=Caenorhabditis elegans OX=6239 GN=cisd-1 PE=1 SV=1	4.88452	4.91014	4.89733
Q18943	D1054.10	20.58	tr|Q18943|Q18943_CAEEL Uncharacterized protein OS=Caenorhabditis elegans OX=6239 GN=CELE_D1054.10 PE=1 SV=1	7.53014	2.18364	4.85689
Q09543	paa-1	66.148	sp|Q09543|2AAA_CAEEL Probable serine/threonine-protein phosphatase PP2A regulatory subunit OS=Caenorhabditis elegans OX=6239 GN=paa-1 PE=1 SV=2	5.76334	3.93125	4.84729
Q23424	fzo-1	87.461	sp|Q23424|FZO1_CAEEL Transmembrane GTPase fzo-1 OS=Caenorhabditis elegans OX=6239 GN=fzo-1 PE=3 SV=1	4.95965	4.66209	4.81087
O61522	F17E9.4	16.123	tr|O61522|O61522_CAEEL Uncharacterized protein OS=Caenorhabditis elegans OX=6239 GN=CELE_F17E9.4 PE=1 SV=2	4.76178	4.84604	4.80391
Q9U354	vps-25	21.473	tr|Q9U354|Q9U354_CAEEL ESCRT-II complex subunit VPS25 OS=Caenorhabditis elegans OX=6239 GN=vps-25 PE=1 SV=1	4.91338	4.66202	4.7877
P52013;P52014	cyn-5	21.927	sp|P52013|CYP5_CAEEL Peptidyl-prolyl cis-trans isomerase 5 OS=Caenorhabditis elegans OX=6239 GN=cyn-5 PE=1 SV=2	3.55515	5.94168	4.74842
P58798	arx-6	19.663	sp|P58798|ARPC4_CAEEL Probable actin-related protein 2/3 complex subunit 4 OS=Caenorhabditis elegans OX=6239 GN=arx-6 PE=3 SV=1	4.75314	4.73705	4.74509
A0A1C3NSL9;Q95ZY7	ajm-1	193.4	sp|A0A1C3NSL9|AJM1_CAEEL Apical junction molecule OS=Caenorhabditis elegans OX=6239 GN=ajm-1 PE=1 SV=1;tr|Q95ZY7|Q95ZY7_CAEEL Apical junction molecule OS=Caenorhabditis elegans OX=6239 GN=ajm-1 PE=1 SV=2	2.20959	7.26523	4.73741
Q10578	rpb-2	134.9	sp|Q10578|RPB2_CAEEL DNA-directed RNA polymerase II subunit RPB2 OS=Caenorhabditis elegans OX=6239 GN=rpb-2 PE=2 SV=2	4.51993	4.92801	4.72397
Q21541;A0A486WUL5	M142.5	22.956	tr|Q21541|Q21541_CAEEL AD domain-containing protein OS=Caenorhabditis elegans OX=6239 GN=CELE_M142.5 PE=1 SV=2;tr|A0A486WUL5|A0A486WUL5_CAEEL AD domain-containing protein OS=Caenorhabditis elegans OX=6239 GN=CELE_M142.5 PE=1 SV=1	4.6539	4.76951	4.71171
G5EF99	ZK1128.7	22.988	tr|G5EF99|G5EF99_CAEEL SHSP domain-containing protein OS=Caenorhabditis elegans OX=6239 GN=CELE_ZK1128.7 PE=1 SV=1	4.48367	4.9201	4.70189
Q20476	F46G10.1	20.368	tr|Q20476|Q20476_CAEEL BTB domain-containing protein OS=Caenorhabditis elegans OX=6239 GN=CELE_F46G10.1 PE=1 SV=3	4.23153	5.0107	4.62112
O62415	lys-1	32.379	sp|O62415|LYS1_CAEEL Lysozyme-like protein 1 OS=Caenorhabditis elegans OX=6239 GN=lys-1 PE=2 SV=1	4.63828	4.5942	4.61624
O01504	C37A2.7	10.813	sp|O01504|RLA2_CAEEL 60S acidic ribosomal protein P2 OS=Caenorhabditis elegans OX=6239 GN=C37A2.7 PE=3 SV=2	7.1594	2.01367	4.58654
Q9NAB3;Q9BPM4	gst-27	23.218	tr|Q9NAB3|Q9NAB3_CAEEL Glutathione S-Transferase OS=Caenorhabditis elegans OX=6239 GN=gst-27 PE=1 SV=1	4.00188	5.11195	4.55692
P34378	mrpl-18	19.396	sp|P34378|RM18_CAEEL 39S ribosomal protein L18, mitochondrial OS=Caenorhabditis elegans OX=6239 GN=mrpl-18 PE=3 SV=1	3.72139	5.37541	4.5484
Q18359	C33A12.1	17.335	sp|Q18359|NDUA5_CAEEL Probable NADH dehydrogenase [ubiquinone] 1 alpha subcomplex subunit 5 OS=Caenorhabditis elegans OX=6239 GN=C33A12.1 PE=3 SV=1	6.58703	2.5038	4.54541
G5EE67	skr-3	18.979	tr|G5EE67|G5EE67_CAEEL Skp1-related protein OS=Caenorhabditis elegans OX=6239 GN=skr-3 PE=1 SV=1	5.07914	3.97708	4.52811
G5EBF3	pud-2.1	17.428	tr|G5EBF3|G5EBF3_CAEEL Protein Up-regulated in Daf-2(Gf) OS=Caenorhabditis elegans OX=6239 GN=pud-2.1 PE=1 SV=1	5.54334	3.4893	4.51632
Q9GRZ9	tcc-1	75.891	tr|Q9GRZ9|Q9GRZ9_CAEEL Transmembrane and Coiled-Coil protein OS=Caenorhabditis elegans OX=6239 GN=tcc-1 PE=1 SV=1	4.69369	4.32476	4.50922
O44566	W03F8.4	20.186	tr|O44566|O44566_CAEEL Uncharacterized protein OS=Caenorhabditis elegans OX=6239 GN=CELE_W03F8.4 PE=1 SV=1	2.6967	6.29562	4.49616
Q03206	ced-10	21.454	sp|Q03206|RAC1_CAEEL Ras-related protein ced-10 OS=Caenorhabditis elegans OX=6239 GN=ced-10 PE=1 SV=2	5.1058	3.86623	4.48602
Q23121	rsp-1	35.041	sp|Q23121|RSP1_CAEEL Probable splicing factor, arginine/serine-rich 1 OS=Caenorhabditis elegans OX=6239 GN=rsp-1 PE=3 SV=1	4.87157	4.05027	4.46092
G5EFB5	cpn-1	21.066	tr|G5EFB5|G5EFB5_CAEEL CPN-1 OS=Caenorhabditis elegans OX=6239 GN=cpn-1 PE=1 SV=1	4.27117	4.64917	4.46017
Q9XWI6	eif-3.B	83.064	sp|Q9XWI6|EIF3B_CAEEL Eukaryotic translation initiation factor 3 subunit B OS=Caenorhabditis elegans OX=6239 GN=eif-3.B PE=3 SV=2	4.52519	4.39234	4.45877
O16297	mcm-7	81.617	tr|O16297|O16297_CAEEL DNA replication licensing factor MCM7 OS=Caenorhabditis elegans OX=6239 GN=mcm-7 PE=1 SV=1	4.49382	4.38949	4.44166
Q9UB28;Q9UB29;Q9BKP3;H2L0C1	let-805	497.45	tr|Q9UB28|Q9UB28_CAEEL Myotactin form B OS=Caenorhabditis elegans OX=6239 GN=let-805 PE=1 SV=1;tr|Q9UB29|Q9UB29_CAEEL Myotactin form A OS=Caenorhabditis elegans OX=6239 GN=let-805 PE=1 SV=1	6.07588	2.77362	4.42475
O17901	copz-1	20.756	sp|O17901|COPZ_CAEEL Probable coatomer subunit zeta OS=Caenorhabditis elegans OX=6239 GN=copz-1 PE=3 SV=1	3.48666	5.35711	4.42188
O16369	aps-1	18.634	tr|O16369|O16369_CAEEL AP complex subunit sigma OS=Caenorhabditis elegans OX=6239 GN=aps-1 PE=1 SV=1	3.79523	5.0265	4.41086
P34339	egl-45	124.41	sp|P34339|EIF3A_CAEEL Eukaryotic translation initiation factor 3 subunit A OS=Caenorhabditis elegans OX=6239 GN=egl-45 PE=3 SV=1	4.41455	4.39171	4.40313
Q9TYS3	ftn-2	19.593	tr|Q9TYS3|Q9TYS3_CAEEL Ferritin OS=Caenorhabditis elegans OX=6239 GN=ftn-2 PE=1 SV=1	3.66679	5.02724	4.34702
P91001	csn-5	41.008	sp|P91001|CSN5_CAEEL COP9 signalosome complex subunit 5 OS=Caenorhabditis elegans OX=6239 GN=csn-5 PE=1 SV=1	5.70843	2.96059	4.33451
C7FZU4;C7FZU3;Q93791	nid-1	138.62	tr|C7FZU4|C7FZU4_CAEEL NIDogen (Basement membrane protein) OS=Caenorhabditis elegans OX=6239 GN=nid-1 PE=1 SV=1;tr|C7FZU3|C7FZU3_CAEEL NIDogen (Basement membrane protein) OS=Caenorhabditis elegans OX=6239 GN=nid-1 PE=1 SV=1;tr|Q93791|Q93791_CAEEL NIDogen (	3.81491	4.82989	4.3224
P34563;G1K0V8;G1K0V9	iff-1	17.867	sp|P34563|IF5A1_CAEEL Eukaryotic translation initiation factor 5A-1 OS=Caenorhabditis elegans OX=6239 GN=iff-1 PE=1 SV=1;tr|G1K0V8|G1K0V8_CAEEL Eukaryotic translation initiation factor 5A OS=Caenorhabditis elegans OX=6239 GN=iff-1 PE=1 SV=1	6.74188	1.89847	4.32018
Q19020;A0A163VTS9	dhc-1	521.57	sp|Q19020|DYHC_CAEEL Dynein heavy chain, cytoplasmic OS=Caenorhabditis elegans OX=6239 GN=dhc-1 PE=1 SV=1;tr|A0A163VTS9|A0A163VTS9_CAEEL Dynein heavy chain, cytoplasmic OS=Caenorhabditis elegans OX=6239 GN=dhc-1 PE=1 SV=1	4.60668	4.0234	4.31504
O45518	argk-1	42.145	tr|O45518|O45518_CAEEL Arginine kinase OS=Caenorhabditis elegans OX=6239 GN=argk-1 PE=1 SV=1	4.3613	4.25859	4.30995
P34669	ZK686.3	38.828	sp|P34669|OST3_CAEEL Probable dolichyl-diphosphooligosaccharide--protein glycosyltransferase subunit 3 OS=Caenorhabditis elegans OX=6239 GN=ZK686.3 PE=3 SV=2	4.15265	4.4658	4.30922
Q9XVQ9	elo-2	31.36	sp|Q9XVQ9|ELO2_CAEEL Elongation of long chain fatty acids protein 2 OS=Caenorhabditis elegans OX=6239 GN=elo-2 PE=1 SV=1	4.00957	4.59604	4.30281
O02161	tin-44	49.398	sp|O02161|TIM44_CAEEL Probable mitochondrial import inner membrane translocase subunit tin-44 OS=Caenorhabditis elegans OX=6239 GN=tin-44 PE=3 SV=1	3.79328	4.811	4.30214
Q20779	cox-6A	14.743	sp|Q20779|COX6A_CAEEL Cytochrome c oxidase subunit 6A, mitochondrial OS=Caenorhabditis elegans OX=6239 GN=cox-6A PE=3 SV=1	3.578	5.01729	4.29765
Q21693	ife-2	25.727	sp|Q21693|IF4E2_CAEEL Eukaryotic translation initiation factor 4E-2 OS=Caenorhabditis elegans OX=6239 GN=ife-2 PE=1 SV=1	3.1524	5.35909	4.25574
Q9N363	dcap-1	36.548	sp|Q9N363|DCP1_CAEEL mRNA-decapping enzyme 1 OS=Caenorhabditis elegans OX=6239 GN=dcap-1 PE=1 SV=1	4.54298	3.91934	4.23116
O62250	F45G2.8	15.276	sp|O62250|TIM16_CAEEL Mitochondrial import inner membrane translocase subunit tim-16 OS=Caenorhabditis elegans OX=6239 GN=F45G2.8 PE=3 SV=1	4.15032	4.2044	4.17736
O45551;D1MN85	ife-1	24.313	sp|O45551|IF4E1_CAEEL Eukaryotic translation initiation factor 4E-1 OS=Caenorhabditis elegans OX=6239 GN=ife-1 PE=1 SV=2	4.10351	4.24602	4.17477
P41996	cpg-2	53.651	sp|P41996|CPG2_CAEEL Chondroitin proteoglycan-2 OS=Caenorhabditis elegans OX=6239 GN=cpg-2 PE=1 SV=3	5.50549	2.83982	4.17265
Q20034	F35D11.4	19.609	tr|Q20034|Q20034_CAEEL CYTH domain-containing protein OS=Caenorhabditis elegans OX=6239 GN=CELE_F35D11.4 PE=1 SV=2	6.29973	2.0332	4.16647
Q22866;A0A0K3AUC2;A0A0K3AQT4;K8FDX2;A0A0K3AWP0;A0A0K3ATS1;A0A0K3ARC0;A0A0K3AQS9;K8ERM4;A0A0K3AUC0;K8ESC3;A0A1Q2U2F4;A0A0K3ATR6;A0A0K3ARB5;Q27249	lev-11	33.003	sp|Q22866|TPM1_CAEEL Tropomyosin isoforms a/b/d/f OS=Caenorhabditis elegans OX=6239 GN=lev-11 PE=1 SV=1;tr|A0A0K3AUC2|A0A0K3AUC2_CAEEL Uncharacterized protein OS=Caenorhabditis elegans OX=6239 GN=lev-11 PE=1 SV=1;tr|A0A0K3AQT4|A0A0K3AQT4_CAEEL Uncharacteri	3.40999	4.8364	4.12319
O62327;U4PB05	gpx-2	18.152	sp|O62327|GPX2_CAEEL Glutathione peroxidase 2 OS=Caenorhabditis elegans OX=6239 GN=gpx-2 PE=3 SV=1;tr|U4PB05|U4PB05_CAEEL Glutathione peroxidase OS=Caenorhabditis elegans OX=6239 GN=gpx-2 PE=1 SV=1	1.14991	7.08594	4.11792
B5U8N2;Q7JLB1;G5ECZ2;G5EDI2;Q7JLB0;Q23187	ret-1	54.516	tr|B5U8N2|B5U8N2_CAEEL Reticulon-like protein OS=Caenorhabditis elegans OX=6239 GN=ret-1 PE=1 SV=1;tr|Q7JLB1|Q7JLB1_CAEEL Reticulon-like protein OS=Caenorhabditis elegans OX=6239 GN=ret-1 PE=1 SV=1;tr|G5ECZ2|G5ECZ2_CAEEL Reticulon-like protein OS=Caenorhab	4.20964	4.01962	4.11463
Q17574	mtrr-1	76.833	sp|Q17574|MTRR_CAEEL Methionine synthase reductase OS=Caenorhabditis elegans OX=6239 GN=mtrr-1 PE=3 SV=1	3.17224	4.99584	4.08404
H2KYJ5	mtch-1	37.418	tr|H2KYJ5|H2KYJ5_CAEEL MiTochondrial Carrier Homolog OS=Caenorhabditis elegans OX=6239 GN=mtch-1 PE=1 SV=1	4.32314	3.8448	4.08397
A5PEW7;Q9XXN3	nepr-1	16.095	tr|A5PEW7|A5PEW7_CAEEL Transmembrane protein 188 OS=Caenorhabditis elegans OX=6239 GN=nepr-1 PE=1 SV=1;sp|Q9XXN3|NEPR1_CAEEL Nuclear envelope phosphatase-regulatory subunit 1 homolog OS=Caenorhabditis elegans OX=6239 GN=nepr-1 PE=3 SV=2	3.66535	4.48952	4.07743
G4S034;Q21408	spc-1	281.75	tr|G4S034|G4S034_CAEEL SPeCtrin OS=Caenorhabditis elegans OX=6239 GN=spc-1 PE=1 SV=2;tr|Q21408|Q21408_CAEEL SPeCtrin OS=Caenorhabditis elegans OX=6239 GN=spc-1 PE=1 SV=2	5.37306	2.77336	4.07321
Q18803	asg-2	14.834	sp|Q18803|ATPL2_CAEEL Probable ATP synthase subunit g 2, mitochondrial OS=Caenorhabditis elegans OX=6239 GN=asg-2 PE=3 SV=1	1.04651	7.05328	4.04989
G4SPY1;G4SPY0	hrpu-2	75.618	tr|G4SPY1|G4SPY1_CAEEL Heterogeneous nuclear RibonucleoProtein U OS=Caenorhabditis elegans OX=6239 GN=hrpu-2 PE=1 SV=2;tr|G4SPY0|G4SPY0_CAEEL Heterogeneous nuclear RibonucleoProtein U OS=Caenorhabditis elegans OX=6239 GN=hrpu-2 PE=1 SV=2	4.04947	4.05018	4.04982
O62512	ZK550.3	90.343	tr|O62512|O62512_CAEEL Peptidase_M3 domain-containing protein OS=Caenorhabditis elegans OX=6239 GN=CELE_ZK550.3 PE=1 SV=3	4.43422	3.64368	4.03895
O44512	isp-1	29.709	tr|O44512|O44512_CAEEL Cytochrome b-c1 complex subunit Rieske, mitochondrial OS=Caenorhabditis elegans OX=6239 GN=isp-1 PE=1 SV=1	7.00825	1.04878	4.02852
Q18853	cyc-1	30.967	tr|Q18853|Q18853_CAEEL Cytochrome c domain-containing protein OS=Caenorhabditis elegans OX=6239 GN=cyc-1 PE=1 SV=1	3.71946	4.32298	4.02122
O62137	acox-1.2	75.09	sp|O62137|ACX12_CAEEL Acyl-coenzyme A oxidase acox-1.2 OS=Caenorhabditis elegans OX=6239 GN=acox-1.2 PE=1 SV=2	4.76414	3.24646	4.0053
Q17539	C01B10.8	73.317	tr|Q17539|Q17539_CAEEL Methyltranfer_dom domain-containing protein OS=Caenorhabditis elegans OX=6239 GN=C01B10.8 PE=1 SV=1	2.98845	5.01398	4.00122
Q22716;B7WN95	rpl-32	15.516	tr|Q22716|Q22716_CAEEL 60S ribosomal protein L32 OS=Caenorhabditis elegans OX=6239 GN=rpl-32 PE=1 SV=1;tr|B7WN95|B7WN95_CAEEL 60S ribosomal protein L32 OS=Caenorhabditis elegans OX=6239 GN=rpl-32 PE=1 SV=1	6.69458	1.29782	3.9962
D5MCR9;Q22641	lpd-9	9.8581	tr|D5MCR9|D5MCR9_CAEEL LiPid Depleted OS=Caenorhabditis elegans OX=6239 GN=lpd-9 PE=1 SV=1;tr|Q22641|Q22641_CAEEL LiPid Depleted OS=Caenorhabditis elegans OX=6239 GN=lpd-9 PE=1 SV=1	3.67652	4.23786	3.95719
Q10576	dpy-18	63.926	sp|Q10576|P4HA1_CAEEL Prolyl 4-hydroxylase subunit alpha-1 OS=Caenorhabditis elegans OX=6239 GN=dpy-18 PE=1 SV=2	4.93991	2.96914	3.95453
A0A1N7SYP3;A0A1N7SYN7;G5EFD1	vab-10	571.89	tr|A0A1N7SYP3|A0A1N7SYP3_CAEEL GAR domain-containing protein OS=Caenorhabditis elegans OX=6239 GN=vab-10 PE=1 SV=1;tr|A0A1N7SYN7|A0A1N7SYN7_CAEEL GAR domain-containing protein OS=Caenorhabditis elegans OX=6239 GN=vab-10 PE=1 SV=1	3.88414	4.0207	3.95242
Q27GU1;H2KZD5	csr-1	98.702	tr|Q27GU1|Q27GU1_CAEEL Piwi domain-containing protein OS=Caenorhabditis elegans OX=6239 GN=csr-1 PE=1 SV=1;tr|H2KZD5|H2KZD5_CAEEL Piwi domain-containing protein OS=Caenorhabditis elegans OX=6239 GN=csr-1 PE=1 SV=1	3.94951	3.92366	3.93659
C0VXV6	mrpl-46	30.231	tr|C0VXV6|C0VXV6_CAEEL Nudix hydrolase domain-containing protein OS=Caenorhabditis elegans OX=6239 GN=mrpl-46 PE=1 SV=2	3.81338	4.05895	3.93617
H2FLJ1	stl-1	35.644	tr|H2FLJ1|H2FLJ1_CAEEL PHB domain-containing protein OS=Caenorhabditis elegans OX=6239 GN=stl-1 PE=1 SV=1	2.68044	5.16445	3.92245
Q19706	eif-3.G	29.876	sp|Q19706|EIF3G_CAEEL Eukaryotic translation initiation factor 3 subunit G OS=Caenorhabditis elegans OX=6239 GN=eif-3.G PE=3 SV=2	3.24294	4.5925	3.91772
P91871	fasn-1	289.22	tr|P91871|P91871_CAEEL 3-oxoacyl-[acyl-carrier-protein] reductase OS=Caenorhabditis elegans OX=6239 GN=fasn-1 PE=1 SV=2	4.5612	3.27216	3.91668
Q09231;A0A2K5ATT6	C09F5.1	64.902	sp|Q09231|YQ21_CAEEL BRICHOS domain-containing protein C09F5.1 OS=Caenorhabditis elegans OX=6239 GN=C09F5.1 PE=4 SV=3	1.12493	6.7084	3.91667
Q9XUP3	eif-3.K	27.031	sp|Q9XUP3|EIF3K_CAEEL Eukaryotic translation initiation factor 3 subunit K OS=Caenorhabditis elegans OX=6239 GN=eif-3.K PE=2 SV=1	4.35476	3.47313	3.91395
Q965V4;V6CKP0	xpo-2	104.84	tr|Q965V4|Q965V4_CAEEL Exportin-2 OS=Caenorhabditis elegans OX=6239 GN=xpo-2 PE=1 SV=1	4.09979	3.71519	3.90749
G5EEE5	elo-1	33.561	sp|G5EEE5|ELO1_CAEEL Elongation of long chain fatty acids protein 1 OS=Caenorhabditis elegans OX=6239 GN=elo-1 PE=1 SV=1	2.87246	4.92469	3.89857
O01593	rips-1	40.388	tr|O01593|O01593_CAEEL Methyltranfer_dom domain-containing protein OS=Caenorhabditis elegans OX=6239 GN=CELE_R08E5.3 PE=1 SV=1	3.74129	4.04465	3.89297
Q965S8	eif-3.I	36.873	sp|Q965S8|EIF3I_CAEEL Eukaryotic translation initiation factor 3 subunit I OS=Caenorhabditis elegans OX=6239 GN=eif-3.I PE=3 SV=2	3.67251	4.09413	3.88332
Q8ITV7;Q8ITV6	edc-4	94.562	tr|Q8ITV7|Q8ITV7_CAEEL FHA domain-containing protein OS=Caenorhabditis elegans OX=6239 GN=edc-4 PE=1 SV=1;tr|Q8ITV6|Q8ITV6_CAEEL FHA domain-containing protein OS=Caenorhabditis elegans OX=6239 GN=edc-4 PE=1 SV=1	3.452	4.29487	3.87344
Q18678	sars-1	55.219	sp|Q18678|SYSC_CAEEL Probable serine--tRNA ligase, cytoplasmic OS=Caenorhabditis elegans OX=6239 GN=sars-1 PE=3 SV=1	4.68296	3.01665	3.8498
O45394	F22B8.7	38.932	tr|O45394|O45394_CAEEL MOSC domain-containing protein OS=Caenorhabditis elegans OX=6239 GN=CELE_F22B8.7 PE=1 SV=2	3.96861	3.72614	3.84737
O45855	T27E7.1	25.158	tr|O45855|O45855_CAEEL Uncharacterized protein OS=Caenorhabditis elegans OX=6239 GN=CELE_T27E7.1 PE=1 SV=1	5.51249	2.17712	3.8448
C9IY22;C9IY21	ZK1058.9	26.668	tr|C9IY22|C9IY22_CAEEL Uncharacterized protein OS=Caenorhabditis elegans OX=6239 GN=CELE_ZK1058.9 PE=1 SV=1;tr|C9IY21|C9IY21_CAEEL Uncharacterized protein OS=Caenorhabditis elegans OX=6239 GN=CELE_ZK1058.9 PE=1 SV=1	2.30376	5.35222	3.82799
P54812	cdc-48.2	89.639	sp|P54812|TERA2_CAEEL Transitional endoplasmic reticulum ATPase homolog 2 OS=Caenorhabditis elegans OX=6239 GN=cdc-48.2 PE=1 SV=2	3.00153	4.64648	3.82401
Q19583;Q9U3I7;H2L2A8	F19B6.1	58.452	tr|Q19583|Q19583_CAEEL Uridine kinase OS=Caenorhabditis elegans OX=6239 GN=CELE_F19B6.1 PE=1 SV=1;tr|Q9U3I7|Q9U3I7_CAEEL Uridine kinase OS=Caenorhabditis elegans OX=6239 GN=CELE_F19B6.1 PE=1 SV=1;tr|H2L2A8|H2L2A8_CAEEL Uridine kinase OS=Caenorhabditis eleg	3.91995	3.72024	3.82009
P39055	dyn-1	93.406	sp|P39055|DYN1_CAEEL Dynamin OS=Caenorhabditis elegans OX=6239 GN=dyn-1 PE=1 SV=3	1.42881	6.20711	3.81796
S6F527	eat-17	101.8	sp|S6F527|EAT17_CAEEL Rab GTPase-activating protein eat-17 OS=Caenorhabditis elegans OX=6239 GN=eat-17 PE=1 SV=1	3.46663	4.12869	3.79766
Q9N5V3	imb-3	122.03	tr|Q9N5V3|Q9N5V3_CAEEL Importin N-terminal domain-containing protein OS=Caenorhabditis elegans OX=6239 GN=imb-3 PE=1 SV=2	3.71552	3.80311	3.75931
Q21926	iars-1	130.01	sp|Q21926|SYIC_CAEEL Isoleucine--tRNA ligase, cytoplasmic OS=Caenorhabditis elegans OX=6239 GN=iars-1 PE=3 SV=1	3.26197	4.24845	3.75521
Q629J5	R144.12	38.005	sp|Q629J5|YRRC_CAEEL Uncharacterized protein R144.12 OS=Caenorhabditis elegans OX=6239 GN=R144.12 PE=4 SV=1	2.76259	4.70712	3.73485
Q20053	asb-1	34.368	tr|Q20053|Q20053_CAEEL ATP synthase subunit b OS=Caenorhabditis elegans OX=6239 GN=asb-1 PE=1 SV=1	1.74265	5.71684	3.72974
Q9XX15	emg-1	25.765	sp|Q9XX15|NEP1_CAEEL Ribosomal RNA small subunit methyltransferase nep-1 OS=Caenorhabditis elegans OX=6239 GN=Y39A1A.14 PE=3 SV=1	4.12755	3.31419	3.72087
G5ECR0	T25C12.3	230.86	tr|G5ECR0|G5ECR0_CAEEL Uncharacterized protein OS=Caenorhabditis elegans OX=6239 GN=CELE_T25C12.3 PE=1 SV=1	4.61887	2.809	3.71393
O44509	F42G8.10	21.256	tr|O44509|O44509_CAEEL Complex I-ESSS OS=Caenorhabditis elegans OX=6239 GN=CELE_F42G8.10 PE=1 SV=1	4.19139	3.23299	3.71219
Q09510	mlc-4	19.94	sp|Q09510|MLRH_CAEEL Myosin regulatory light chain OS=Caenorhabditis elegans OX=6239 GN=mlc-4 PE=1 SV=1	3.00316	4.41388	3.70852
V6CLE7;Q9TZD9	haf-4	80.699	tr|V6CLE7|V6CLE7_CAEEL HAlF transporter (PGP related) OS=Caenorhabditis elegans OX=6239 GN=haf-4 PE=1 SV=1;tr|Q9TZD9|Q9TZD9_CAEEL HAlF transporter (PGP related) OS=Caenorhabditis elegans OX=6239 GN=haf-4 PE=1 SV=2	3.81673	3.59091	3.70382
P49029	mag-1	17.637	sp|P49029|MGN_CAEEL Protein mago nashi homolog OS=Caenorhabditis elegans OX=6239 GN=mag-1 PE=1 SV=2	2.53361	4.87286	3.70324
Q9U1Y6	dhs-24	43.168	tr|Q9U1Y6|Q9U1Y6_CAEEL DeHydrogenases, Short chain OS=Caenorhabditis elegans OX=6239 GN=dhs-24 PE=1 SV=3	3.99701	3.40858	3.7028
Q9XWD1	acs-5	75.759	tr|Q9XWD1|Q9XWD1_CAEEL Fatty Acid CoA Synthetase family OS=Caenorhabditis elegans OX=6239 GN=acs-5 PE=1 SV=1	3.14187	4.25439	3.69813
Q86D21;P52709	tars-1	79.463	tr|Q86D21|Q86D21_CAEEL Threonyl-tRNA synthetase OS=Caenorhabditis elegans OX=6239 GN=tars-1 PE=1 SV=1;sp|P52709|SYTC_CAEEL Threonine--tRNA ligase, cytoplasmic OS=Caenorhabditis elegans OX=6239 GN=tars-1 PE=3 SV=1	4.07594	3.30986	3.6929
Q9NAH6	rsks-1	60.424	sp|Q9NAH6|KS6B_CAEEL Ribosomal protein S6 kinase beta OS=Caenorhabditis elegans OX=6239 GN=rsks-1 PE=1 SV=2	3.73433	3.53976	3.63705
P91154	C43E11.9	20.136	tr|P91154|P91154_CAEEL 60S ribosome subunit biogenesis protein NIP7 homolog OS=Caenorhabditis elegans OX=6239 GN=C43E11.9 PE=1 SV=1	3.65335	3.61515	3.63425
B3CJ34	gcn-1	289.75	tr|B3CJ34|B3CJ34_CAEEL TOG domain-containing protein OS=Caenorhabditis elegans OX=6239 GN=gcn-1 PE=1 SV=3	5.25292	2.009	3.63096
G5EFM4;G5EFK7;G5EFW2;G5ECP9;G5EEC4;G5ECG8	vab-10	404.23	tr|G5EFM4|G5EFM4_CAEEL GAR domain-containing protein OS=Caenorhabditis elegans OX=6239 GN=vab-10 PE=1 SV=2;tr|G5EFK7|G5EFK7_CAEEL GAR domain-containing protein OS=Caenorhabditis elegans OX=6239 GN=vab-10 PE=1 SV=2;tr|G5EFW2|G5EFW2_CAEEL GAR domain-containi	3.14357	4.10628	3.62492
Q8MXJ1;L8E6J9	T23E7.2	98.283	tr|Q8MXJ1|Q8MXJ1_CAEEL Uncharacterized protein OS=Caenorhabditis elegans OX=6239 GN=CELE_T23E7.2 PE=1 SV=1;tr|L8E6J9|L8E6J9_CAEEL Uncharacterized protein OS=Caenorhabditis elegans OX=6239 GN=CELE_T23E7.2 PE=1 SV=1	1.6178	5.61195	3.61487
Q9U3D6;Q93412	adr-1	107.43	sp|Q9U3D6|ADR1_CAEEL A-to-I RNA editing regulator adr-1 OS=Caenorhabditis elegans OX=6239 GN=adr-1 PE=1 SV=2	3.84472	3.38332	3.61402
Q03604	rnr-1	88.969	sp|Q03604|RIR1_CAEEL Ribonucleoside-diphosphate reductase large subunit OS=Caenorhabditis elegans OX=6239 GN=rnr-1 PE=3 SV=1	3.40515	3.81094	3.60804
Q09996	lars-1	134.52	sp|Q09996|SYLC_CAEEL Leucine--tRNA ligase OS=Caenorhabditis elegans OX=6239 GN=lars-1 PE=3 SV=2	3.206	4.00683	3.60641
Q09657	ZK1320.9	51.369	tr|Q09657|Q09657_CAEEL Acetyl-CoA deacylase OS=Caenorhabditis elegans OX=6239 GN=CELE_ZK1320.9 PE=1 SV=1	3.90959	3.29622	3.60291
O62431;D3YT95;D3YT96;I2HAI0	qars-1	88.261	sp|O62431|SYQ_CAEEL Probable glutamine--tRNA ligase OS=Caenorhabditis elegans OX=6239 GN=qars-1 PE=3 SV=1;tr|D3YT95|D3YT95_CAEEL Glutaminyl-tRNA synthetase OS=Caenorhabditis elegans OX=6239 GN=qars-1 PE=1 SV=1	3.8281	3.37229	3.6002
Q17693	mthf-1	75.486	sp|Q17693|MTHR_CAEEL Probable methylenetetrahydrofolate reductase OS=Caenorhabditis elegans OX=6239 GN=mthf-1 PE=3 SV=2	3.00043	4.19665	3.59854
G5EBV6	pgl-3	74.844	sp|G5EBV6|PGL3_CAEEL Guanyl-specific ribonuclease pgl-3 OS=Caenorhabditis elegans OX=6239 GN=pgl-3 PE=1 SV=1	3.59621	3.57859	3.5874
Q9BPN5;A0A0K3AY85	zig-11	34.112	tr|Q9BPN5|Q9BPN5_CAEEL Ig-like domain-containing protein OS=Caenorhabditis elegans OX=6239 GN=zig-11 PE=1 SV=2;tr|A0A0K3AY85|A0A0K3AY85_CAEEL Ig-like domain-containing protein OS=Caenorhabditis elegans OX=6239 GN=zig-11 PE=1 SV=1	3.52159	3.64313	3.58236
A3FPI6	K10C2.8	24.441	tr|A3FPI6|A3FPI6_CAEEL Uncharacterized protein OS=Caenorhabditis elegans OX=6239 GN=CELE_K10C2.8 PE=1 SV=1	4.94611	2.19431	3.57021
O17040	hpo-8	24.646	sp|O17040|HACD_CAEEL Very-long-chain (3R)-3-hydroxyacyl-CoA dehydratase hpo-8 OS=Caenorhabditis elegans OX=6239 GN=hpo-8 PE=3 SV=2	4.20819	2.92894	3.56856
Q86NC2	nuo-2	30.803	tr|Q86NC2|Q86NC2_CAEEL NADH dehydrogenase [ubiquinone] iron-sulfur protein 3, mitochondrial OS=Caenorhabditis elegans OX=6239 GN=nuo-2 PE=1 SV=1	2.52461	4.55065	3.53763
O17954;G3MU72	nspg-9	30.354	tr|O17954|O17954_CAEEL Uncharacterized protein OS=Caenorhabditis elegans OX=6239 GN=CELE_LLC1.2 PE=1 SV=1	4.8071	2.20726	3.50718
Q9TYJ7;U4PF58	dpm-1	26.945	tr|Q9TYJ7|Q9TYJ7_CAEEL Dolichol-phosphate mannosyltransferase subunit 1 OS=Caenorhabditis elegans OX=6239 GN=dpm-1 PE=1 SV=2	3.91545	3.072	3.49372
Q2EEM5;G5EGG0	uso-1	99.386	tr|Q2EEM5|Q2EEM5_CAEEL USO1 (Yeast transport protein) homolog OS=Caenorhabditis elegans OX=6239 GN=uso-1 PE=1 SV=1;tr|G5EGG0|G5EGG0_CAEEL USO1 (Yeast transport protein) homolog OS=Caenorhabditis elegans OX=6239 GN=uso-1 PE=1 SV=1	2.75255	4.23168	3.49212
Q9N3W2	clec-73	65.913	tr|Q9N3W2|Q9N3W2_CAEEL C-type lectin domain-containing protein OS=Caenorhabditis elegans OX=6239 GN=clec-73 PE=1 SV=1	4.24267	2.73939	3.49103
Q9XVQ2	timm-23	25.066	tr|Q9XVQ2|Q9XVQ2_CAEEL Translocase, Inner Mitochondrial Membrane OS=Caenorhabditis elegans OX=6239 GN=timm-23 PE=1 SV=1	1.06229	5.91425	3.48827
Q19825;Q65ZK0;A5HU89	rars-1	80.895	sp|Q19825|SYRC_CAEEL Probable arginine--tRNA ligase, cytoplasmic OS=Caenorhabditis elegans OX=6239 GN=rars-1 PE=3 SV=2;tr|Q65ZK0|Q65ZK0_CAEEL Arginyl-tRNA synthetase OS=Caenorhabditis elegans OX=6239 GN=rars-1 PE=1 SV=1	3.47896	3.47734	3.47815
O17622	C29F7.3	21.202	sp|O17622|KCY1_CAEEL UMP-CMP kinase 1 OS=Caenorhabditis elegans OX=6239 GN=C29F7.3 PE=1 SV=1	3.11766	3.83573	3.47669
Q93413	drh-3	129.09	tr|Q93413|Q93413_CAEEL Dicer Related Helicase OS=Caenorhabditis elegans OX=6239 GN=drh-3 PE=1 SV=3	2.83147	4.1078	3.46964
Q9XUT9	K06G5.1	54.746	tr|Q9XUT9|Q9XUT9_CAEEL VWFA domain-containing protein OS=Caenorhabditis elegans OX=6239 GN=CELE_K06G5.1 PE=1 SV=1	4.7515	2.17541	3.46345
A0A2K5ATU5;Q09285;A0A2K5ATU1;A0A2K5ATV3	akap-1	85.942	tr|A0A2K5ATU5|A0A2K5ATU5_CAEEL Tudor domain-containing protein OS=Caenorhabditis elegans OX=6239 GN=akap-1 PE=1 SV=1;sp|Q09285|AKAP1_CAEEL KH domain-containing protein akap-1 OS=Caenorhabditis elegans OX=6239 GN=akap-1 PE=3 SV=2;tr|A0A2K5ATU1|A0A2K5ATU1_CA	1.67605	5.24521	3.46063
Q23500	aco-1	96.659	sp|Q23500|ACOHC_CAEEL Cytoplasmic aconitate hydratase OS=Caenorhabditis elegans OX=6239 GN=aco-1 PE=1 SV=1	3.11246	3.79783	3.45514
Q9BKT9;X5M8Y9	npp-13	88.279	tr|Q9BKT9|Q9BKT9_CAEEL Nuclear pore protein OS=Caenorhabditis elegans OX=6239 GN=npp-13 PE=1 SV=1;tr|X5M8Y9|X5M8Y9_CAEEL Nuclear pore protein OS=Caenorhabditis elegans OX=6239 GN=npp-13 PE=1 SV=1	2.73051	4.16518	3.44784
H2L2C9;Q23158;H2L2C8;Q9XVU8	atn-1	98.684	tr|H2L2C9|H2L2C9_CAEEL AcTiniN OS=Caenorhabditis elegans OX=6239 GN=atn-1 PE=1 SV=1;tr|Q23158|Q23158_CAEEL AcTiniN OS=Caenorhabditis elegans OX=6239 GN=atn-1 PE=1 SV=1;tr|H2L2C8|H2L2C8_CAEEL AcTiniN OS=Caenorhabditis elegans OX=6239 GN=atn-1 PE=1 SV=1;tr|Q	2.73197	4.16226	3.44711
P48166	rpl-36.A	12.367	sp|P48166|RL36A_CAEEL Ribosomal protein rpl-36.A OS=Caenorhabditis elegans OX=6239 GN=rpl-36.A PE=3 SV=2	3.61752	3.24498	3.43125
G5EGL2;G2HK05	T28D6.6	40.808	tr|G5EGL2|G5EGL2_CAEEL OBG-type G domain-containing protein OS=Caenorhabditis elegans OX=6239 GN=CELE_T28D6.6 PE=1 SV=1;tr|G2HK05|G2HK05_CAEEL OBG-type G domain-containing protein OS=Caenorhabditis elegans OX=6239 GN=CELE_T28D6.6 PE=1 SV=1	2.88205	3.97203	3.42704
Q966L5	E01A2.2	80.794	sp|Q966L5|SRRT_CAEEL Serrate RNA effector molecule homolog OS=Caenorhabditis elegans OX=6239 GN=E01A2.2 PE=3 SV=1	4.08256	2.77057	3.42656
Q21752	vdac-1	29.96	sp|Q21752|VDAC_CAEEL Probable voltage-dependent anion-selective channel OS=Caenorhabditis elegans OX=6239 GN=vdac-1 PE=3 SV=2	1.02943	5.81062	3.42002
P34540;E9P841	unc-116	91.893	sp|P34540|KINH_CAEEL Kinesin heavy chain OS=Caenorhabditis elegans OX=6239 GN=unc-116 PE=2 SV=2	3.0588	3.77547	3.41714
Q9NAB4;Q9NAB2;O16116	gst-26	23.234	tr|Q9NAB4|Q9NAB4_CAEEL Glutathione S-Transferase OS=Caenorhabditis elegans OX=6239 GN=gst-26 PE=1 SV=1	2.72851	4.06343	3.39597
G5ECE3	lam-3	343.79	tr|G5ECE3|G5ECE3_CAEEL LAMinin related. See also lmb OS=Caenorhabditis elegans OX=6239 GN=lam-3 PE=1 SV=1	2.86796	3.91047	3.38921
P90900	ifa-4	66.359	sp|P90900|IFA4_CAEEL Intermediate filament protein ifa-4 OS=Caenorhabditis elegans OX=6239 GN=ifa-4 PE=1 SV=3	2.46478	4.26723	3.36601
O02207	oxa-1	40.502	tr|O02207|O02207_CAEEL OXA mitochondrial inner membrane insertase homolog OS=Caenorhabditis elegans OX=6239 GN=oxa-1 PE=1 SV=2	3.77211	2.95304	3.36258
Q20950	cpr-9	38.328	tr|Q20950|Q20950_CAEEL Pept_C1 domain-containing protein OS=Caenorhabditis elegans OX=6239 GN=cpr-9 PE=1 SV=2	3.13911	3.57187	3.35549
Q7JPE4	T24H7.9	26.829	tr|Q7JPE4|Q7JPE4_CAEEL GyrI-like domain-containing protein OS=Caenorhabditis elegans OX=6239 GN=CELE_T24H7.9 PE=1 SV=1	3.45834	3.24639	3.35237
Q17499	B0395.3	68.894	tr|Q17499|Q17499_CAEEL Carn_acyltransf domain-containing protein OS=Caenorhabditis elegans OX=6239 GN=B0395.3 PE=1 SV=1	3.41285	3.28221	3.34753
G5ECY0	dlg-1	106.99	sp|G5ECY0|DLG1_CAEEL Disks large homolog 1 OS=Caenorhabditis elegans OX=6239 GN=dlg-1 PE=1 SV=1	1.09841	5.59309	3.34575
Q65XX2	Y54E10A.11	165.4	sp|Q65XX2|LTN1_CAEEL E3 ubiquitin-protein ligase listerin OS=Caenorhabditis elegans OX=6239 GN=Y54E10A.11 PE=3 SV=1	2.82818	3.83853	3.33336
Q19661	F21C10.9	36.377	tr|Q19661|Q19661_CAEEL N-acetyltransferase domain-containing protein OS=Caenorhabditis elegans OX=6239 GN=CELE_F21C10.9 PE=1 SV=3	2.18445	4.47784	3.33115
Q27481;C1P636;Q3S1J5	uba-1	124.08	tr|Q27481|Q27481_CAEEL UBA_e1_C domain-containing protein OS=Caenorhabditis elegans OX=6239 GN=uba-1 PE=1 SV=1;tr|C1P636|C1P636_CAEEL UBA_e1_C domain-containing protein OS=Caenorhabditis elegans OX=6239 GN=uba-1 PE=1 SV=1;tr|Q3S1J5|Q3S1J5_CAEEL UBA_e1_C do	2.00245	4.65526	3.32885
Q9N3C9	rpb-7	22.094	tr|Q9N3C9|Q9N3C9_CAEEL DNA-directed RNA polymerase II subunit RPB7 OS=Caenorhabditis elegans OX=6239 GN=rpb-7 PE=1 SV=1	3.26865	3.36303	3.31584
E0AHA7;G5EG85;S6FN00;Q9U9J8	unc-70	269.46	tr|E0AHA7|E0AHA7_CAEEL Spectrin beta chain OS=Caenorhabditis elegans OX=6239 GN=unc-70 PE=1 SV=1;tr|G5EG85|G5EG85_CAEEL Spectrin beta chain OS=Caenorhabditis elegans OX=6239 GN=unc-70 PE=1 SV=1;tr|S6FN00|S6FN00_CAEEL Spectrin beta chain OS=Caenorhabditis e	3.52515	3.101	3.31308
G5EGA5	fat-2	43.462	sp|G5EGA5|FAT2_CAEEL Delta(12) fatty acid desaturase fat-2 OS=Caenorhabditis elegans OX=6239 GN=fat-2 PE=1 SV=1	3.93321	2.67072	3.30196
G5ED95	yars-1	80.692	tr|G5ED95|G5ED95_CAEEL Tyrosine--tRNA ligase OS=Caenorhabditis elegans OX=6239 GN=yars-1 PE=1 SV=1	2.95432	3.63978	3.29705
V6CLW5;Q9XUY5	nkb-3	34.234	tr|V6CLW5|V6CLW5_CAEEL Probable sodium/potassium-transporting ATPase subunit beta-3 OS=Caenorhabditis elegans OX=6239 GN=nkb-3 PE=1 SV=1;sp|Q9XUY5|AT1B3_CAEEL Probable sodium/potassium-transporting ATPase subunit beta-3 OS=Caenorhabditis elegans OX=6239 GN	2.91132	3.66237	3.28685
Q21323;U4PBX2	rnp-3	24.845	tr|Q21323|Q21323_CAEEL RNP (RRM RNA binding domain) containing OS=Caenorhabditis elegans OX=6239 GN=rnp-3 PE=1 SV=1;tr|U4PBX2|U4PBX2_CAEEL RNP (RRM RNA binding domain) containing OS=Caenorhabditis elegans OX=6239 GN=rnp-3 PE=1 SV=1	3.89776	2.67304	3.2854
Q21230	eif-2beta	27.58	sp|Q21230|IF2B_CAEEL Eukaryotic translation initiation factor 2 subunit 2 OS=Caenorhabditis elegans OX=6239 GN=eif-2beta PE=3 SV=4	3.35113	3.20088	3.27601
Q95QL2	mrpl-13	24.236	tr|Q95QL2|Q95QL2_CAEEL Mitochondrial Ribosomal Protein, Large OS=Caenorhabditis elegans OX=6239 GN=mrpl-13 PE=1 SV=1	2.91611	3.62915	3.27263
Q93934	adk-1	37.427	tr|Q93934|Q93934_CAEEL Adenosine kinase OS=Caenorhabditis elegans OX=6239 GN=adk-1 PE=1 SV=1	4.31123	2.21737	3.2643
Q23449	rpn-12	28.795	sp|Q23449|PSMD8_CAEEL 26S proteasome non-ATPase regulatory subunit 8 OS=Caenorhabditis elegans OX=6239 GN=rpn-12 PE=3 SV=1	3.38333	3.14053	3.26193
P52015;P52010	cyn-7	18.401	sp|P52015|CYP7_CAEEL Peptidyl-prolyl cis-trans isomerase 7 OS=Caenorhabditis elegans OX=6239 GN=cyn-7 PE=1 SV=2	5.04907	1.45907	3.25407
P91079;A0A0K3ARH7	sptl-1	52.084	sp|P91079|SPTC1_CAEEL Serine palmitoyltransferase 1 OS=Caenorhabditis elegans OX=6239 GN=sptl-1 PE=3 SV=1;tr|A0A0K3ARH7|A0A0K3ARH7_CAEEL Aminotran_1_2 domain-containing protein OS=Caenorhabditis elegans OX=6239 GN=sptl-1 PE=1 SV=1	3.75012	2.7501	3.25011
P91997	F53F1.2	33.475	tr|P91997|P91997_CAEEL Aldo_ket_red domain-containing protein OS=Caenorhabditis elegans OX=6239 GN=CELE_F53F1.2 PE=1 SV=1	3.27534	3.21758	3.24646
Q9TZS5;Q86S29	cct-7	58.372	tr|Q9TZS5|Q9TZS5_CAEEL T-complex protein 1 subunit eta OS=Caenorhabditis elegans OX=6239 GN=cct-7 PE=1 SV=2;tr|Q86S29|Q86S29_CAEEL T-complex protein 1 subunit eta OS=Caenorhabditis elegans OX=6239 GN=cct-7 PE=1 SV=1	3.68922	2.79321	3.24122
V6CIR8;O44191	rme-2	94.126	tr|V6CIR8|V6CIR8_CAEEL Receptor Mediated Endocytosis OS=Caenorhabditis elegans OX=6239 GN=rme-2 PE=1 SV=1;tr|O44191|O44191_CAEEL Receptor Mediated Endocytosis OS=Caenorhabditis elegans OX=6239 GN=rme-2 PE=1 SV=3	3.72075	2.74528	3.23302
O02141	C46G7.2	30.014	tr|O02141|O02141_CAEEL Uncharacterized protein OS=Caenorhabditis elegans OX=6239 GN=C46G7.2 PE=1 SV=1	2.50354	3.95409	3.22882
A0A131MBU3	irg-7	243.73	sp|A0A131MBU3|IRG7_CAEEL Protein irg-7 OS=Caenorhabditis elegans OX=6239 GN=irg-7 PE=2 SV=1	5.35989	1.08253	3.22121
Q9N3H3	nduf-9	48.254	tr|Q9N3H3|Q9N3H3_CAEEL NmrA domain-containing protein OS=Caenorhabditis elegans OX=6239 GN=nduf-9 PE=1 SV=2	4.32808	2.09641	3.21225
Q9NEQ0	fat-1	46.558	sp|Q9NEQ0|FAT1_CAEEL Omega-3 fatty acid desaturase fat-1 OS=Caenorhabditis elegans OX=6239 GN=fat-1 PE=1 SV=1	3.08397	3.33784	3.21091
P34575	cts-1	51.54	sp|P34575|CISY_CAEEL Probable citrate synthase, mitochondrial OS=Caenorhabditis elegans OX=6239 GN=cts-1 PE=3 SV=1	2.14217	4.24779	3.19498
V6CK48;Q9N302;V6CLI5	acs-13	74.568	tr|V6CK48|V6CK48_CAEEL AMP-binding domain-containing protein OS=Caenorhabditis elegans OX=6239 GN=acs-13 PE=1 SV=1;tr|Q9N302|Q9N302_CAEEL AMP-binding domain-containing protein OS=Caenorhabditis elegans OX=6239 GN=acs-13 PE=1 SV=1;tr|V6CLI5|V6CLI5_CAEEL AMP	4.12659	2.24861	3.1876
O76630	emc-2	33.341	tr|O76630|O76630_CAEEL ER membrane protein complex subunit 2 OS=Caenorhabditis elegans OX=6239 GN=emc-2 PE=1 SV=1	3.10056	3.25173	3.17614
Q9XXD4	Y48A6B.3	18.091	sp|Q9XXD4|NHP2_CAEEL Putative H/ACA ribonucleoprotein complex subunit 2-like protein OS=Caenorhabditis elegans OX=6239 GN=Y48A6B.3 PE=3 SV=1	4.93632	1.40596	3.17114
O02089	msra-1	24.151	tr|O02089|O02089_CAEEL Peptide-methionine (S)-S-oxide reductase OS=Caenorhabditis elegans OX=6239 GN=msra-1 PE=1 SV=1	3.49135	2.84141	3.16638
H2L0N9;A0A486WV52;Q6AW03;A0A486WWC6	Y37E3.17	91.821	tr|H2L0N9|H2L0N9_CAEEL Uncharacterized protein OS=Caenorhabditis elegans OX=6239 GN=CELE_Y37E3.17 PE=1 SV=1;tr|A0A486WV52|A0A486WV52_CAEEL Uncharacterized protein OS=Caenorhabditis elegans OX=6239 GN=CELE_Y37E3.17 PE=1 SV=1;tr|Q6AW03|Q6AW03_CAEEL Uncharact	3.34168	2.95765	3.14967
O62053	ule-4	11.832	sp|O62053|ULE4_CAEEL UPF0375 protein ule-4 OS=Caenorhabditis elegans OX=6239 GN=ule-4 PE=1 SV=1	2.11612	4.17575	3.14593
P22981	let-60	20.983	sp|P22981|LET60_CAEEL Ras protein let-60 OS=Caenorhabditis elegans OX=6239 GN=let-60 PE=1 SV=1	2.28781	3.99413	3.14097
Q95008	pas-5	27.207	sp|Q95008|PSA5_CAEEL Proteasome subunit alpha type-5 OS=Caenorhabditis elegans OX=6239 GN=pas-5 PE=1 SV=1	3.42191	2.84442	3.13317
P90994	djr-1.1	19.669	sp|P90994|DJ11_CAEEL Glutathione-independent glyoxalase DJR-1.1 OS=Caenorhabditis elegans OX=6239 GN=djr-1.1 PE=1 SV=1	4.12371	2.13749	3.1306
Q4W5T0	mrpl-39	32.312	tr|Q4W5T0|Q4W5T0_CAEEL Mitochondrial Ribosomal Protein, Large OS=Caenorhabditis elegans OX=6239 GN=mrpl-39 PE=1 SV=1	4.05269	2.20338	3.12804
Q9XU13	sca-1	109.72	tr|Q9XU13|Q9XU13_CAEEL Calcium-transporting ATPase OS=Caenorhabditis elegans OX=6239 GN=sca-1 PE=1 SV=1	3.06773	3.18257	3.12515
P10567	unc-15	100.63	sp|P10567|MYSP_CAEEL Paramyosin OS=Caenorhabditis elegans OX=6239 GN=unc-15 PE=1 SV=2	2.50653	3.72176	3.11415
Q9NAG2	mrpl-20	22.622	tr|Q9NAG2|Q9NAG2_CAEEL Mitochondrial Ribosomal Protein, Large OS=Caenorhabditis elegans OX=6239 GN=mrpl-20 PE=1 SV=1	2.90862	3.31293	3.11077
Q18965	eat-3	110.25	tr|Q18965|Q18965_CAEEL Dynamin-like 120 kDa protein, form S1 OS=Caenorhabditis elegans OX=6239 GN=eat-3 PE=1 SV=3	3.39866	2.80866	3.10366
Q20306	abcf-3	80.286	tr|Q20306|Q20306_CAEEL ABC transporter, class F OS=Caenorhabditis elegans OX=6239 GN=abcf-3 PE=1 SV=1	2.43516	3.75276	3.09396
Q93637;Q6A2D2;E3W743;Q93636;K8FDY0	hpo-34	85.647	tr|Q93637|Q93637_CAEEL Uncharacterized protein OS=Caenorhabditis elegans OX=6239 GN=hpo-34 PE=1 SV=3;tr|Q6A2D2|Q6A2D2_CAEEL Uncharacterized protein OS=Caenorhabditis elegans OX=6239 GN=hpo-34 PE=1 SV=1;tr|E3W743|E3W743_CAEEL Uncharacterized protein OS=Caen	2.52884	3.65014	3.08949
Q8T3C8	mtp-18	18.778	sp|Q8T3C8|MTFP1_CAEEL Mitochondrial fission process protein 1 OS=Caenorhabditis elegans OX=6239 GN=mtp-18 PE=3 SV=2	3.43186	2.74478	3.08832
O44517;U4PC34	F56A11.5	38.771	tr|O44517|O44517_CAEEL MOSC domain-containing protein OS=Caenorhabditis elegans OX=6239 GN=CELE_F56A11.5 PE=1 SV=1;tr|U4PC34|U4PC34_CAEEL MOSC domain-containing protein OS=Caenorhabditis elegans OX=6239 GN=CELE_F56A11.5 PE=1 SV=1	2.48284	3.68868	3.08576
O16785	pat-6	43.001	sp|O16785|PARV_CAEEL Paralyzed arrest at two-fold protein 6 OS=Caenorhabditis elegans OX=6239 GN=pat-6 PE=1 SV=1	3.5248	2.62589	3.07535
O44549	acdh-3	45.776	tr|O44549|O44549_CAEEL Acyl CoA DeHydrogenase OS=Caenorhabditis elegans OX=6239 GN=acdh-3 PE=1 SV=1	1.24186	4.89767	3.06976
Q22235	enpl-1	87.111	sp|Q22235|ENPL1_CAEEL Endoplasmin homolog OS=Caenorhabditis elegans OX=6239 GN=enpl-1 PE=3 SV=1	3.36317	2.77599	3.06958
Q9U379	rsbp-1	19.014	tr|Q9U379|Q9U379_CAEEL R-Seven Binding Protein (R7BP) homolog OS=Caenorhabditis elegans OX=6239 GN=rsbp-1 PE=1 SV=1	3.78915	2.34872	3.06893
Q18093	C18E9.2	41.728	tr|Q18093|Q18093_CAEEL Translocation protein SEC62 OS=Caenorhabditis elegans OX=6239 GN=C18E9.2 PE=1 SV=2	2.47193	3.66545	3.06869
C0HLB4;C0HLB3	vha-3	16.409	sp|C0HLB4|VATL3_CAEEL V-type proton ATPase 16 kDa proteolipid subunit 3 OS=Caenorhabditis elegans OX=6239 GN=vha-3 PE=2 SV=1;sp|C0HLB3|VATL2_CAEEL V-type proton ATPase 16 kDa proteolipid subunit 2 OS=Caenorhabditis elegans OX=6239 GN=vha-2 PE=2 SV=1	2.49381	3.638	3.06591
V6CLU0;V6CLP5;V6CLT3;V6CJB8;Q5PY59;V6CKH1;Q8MXD8;V6CLU5;H2L075;A0A0M7RDU5;A0A0M9JJ85		546.25	tr|V6CLU0|V6CLU0_CAEEL KETtiN (Drosophila actin-binding) homolog OS=Caenorhabditis elegans OX=6239 GN=ketn-1 PE=1 SV=1;tr|V6CLP5|V6CLP5_CAEEL KETtiN (Drosophila actin-binding) homolog OS=Caenorhabditis elegans OX=6239 GN=ketn-1 PE=1 SV=1;tr|V6CLT3|V6CLT3_C	2.70423	3.41875	3.06149
G5EGK1;A0A0K3ATT6;G4S9F5;Q95XN3;A0A0K3AQU9;W6SBK6	tln-1	279.12	tr|G5EGK1|G5EGK1_CAEEL Talin OS=Caenorhabditis elegans OX=6239 GN=tln-1 PE=1 SV=1;tr|A0A0K3ATT6|A0A0K3ATT6_CAEEL I/LWEQ domain-containing protein OS=Caenorhabditis elegans OX=6239 GN=tln-1 PE=1 SV=1;tr|G4S9F5|G4S9F5_CAEEL I/LWEQ domain-containing protein O	2.52809	3.59322	3.06065
O18199	mrpl-37	48.868	tr|O18199|O18199_CAEEL Mitochondrial Ribosomal Protein, Large OS=Caenorhabditis elegans OX=6239 GN=mrpl-37 PE=1 SV=3	3.61623	2.48545	3.05084
A0A5E4LYE2;A0A5E4M3F7;G8JY94;Q21067;A0A7I9BEY5	ifc-2	151.52	tr|A0A5E4LYE2|A0A5E4LYE2_CAEEL Intermediate filament protein ifc-2 OS=Caenorhabditis elegans OX=6239 GN=ifc-2 PE=1 SV=1;tr|A0A5E4M3F7|A0A5E4M3F7_CAEEL IF rod domain-containing protein OS=Caenorhabditis elegans OX=6239 GN=ifc-2 PE=1 SV=1;tr|G8JY94|G8JY94_CA	2.95449	3.1252	3.03985
Q20937	let-711	295.08	sp|Q20937|CNOT1_CAEEL CCR4-NOT transcription complex subunit let-711 OS=Caenorhabditis elegans OX=6239 GN=let-711 PE=1 SV=3	3.02754	3.0449	3.03622
Q21281	mup-4	230.05	sp|Q21281|MUP4_CAEEL Transmembrane matrix receptor MUP-4 OS=Caenorhabditis elegans OX=6239 GN=mup-4 PE=1 SV=4	3.17899	2.86616	3.02258
Q21166	sur-5	78.338	sp|Q21166|SUR5_CAEEL Acetoacetyl-CoA synthetase OS=Caenorhabditis elegans OX=6239 GN=sur-5 PE=2 SV=1	4.57965	1.44881	3.01423
P91408	eppl-1	51.644	sp|P91408|AGT2L_CAEEL Ethanolamine-phosphate phospho-lyase homolog 1 OS=Caenorhabditis elegans OX=6239 GN=eppl-1 PE=3 SV=1	2.46329	3.52969	2.99649
P91175	syf-1	99.546	tr|P91175|P91175_CAEEL SYF pre-mRNA splicing factor homolog OS=Caenorhabditis elegans OX=6239 GN=syf-1 PE=1 SV=1	3.41784	2.5573	2.98757
Q86MI3;Q9TZC8;Q95X21	Y71H10B.1	60.7	tr|Q86MI3|Q86MI3_CAEEL Uncharacterized protein OS=Caenorhabditis elegans OX=6239 GN=CELE_Y71H10B.1 PE=1 SV=2;tr|Q9TZC8|Q9TZC8_CAEEL Uncharacterized protein OS=Caenorhabditis elegans OX=6239 GN=CELE_Y71H10B.1 PE=1 SV=2;tr|Q95X21|Q95X21_CAEEL Uncharacterized	2.70567	3.25229	2.97898
O01882;A0A486WXW2	acl-14	48.687	tr|O01882|O01882_CAEEL PlsC domain-containing protein OS=Caenorhabditis elegans OX=6239 GN=acl-14 PE=1 SV=3;tr|A0A486WXW2|A0A486WXW2_CAEEL PlsC domain-containing protein OS=Caenorhabditis elegans OX=6239 GN=acl-14 PE=1 SV=1	3.80216	2.15545	2.9788
Q9BKQ9	cisd-3.2	16.822	tr|Q9BKQ9|Q9BKQ9_CAEEL CDGSH Iron Sulfur Domain protein homolog OS=Caenorhabditis elegans OX=6239 GN=cisd-3.2 PE=1 SV=1	2.68106	3.27021	2.97563
O18216	pno-1	30.707	sp|O18216|PNO1_CAEEL RNA-binding protein pno-1 OS=Caenorhabditis elegans OX=6239 GN=pno-1 PE=3 SV=1	2.59892	3.34588	2.9724
O02328	eif-3.C	103.84	sp|O02328|EIF3C_CAEEL Eukaryotic translation initiation factor 3 subunit C OS=Caenorhabditis elegans OX=6239 GN=eif-3.C PE=3 SV=2	3.3991	2.54564	2.97237
G4SRS5;A0A061ACG9	abtm-1	77.456	tr|G4SRS5|G4SRS5_CAEEL ABC Transporter, Mitochondrial OS=Caenorhabditis elegans OX=6239 GN=abtm-1 PE=1 SV=1	3.19243	2.73092	2.96168
Q18476	C35A5.8	125.12	tr|Q18476|Q18476_CAEEL Uncharacterized protein OS=Caenorhabditis elegans OX=6239 GN=C35A5.8 PE=1 SV=3	2.01704	3.88274	2.94989
O62198;O45901	F32A11.1	35.523	tr|O62198|O62198_CAEEL Uncharacterized protein OS=Caenorhabditis elegans OX=6239 GN=CELE_F32A11.1 PE=1 SV=1	1.47932	4.4168	2.94806
Q6A582;K8ERX1;Q21605;K8FE02	imph-1	78.335	tr|Q6A582|Q6A582_CAEEL IMP Homolog OS=Caenorhabditis elegans OX=6239 GN=imph-1 PE=1 SV=1;tr|K8ERX1|K8ERX1_CAEEL IMP Homolog OS=Caenorhabditis elegans OX=6239 GN=imph-1 PE=1 SV=1;tr|Q21605|Q21605_CAEEL IMP Homolog OS=Caenorhabditis elegans OX=6239 GN=imph-1	1.99895	3.89531	2.94713
Q9TZC4	pat-4	52.259	sp|Q9TZC4|ILKH_CAEEL Integrin-linked protein kinase homolog pat-4 OS=Caenorhabditis elegans OX=6239 GN=pat-4 PE=1 SV=1	2.71235	3.17482	2.94359
Q18916;A0A131MBB2;A0A131MB92	acs-22	73.514	tr|Q18916|Q18916_CAEEL Fatty Acid CoA Synthetase family OS=Caenorhabditis elegans OX=6239 GN=acs-22 PE=1 SV=1;tr|A0A131MBB2|A0A131MBB2_CAEEL Fatty Acid CoA Synthetase family OS=Caenorhabditis elegans OX=6239 GN=acs-22 PE=1 SV=1;tr|A0A131MB92|A0A131MB92_CAE	3.82674	2.02105	2.92389
Q21770;D9N120	wago-1	105.44	sp|Q21770|WAGO1_CAEEL Argonaute protein wago-1 OS=Caenorhabditis elegans OX=6239 GN=wago-1 PE=1 SV=1	2.93079	2.90461	2.9177
Q10050	T10F2.2	32.533	tr|Q10050|Q10050_CAEEL Uncharacterized protein OS=Caenorhabditis elegans OX=6239 GN=CELE_T10F2.2 PE=1 SV=1	2.72071	3.11036	2.91553
O76616	pid-3	34.798	sp|O76616|PID3_CAEEL Protein pid-3 OS=Caenorhabditis elegans OX=6239 GN=pid-3 PE=1 SV=1	2.98397	2.83997	2.91197
Q18597	pmp-1	75.259	tr|Q18597|Q18597_CAEEL Peroxisomal Membrane Protein related OS=Caenorhabditis elegans OX=6239 GN=pmp-1 PE=1 SV=1	1.01043	4.79849	2.90446
Q19537	rpa-1	73.201	sp|Q19537|RFA1_CAEEL Probable replication factor A 73 kDa subunit OS=Caenorhabditis elegans OX=6239 GN=rpa-1 PE=1 SV=1	3.08529	2.72004	2.90267
Q09590	emb-8	75.207	tr|Q09590|Q09590_CAEEL NADPH--cytochrome P450 reductase OS=Caenorhabditis elegans OX=6239 GN=emb-8 PE=1 SV=1	3.73663	2.0548	2.89572
G5EG26	R151.8A	26.607	tr|G5EG26|G5EG26_CAEEL R151.8A protein OS=Caenorhabditis elegans OX=6239 GN=R151.8A PE=1 SV=1	2.97371	2.80949	2.8916
Q9N538	dhs-9	35.067	tr|Q9N538|Q9N538_CAEEL DeHydrogenases, Short chain OS=Caenorhabditis elegans OX=6239 GN=dhs-9 PE=1 SV=1	3.46379	2.30597	2.88488
Q21884	R09H10.5	177.11	tr|Q21884|Q21884_CAEEL Uncharacterized protein OS=Caenorhabditis elegans OX=6239 GN=CELE_R09H10.5 PE=1 SV=2	2.85219	2.90117	2.87668
Q9N595	elpc-1	137.94	tr|Q9N595|Q9N595_CAEEL Elongator complex protein 1 OS=Caenorhabditis elegans OX=6239 GN=elpc-1 PE=1 SV=3	3.02073	2.69898	2.85986
O45622;E9P8A2	erfa-3	59.162	tr|O45622|O45622_CAEEL Tr-type G domain-containing protein OS=Caenorhabditis elegans OX=6239 GN=erfa-3 PE=1 SV=2	3.43262	2.28405	2.85833
C0Z1Y9	F40G9.17	26.584	tr|C0Z1Y9|C0Z1Y9_CAEEL ANK_REP_REGION domain-containing protein OS=Caenorhabditis elegans OX=6239 GN=CELE_F40G9.17 PE=1 SV=1	2.41825	3.297	2.85763
Q5DX36	C33F10.14	23.546	tr|Q5DX36|Q5DX36_CAEEL Semialdhyde_dh domain-containing protein OS=Caenorhabditis elegans OX=6239 GN=C33F10.14 PE=1 SV=1	3.49683	2.20786	2.85234
O17087;A0A0K3AWQ7;A0A0K3ARE1	gld-2	124.61	sp|O17087|GLD2_CAEEL Poly(A) RNA polymerase gld-2 OS=Caenorhabditis elegans OX=6239 GN=gld-2 PE=1 SV=2;tr|A0A0K3AWQ7|A0A0K3AWQ7_CAEEL PAP-associated domain-containing protein OS=Caenorhabditis elegans OX=6239 GN=gld-2 PE=1 SV=1;tr|A0A0K3ARE1|A0A0K3ARE1_CAE	2.48443	3.21739	2.85091
Q9TYK1	Y66H1A.4	24.625	sp|Q9TYK1|GAR1_CAEEL Probable H/ACA ribonucleoprotein complex subunit 1-like protein OS=Caenorhabditis elegans OX=6239 GN=Y66H1A.4 PE=3 SV=2	3.67305	2.01779	2.84542
Q20375	sptl-2	62.704	sp|Q20375|SPTC2_CAEEL Serine palmitoyltransferase 2 OS=Caenorhabditis elegans OX=6239 GN=sptl-2 PE=3 SV=1	2.93908	2.73442	2.83675
P34647	mcm-6	91.129	sp|P34647|MCM6_CAEEL DNA replication licensing factor mcm-6 OS=Caenorhabditis elegans OX=6239 GN=mcm-6 PE=1 SV=1	2.97413	2.69673	2.83543
Q18786	snr-4	13.267	sp|Q18786|SMD2_CAEEL Probable small nuclear ribonucleoprotein Sm D2 OS=Caenorhabditis elegans OX=6239 GN=snr-4 PE=1 SV=1	2.71579	2.91961	2.8177
Q19642	czw-1	87.992	sp|Q19642|ZW10_CAEEL Centromere/kinetochore protein zw10 homolog OS=Caenorhabditis elegans OX=6239 GN=czw-1 PE=1 SV=1	2.17545	3.44399	2.80972
O45503	mtx-1	35.319	sp|O45503|MTX1_CAEEL Metaxin-1 homolog OS=Caenorhabditis elegans OX=6239 GN=mtx-1 PE=1 SV=1	2.16703	3.43522	2.80113
Q22505	immt-1	75.996	sp|Q22505|IMMT1_CAEEL MICOS complex subunit MIC60-1 OS=Caenorhabditis elegans OX=6239 GN=immt-1 PE=2 SV=2	2.82362	2.76527	2.79445
O61749	F37F2.2	15.87	sp|O61749|SRP19_CAEEL Probable signal recognition particle 19 kDa protein OS=Caenorhabditis elegans OX=6239 GN=F37F2.2 PE=3 SV=4	3.50852	2.07695	2.79274
Q93235	nkb-1	36.672	sp|Q93235|AT1B1_CAEEL Sodium/potassium-transporting ATPase subunit beta-1 OS=Caenorhabditis elegans OX=6239 GN=nkb-1 PE=1 SV=1	1.60462	3.9724	2.78851
Q09486	C30G12.2	30.567	tr|Q09486|Q09486_CAEEL Uncharacterized protein OS=Caenorhabditis elegans OX=6239 GN=C30G12.2 PE=1 SV=3	2.13984	3.43651	2.78817
A0A4V0IIR6;Q19782	ifa-1	69.614	tr|A0A4V0IIR6|A0A4V0IIR6_CAEEL Intermediate filament protein ifa-1 OS=Caenorhabditis elegans OX=6239 GN=ifa-1 PE=1 SV=1	1.93752	3.6349	2.78621
Q21243	acdh-8	44.495	tr|Q21243|Q21243_CAEEL Acyl CoA DeHydrogenase OS=Caenorhabditis elegans OX=6239 GN=acdh-8 PE=1 SV=1	3.26861	2.29933	2.78397
O45569;B6VQ96	nep-17	178.05	tr|O45569|O45569_CAEEL NEPrilysin metallopeptidase family OS=Caenorhabditis elegans OX=6239 GN=nep-17 PE=1 SV=1;tr|B6VQ96|B6VQ96_CAEEL NEPrilysin metallopeptidase family OS=Caenorhabditis elegans OX=6239 GN=nep-17 PE=1 SV=1	2.41716	3.14631	2.78173
P34560	rmd-1	25.893	sp|P34560|RMD1_CAEEL Regulator of microtubule dynamics protein 1 OS=Caenorhabditis elegans OX=6239 GN=rmd-1 PE=1 SV=2	2.84746	2.69595	2.77171
H2KYE0	nra-4	121.9	sp|H2KYE0|NRA4_CAEEL Nicotinic receptor-associated protein 4 OS=Caenorhabditis elegans OX=6239 GN=nra-4 PE=1 SV=1	2.26073	3.26254	2.76164
Q8MXS1	rab-18	22.62	sp|Q8MXS1|RAB18_CAEEL Ras-related protein Rab-18 OS=Caenorhabditis elegans OX=6239 GN=rab-18 PE=3 SV=1	2.84683	2.66764	2.75724
A0A0U1RML6;Q86NJ8;A0A0U1RML5;B3KLZ7	sago-2	96.128	tr|A0A0U1RML6|A0A0U1RML6_CAEEL Piwi-like protein OS=Caenorhabditis elegans OX=6239 GN=sago-2 PE=1 SV=1;tr|Q86NJ8|Q86NJ8_CAEEL Piwi-like protein OS=Caenorhabditis elegans OX=6239 GN=ppw-1 PE=1 SV=1;tr|A0A0U1RML5|A0A0U1RML5_CAEEL Piwi-like protein OS=Caenorh	2.89823	2.6009	2.74957
G5EBG1	Y57G11A.2	68.872	tr|G5EBG1|G5EBG1_CAEEL Uncharacterized protein OS=Caenorhabditis elegans OX=6239 GN=CELE_Y57G11A.2 PE=1 SV=1	2.23239	3.26213	2.74726
Q9GYF1	unc-27	27.56	sp|Q9GYF1|TNNI2_CAEEL Troponin I 2 OS=Caenorhabditis elegans OX=6239 GN=unc-27 PE=2 SV=2	1.73603	3.74602	2.74102
H2L2I7;O45958	M162.7	83.86	tr|H2L2I7|H2L2I7_CAEEL WSN domain-containing protein OS=Caenorhabditis elegans OX=6239 GN=CELE_M162.7 PE=1 SV=2	2.65803	2.7837	2.72086
P90850	F26E4.3	51.12	sp|P90850|YCF2E_CAEEL Uncharacterized peptidase C1-like protein F26E4.3 OS=Caenorhabditis elegans OX=6239 GN=F26E4.3 PE=1 SV=3	2.31644	3.12289	2.71967
O01486	C13F10.5	16.968	tr|O01486|O01486_CAEEL SAYSvFN domain-containing protein OS=Caenorhabditis elegans OX=6239 GN=C13F10.5 PE=1 SV=2	2.4743	2.96005	2.71718
Q27492	rpc-2	129.08	tr|Q27492|Q27492_CAEEL DNA-directed RNA polymerase subunit beta OS=Caenorhabditis elegans OX=6239 GN=rpc-2 PE=1 SV=2	2.11998	3.29735	2.70866
P34500	ttr-2	15.703	sp|P34500|TTR2_CAEEL Transthyretin-like protein 2 OS=Caenorhabditis elegans OX=6239 GN=ttr-2 PE=1 SV=1	1.56502	3.84781	2.70642
Q05036	hsp-110	86.896	sp|Q05036|HS110_CAEEL Heat shock protein 110 OS=Caenorhabditis elegans OX=6239 GN=hsp-110 PE=3 SV=1	2.02531	3.3765	2.70091
P54889	alh-13	86.693	sp|P54889|ALH13_CAEEL Probable delta-1-pyrroline-5-carboxylate synthase OS=Caenorhabditis elegans OX=6239 GN=alh-13 PE=3 SV=2	3.44131	1.95595	2.69863
Q9XXI9	mcm-2	99.322	tr|Q9XXI9|Q9XXI9_CAEEL DNA replication licensing factor MCM2 OS=Caenorhabditis elegans OX=6239 GN=mcm-2 PE=1 SV=1	3.26036	2.13564	2.698
Q23542;E2JKZ0;E2JKY8;L8E938;L8EC32	dnc-1	148.43	tr|Q23542|Q23542_CAEEL Dynactin subunit 1 OS=Caenorhabditis elegans OX=6239 GN=dnc-1 PE=1 SV=2;tr|E2JKZ0|E2JKZ0_CAEEL Dynactin subunit 1 OS=Caenorhabditis elegans OX=6239 GN=dnc-1 PE=1 SV=1;tr|E2JKY8|E2JKY8_CAEEL Dynactin domain-containing protein OS=Caeno	2.29502	3.09157	2.6933
G5EFG0	sel-1	76.268	tr|G5EFG0|G5EFG0_CAEEL SEL-1 OS=Caenorhabditis elegans OX=6239 GN=sel-1 PE=1 SV=1	2.78284	2.59768	2.69026
U4PBJ9;U4PM01;U4PR92;D0IMZ5;D0IMZ7;U4PB53;D0IMZ8;U4PEE3;U4PEF1;U4PB58;U4PBK4;U4PM04;U4PRA0;U4PEE8;U4PM09;U4PR97;D0IMZ6;Q9TYW4	fln-1	246.55	tr|U4PBJ9|U4PBJ9_CAEEL Calponin-homology (CH) domain-containing protein OS=Caenorhabditis elegans OX=6239 GN=fln-1 PE=1 SV=1;tr|U4PM01|U4PM01_CAEEL Calponin-homology (CH) domain-containing protein OS=Caenorhabditis elegans OX=6239 GN=fln-1 PE=1 SV=1;tr|U4P	2.63626	2.73468	2.68547
P91276	ima-2	59.175	sp|P91276|IMA2_CAEEL Importin subunit alpha-2 OS=Caenorhabditis elegans OX=6239 GN=ima-2 PE=1 SV=1	2.48412	2.83512	2.65962
O45935	klp-19	123.14	tr|O45935|O45935_CAEEL Kinesin motor domain-containing protein OS=Caenorhabditis elegans OX=6239 GN=klp-19 PE=1 SV=1	1.51964	3.7942	2.65692
O18229	Y57G11C.3	30.413	sp|O18229|6PGL_CAEEL Putative 6-phosphogluconolactonase OS=Caenorhabditis elegans OX=6239 GN=Y57G11C.3 PE=3 SV=2	2.72235	2.58861	2.65548
P46975	stt-3	85.121	sp|P46975|STT3_CAEEL Dolichyl-diphosphooligosaccharide--protein glycosyltransferase subunit stt-3 OS=Caenorhabditis elegans OX=6239 GN=stt-3 PE=1 SV=1	2.79655	2.51279	2.65467
Q9BIB7;H2KZN0	hrpf-1	61.773	tr|Q9BIB7|Q9BIB7_CAEEL HnRNP F homolog OS=Caenorhabditis elegans OX=6239 GN=hrpf-1 PE=1 SV=1;tr|H2KZN0|H2KZN0_CAEEL HnRNP F homolog OS=Caenorhabditis elegans OX=6239 GN=hrpf-1 PE=1 SV=1	2.9134	2.38628	2.64984
Q27497	gsp-1	37.204	sp|Q27497|GLC7A_CAEEL Serine/threonine-protein phosphatase PP1-alpha OS=Caenorhabditis elegans OX=6239 GN=gsp-1 PE=1 SV=2	3.72724	1.55609	2.64166
Q9XW17	car-1	37.61	tr|Q9XW17|Q9XW17_CAEEL Cytokinesis, Apoptosis, RNA-associated OS=Caenorhabditis elegans OX=6239 GN=car-1 PE=1 SV=1	2.19934	3.069	2.63417
O61793	R12E2.13	22.786	tr|O61793|O61793_CAEEL Uncharacterized protein OS=Caenorhabditis elegans OX=6239 GN=CELE_R12E2.13 PE=1 SV=1	3.44587	1.81544	2.63065
Q21902	mcm-5	84.935	sp|Q21902|MCM5_CAEEL DNA replication licensing factor mcm-5 OS=Caenorhabditis elegans OX=6239 GN=mcm-5 PE=3 SV=1	3.72174	1.53885	2.63029
P49595	ppm-1.G	53.141	sp|P49595|PPM1G_CAEEL Protein phosphatase ppm-1.G OS=Caenorhabditis elegans OX=6239 GN=ppm-1.G PE=3 SV=2	1.43798	3.81872	2.62835
Q9U1Q4	glp-4	118.92	sp|Q9U1Q4|SYV_CAEEL Valine--tRNA ligase OS=Caenorhabditis elegans OX=6239 GN=glp-4 PE=1 SV=1	2.3724	2.86197	2.61719
Q21021;Q86G90	npp-9	92.858	tr|Q21021|Q21021_CAEEL Nuclear Pore complex Protein OS=Caenorhabditis elegans OX=6239 GN=npp-9 PE=1 SV=2;tr|Q86G90|Q86G90_CAEEL Nuclear Pore complex Protein OS=Caenorhabditis elegans OX=6239 GN=npp-9 PE=1 SV=1	2.92566	2.30441	2.61503
P27604	ahcy-1	47.535	sp|P27604|SAHH_CAEEL Adenosylhomocysteinase OS=Caenorhabditis elegans OX=6239 GN=ahcy-1 PE=3 SV=1	1.25719	3.9449	2.60105
A0A168H1X0;A0A164D380	tbc-14	72.489	tr|A0A168H1X0|A0A168H1X0_CAEEL Rab-GAP TBC domain-containing protein OS=Caenorhabditis elegans OX=6239 GN=tbc-14 PE=1 SV=1;tr|A0A164D380|A0A164D380_CAEEL Rab-GAP TBC domain-containing protein OS=Caenorhabditis elegans OX=6239 GN=tbc-14 PE=1 SV=1	2.2915	2.90888	2.60019
P51404	rps-13	17.316	sp|P51404|RS13_CAEEL 40S ribosomal protein S13 OS=Caenorhabditis elegans OX=6239 GN=rps-13 PE=3 SV=2	1.32889	3.86332	2.59611
Q9N303	deps-1	69.257	sp|Q9N303|DEPS1_CAEEL P-granule-associated protein deps-1 OS=Caenorhabditis elegans OX=6239 GN=deps-1 PE=1 SV=1	2.7419	2.42504	2.58347
A0A168H5T6;G5EG88	acr-23	61.325	tr|A0A168H5T6|A0A168H5T6_CAEEL Betaine receptor acr-23 OS=Caenorhabditis elegans OX=6239 GN=acr-23 PE=1 SV=1;sp|G5EG88|ACH23_CAEEL Betaine receptor acr-23 OS=Caenorhabditis elegans OX=6239 GN=acr-23 PE=1 SV=1	2.69409	2.46432	2.57921
Q8WQD8;Q21614	cah-4	26.17	tr|Q8WQD8|Q8WQD8_CAEEL Alpha-carbonic anhydrase domain-containing protein OS=Caenorhabditis elegans OX=6239 GN=cah-4 PE=1 SV=1;tr|Q21614|Q21614_CAEEL Alpha-carbonic anhydrase domain-containing protein OS=Caenorhabditis elegans OX=6239 GN=cah-4 PE=1 SV=3	2.86115	2.29363	2.57739
V6CIS4;V6CIS8;V6CL74;V6CL75;V6CJX7;V6CLC0;V6CLA2;V6CLA7	hecd-1	287.7	tr|V6CIS4|V6CIS4_CAEEL HECT-type E3 ubiquitin transferase OS=Caenorhabditis elegans OX=6239 GN=hecd-1 PE=1 SV=1;tr|V6CIS8|V6CIS8_CAEEL HECT-type E3 ubiquitin transferase OS=Caenorhabditis elegans OX=6239 GN=hecd-1 PE=1 SV=1;tr|V6CL74|V6CL74_CAEEL HECT-type	2.94029	2.21211	2.5762
G5EDY8;Q8WQC9;A0A0K3AVA9;Q965W2	drp-1	79.264	tr|G5EDY8|G5EDY8_CAEEL Dynamin GTPase OS=Caenorhabditis elegans OX=6239 GN=drp-1 PE=1 SV=1;tr|Q8WQC9|Q8WQC9_CAEEL Dynamin GTPase OS=Caenorhabditis elegans OX=6239 GN=drp-1 PE=1 SV=1	3.81123	1.33903	2.57513
Q9U367	T16G1.9	105.04	tr|Q9U367|Q9U367_CAEEL ANK_REP_REGION domain-containing protein OS=Caenorhabditis elegans OX=6239 GN=CELE_T16G1.9 PE=1 SV=1	3.0206	2.12815	2.57438
G5EEK8;A8WI68	sca-1	115.51	tr|G5EEK8|G5EEK8_CAEEL Calcium-transporting ATPase OS=Caenorhabditis elegans OX=6239 GN=sca-1 PE=1 SV=1;tr|A8WI68|A8WI68_CAEEL Calcium-transporting ATPase OS=Caenorhabditis elegans OX=6239 GN=sca-1 PE=1 SV=1	2.84949	2.29209	2.57079
G5EBI0	4D656	24	tr|G5EBI0|G5EBI0_CAEEL Endoplasmic reticulum transmembrane protein OS=Caenorhabditis elegans OX=6239 GN=4D656 PE=1 SV=1	2.49102	2.63794	2.56448
Q23629;F5GUD7	ogdh-2	102.73	sp|Q23629|DHTK1_CAEEL Probable 2-oxoglutarate dehydrogenase E1 component DHKTD1 homolog, mitochondrial OS=Caenorhabditis elegans OX=6239 GN=ogdh-2 PE=3 SV=4;tr|F5GUD7|F5GUD7_CAEEL Oxoglutarate dehydrogenase (succinyl-transferring) OS=Caenorhabditis elegans	2.57117	2.54827	2.55972
Q18967	eif-3.F	32.931	sp|Q18967|EIF3F_CAEEL Eukaryotic translation initiation factor 3 subunit F OS=Caenorhabditis elegans OX=6239 GN=eif-3.F PE=3 SV=1	1.06343	4.05402	2.55873
Q9N362	Y55F3AM.13	38.458	tr|Q9N362|Q9N362_CAEEL Uncharacterized protein OS=Caenorhabditis elegans OX=6239 GN=CELE_Y55F3AM.13 PE=1 SV=1	2.18527	2.92217	2.55372
P54813	ymel-1	79.83	sp|P54813|YME1_CAEEL ATP-dependent zinc metalloprotease YME1 homolog OS=Caenorhabditis elegans OX=6239 GN=ymel-1 PE=3 SV=2	1.85627	3.25102	2.55364
Q18529	C39D10.7	128.77	tr|Q18529|Q18529_CAEEL Uncharacterized protein OS=Caenorhabditis elegans OX=6239 GN=C39D10.7 PE=1 SV=3	1.09807	3.9844	2.54124
P34355	acox-1.5	74.713	sp|P34355|ACX15_CAEEL Probable acyl-coenzyme A oxidase acox-1.5 OS=Caenorhabditis elegans OX=6239 GN=acox-1.5 PE=3 SV=1	2.84091	2.21111	2.52601
G5EG13	dhs-12	26.598	tr|G5EG13|G5EG13_CAEEL DeHydrogenases, Short chain OS=Caenorhabditis elegans OX=6239 GN=dhs-12 PE=1 SV=1	1.835	3.2043	2.51965
Q9GYG1	ztf-8	77.653	tr|Q9GYG1|Q9GYG1_CAEEL Zinc finger putative Transcription Factor family OS=Caenorhabditis elegans OX=6239 GN=ztf-8 PE=1 SV=2	2.42366	2.6145	2.51908
G5EF87;H8ESF3;A0A3P6MYA1;A0A3P6N6K6;A0A3P6P9B9;A0A3P6NPD2;H8ESF4;A0A3P6NNV9	swsn-1	85.403	tr|G5EF87|G5EF87_CAEEL SANT domain-containing protein OS=Caenorhabditis elegans OX=6239 GN=swsn-1 PE=1 SV=1;tr|H8ESF3|H8ESF3_CAEEL SANT domain-containing protein OS=Caenorhabditis elegans OX=6239 GN=swsn-1 PE=1 SV=1;tr|A0A3P6MYA1|A0A3P6MYA1_CAEEL SANT doma	2.06016	2.97694	2.51855
Q22824	cgr-1	44.292	tr|Q22824|Q22824_CAEEL CRAL/TRIO and GOLD domain suppressor of activated Ras OS=Caenorhabditis elegans OX=6239 GN=cgr-1 PE=1 SV=3	2.21456	2.81207	2.51332
Q18486	coq-8	83.614	sp|Q18486|COQ8_CAEEL Atypical kinase coq-8, mitochondrial OS=Caenorhabditis elegans OX=6239 GN=coq-8 PE=3 SV=2	2.39959	2.61775	2.50867
Q23089;Q8MPS6	xpo-1	123.85	tr|Q23089|Q23089_CAEEL Importin N-terminal domain-containing protein OS=Caenorhabditis elegans OX=6239 GN=xpo-1 PE=1 SV=2	3.15626	1.84521	2.50074
Q09512	ttll-12	76.75	sp|Q09512|TTL12_CAEEL Tubulin--tyrosine ligase-like protein 12 OS=Caenorhabditis elegans OX=6239 GN=ttll-12 PE=3 SV=1	2.29796	2.68685	2.49241
Q21025	F59A6.5	148.67	tr|Q21025|Q21025_CAEEL Uncharacterized protein OS=Caenorhabditis elegans OX=6239 GN=CELE_F59A6.5 PE=1 SV=1	1.95653	3.02004	2.48829
G5EBH3;A0A486WUT8;G5EC35;G5EFW3;A0A486WVF0;G5EG97	sma-1	458.24	tr|G5EBH3|G5EBH3_CAEEL SMAll OS=Caenorhabditis elegans OX=6239 GN=sma-1 PE=1 SV=1;tr|A0A486WUT8|A0A486WUT8_CAEEL SMAll OS=Caenorhabditis elegans OX=6239 GN=sma-1 PE=1 SV=1;tr|G5EC35|G5EC35_CAEEL Beta chain spectrin homolog Sma1 OS=Caenorhabditis elegans OX	2.75532	2.2145	2.48491
G5EF84	gip-2	73.375	sp|G5EF84|GIP2_CAEEL Gamma-tubulin interacting protein 2 OS=Caenorhabditis elegans OX=6239 GN=gip-2 PE=4 SV=1	2.44387	2.48409	2.46398
Q9N3F7	Y53G8AR.9	35.076	tr|Q9N3F7|Q9N3F7_CAEEL Uncharacterized protein OS=Caenorhabditis elegans OX=6239 GN=CELE_Y53G8AR.9 PE=1 SV=1	2.43215	2.49008	2.46111
Q20720	F53F4.11	59.887	tr|Q20720|Q20720_CAEEL Uncharacterized protein OS=Caenorhabditis elegans OX=6239 GN=CELE_F53F4.11 PE=1 SV=2	1.67506	3.23804	2.45655
O01590	acds-10	111.66	tr|O01590|O01590_CAEEL ACaD (ACAD, acyl-CoA Dehydrogenase) Sequence homolog OS=Caenorhabditis elegans OX=6239 GN=acds-10 PE=1 SV=2	3.45195	1.44032	2.44614
Q17430	sart-3	95.486	sp|Q17430|SART3_CAEEL Nuclear RNA-binding protein sart-3 OS=Caenorhabditis elegans OX=6239 GN=sart-3 PE=1 SV=1	1.97215	2.91968	2.44591
Q10663	icl-1	108.63	sp|Q10663|GCP_CAEEL Bifunctional glyoxylate cycle protein OS=Caenorhabditis elegans OX=6239 GN=icl-1 PE=1 SV=2	1.96209	2.89756	2.42983
Q9BIB8	imb-1	98.757	tr|Q9BIB8|Q9BIB8_CAEEL Importin N-terminal domain-containing protein OS=Caenorhabditis elegans OX=6239 GN=imb-1 PE=1 SV=3	2.7047	2.14145	2.42307
Q93841	acl-1	29.638	sp|Q93841|PLC1_CAEEL Putative 1-acyl-sn-glycerol-3-phosphate acyltransferase acl-1 OS=Caenorhabditis elegans OX=6239 GN=acl-1 PE=3 SV=2	3.2504	1.5913	2.42085
O01806	ssb-1	43.631	tr|O01806|O01806_CAEEL Sjogren Syndrome antigen B homolog OS=Caenorhabditis elegans OX=6239 GN=ssb-1 PE=1 SV=1	2.40715	2.43165	2.4194
A0A486WV95;O45087	dyci-1	71.559	tr|A0A486WV95|A0A486WV95_CAEEL WD_REPEATS_REGION domain-containing protein OS=Caenorhabditis elegans OX=6239 GN=dyci-1 PE=1 SV=1;tr|O45087|O45087_CAEEL WD_REPEATS_REGION domain-containing protein OS=Caenorhabditis elegans OX=6239 GN=dyci-1 PE=1 SV=1	2.73204	2.09739	2.41471
Q8WTL6	hpo-29	98.44	tr|Q8WTL6|Q8WTL6_CAEEL Uncharacterized protein OS=Caenorhabditis elegans OX=6239 GN=hpo-29 PE=1 SV=2	2.21102	2.60559	2.40831
Q21210	K04C2.2	109.85	tr|Q21210|Q21210_CAEEL Uncharacterized protein OS=Caenorhabditis elegans OX=6239 GN=CELE_K04C2.2 PE=1 SV=1	2.06707	2.73113	2.3991
Q09591	mix-1	140.34	sp|Q09591|MIX1_CAEEL Mitotic chromosome and X-chromosome-associated protein mix-1 OS=Caenorhabditis elegans OX=6239 GN=mix-1 PE=1 SV=2	3.25624	1.51596	2.3861
G5EFZ1	ipgm-1	59.225	sp|G5EFZ1|GPMI_CAEEL 2,3-bisphosphoglycerate-independent phosphoglycerate mutase OS=Caenorhabditis elegans OX=6239 GN=ipgm-1 PE=1 SV=1	2.97704	1.77182	2.37443
Q19731	ekl-1	70.13	tr|Q19731|Q19731_CAEEL Uncharacterized protein OS=Caenorhabditis elegans OX=6239 GN=ekl-1 PE=1 SV=1	1.16337	3.56281	2.36309
Q94216	dnj-11	69.413	tr|Q94216|Q94216_CAEEL DnaJ homolog subfamily C member 2 OS=Caenorhabditis elegans OX=6239 GN=dnj-11 PE=1 SV=1	2.19645	2.51101	2.35373
G5EGR6;G5EES3;Q86B39;O16720	alg-1	110.93	tr|G5EGR6|G5EGR6_CAEEL Protein argonaute OS=Caenorhabditis elegans OX=6239 GN=alg-1 PE=1 SV=1;tr|G5EES3|G5EES3_CAEEL Protein argonaute OS=Caenorhabditis elegans OX=6239 GN=alg-1 PE=1 SV=1	2.87085	1.79505	2.33295
Q22396	nas-20	43.377	sp|Q22396|NAS20_CAEEL Zinc metalloproteinase nas-20 OS=Caenorhabditis elegans OX=6239 GN=nas-20 PE=1 SV=2	2.40307	2.25779	2.33043
O44183;U4PAP4;G5EFT4	ltah-1.2	71.309	tr|O44183|O44183_CAEEL Leuk-A4-hydro_C domain-containing protein OS=Caenorhabditis elegans OX=6239 GN=ltah-1.2 PE=1 SV=2;tr|U4PAP4|U4PAP4_CAEEL Leuk-A4-hydro_C domain-containing protein OS=Caenorhabditis elegans OX=6239 GN=ltah-1.2 PE=1 SV=1	2.64626	1.95639	2.30132
P91502	usp-5	88.831	tr|P91502|P91502_CAEEL Ubiquitin carboxyl-terminal hydrolase OS=Caenorhabditis elegans OX=6239 GN=usp-5 PE=1 SV=2	2.52812	2.07264	2.30038
Q18028;Q18027	prx-3	39.885	tr|Q18028|Q18028_CAEEL Peroxisomal assembly protein PEX3 OS=Caenorhabditis elegans OX=6239 GN=prx-3 PE=1 SV=2;tr|Q18027|Q18027_CAEEL Peroxisomal assembly protein PEX3 OS=Caenorhabditis elegans OX=6239 GN=prx-3 PE=1 SV=1	2.44714	2.13955	2.29335
Q19294	mat-3	76.993	sp|Q19294|CDC23_CAEEL Cell division cycle protein 23 homolog OS=Caenorhabditis elegans OX=6239 GN=mat-3 PE=1 SV=2	2.31815	2.24578	2.28197
O45166	folt-2	48.964	sp|O45166|FOLT2_CAEEL Folate-like transporter 2 OS=Caenorhabditis elegans OX=6239 GN=folt-2 PE=3 SV=1	1.94461	2.593	2.26881
Q9BKU5;Q9BKU6	Y37E3.8	16.204	tr|Q9BKU5|Q9BKU5_CAEEL 60S ribosomal protein L27a OS=Caenorhabditis elegans OX=6239 GN=CELE_Y37E3.8 PE=1 SV=1;tr|Q9BKU6|Q9BKU6_CAEEL 60S ribosomal protein L27a OS=Caenorhabditis elegans OX=6239 GN=CELE_Y37E3.8 PE=1 SV=1	2.75471	1.77719	2.26595
Q19289	ifb-1	67.148	sp|Q19289|IFB1_CAEEL Intermediate filament protein ifb-1 OS=Caenorhabditis elegans OX=6239 GN=ifb-1 PE=1 SV=1	1.50507	3.0228	2.26394
A0A061ACL3;Q965I6;O76618	cars-1	87.19	tr|A0A061ACL3|A0A061ACL3_CAEEL Cysteinyl-tRNA synthetase OS=Caenorhabditis elegans OX=6239 GN=cars-1 PE=1 SV=1;tr|Q965I6|Q965I6_CAEEL Cysteinyl-tRNA synthetase OS=Caenorhabditis elegans OX=6239 GN=cars-1 PE=1 SV=1;tr|O76618|O76618_CAEEL Cysteinyl-tRNA synt	1.73065	2.77259	2.25162
O76634	H41C03.3	58.413	tr|O76634|O76634_CAEEL Uncharacterized protein OS=Caenorhabditis elegans OX=6239 GN=CELE_H41C03.3 PE=1 SV=2	2.44875	2.04788	2.24832
Q18994	eif-2bepsilon	75.59	tr|Q18994|Q18994_CAEEL eIF-2B GDP-GTP exchange factor subunit epsilon OS=Caenorhabditis elegans OX=6239 GN=eif-2bepsilon PE=1 SV=1	2.33956	2.1463	2.24293
Q18864	sft-4	31.812	sp|Q18864|SURF4_CAEEL Surfeit locus protein 4 homolog OS=Caenorhabditis elegans OX=6239 GN=sft-4 PE=2 SV=1	2.22828	2.25127	2.23978
Q20970	mars-1	101.71	sp|Q20970|SYMC_CAEEL Methionine--tRNA ligase, cytoplasmic OS=Caenorhabditis elegans OX=6239 GN=mars-1 PE=3 SV=1	1.6875	2.77432	2.23091
Q09444	ubh-4	37.12	sp|Q09444|UBH4_CAEEL Ubiquitin carboxyl-terminal hydrolase ubh-4 OS=Caenorhabditis elegans OX=6239 GN=ubh-4 PE=1 SV=2	1.60614	2.85262	2.22938
Q20822	srpa-68	70.574	sp|Q20822|SRP68_CAEEL Probable signal recognition particle subunit SRP68 OS=Caenorhabditis elegans OX=6239 GN=srpa-68 PE=3 SV=2	2.10433	2.34399	2.22416
Q22528	ekl-6	111	tr|Q22528|Q22528_CAEEL Uncharacterized protein OS=Caenorhabditis elegans OX=6239 GN=ekl-6 PE=1 SV=3	2.94334	1.47962	2.21148
P91917;E2JL06	ola-1	44.35	sp|P91917|OLA1_CAEEL Obg-like ATPase 1 OS=Caenorhabditis elegans OX=6239 GN=ola-1 PE=3 SV=1	2.23997	2.17346	2.20671
A0A2C9C3S7;A0A2C9C3Z4;Q9N5B7;G5ECC3;Q86S80;A0A2C9C352;G5EFP1;G5EEU7;Q8WSP1	rme-1	68.688	tr|A0A2C9C3S7|A0A2C9C3S7_CAEEL Receptor Mediated Endocytosis OS=Caenorhabditis elegans OX=6239 GN=rme-1 PE=1 SV=1;tr|A0A2C9C3Z4|A0A2C9C3Z4_CAEEL Receptor Mediated Endocytosis OS=Caenorhabditis elegans OX=6239 GN=rme-1 PE=1 SV=1;tr|Q9N5B7|Q9N5B7_CAEEL Recep	2.83141	1.5575	2.19445
Q22616	blos-1	14.675	sp|Q22616|BL1S1_CAEEL Biogenesis of lysosome-related organelles complex 1 subunit 1 OS=Caenorhabditis elegans OX=6239 GN=blos-1 PE=1 SV=1	2.73572	1.64479	2.19025
G5EDS2;K8FE00;K8F7Z0;K8ESK9	pod-1	115.72	tr|G5EDS2|G5EDS2_CAEEL Coronin-7 OS=Caenorhabditis elegans OX=6239 GN=pod-1 PE=1 SV=1;tr|K8FE00|K8FE00_CAEEL Coronin-7 OS=Caenorhabditis elegans OX=6239 GN=pod-1 PE=1 SV=1;tr|K8F7Z0|K8F7Z0_CAEEL Coronin-7 OS=Caenorhabditis elegans OX=6239 GN=pod-1 PE=1 SV=	3.03867	1.3361	2.18738
Q17750	ufl-1	81	sp|Q17750|UFL1_CAEEL E3 UFM1-protein ligase 1 homolog OS=Caenorhabditis elegans OX=6239 GN=ufl-1 PE=3 SV=1	2.6393	1.73523	2.18726
O18650	rps-19	16.322	sp|O18650|RS19_CAEEL 40S ribosomal protein S19 OS=Caenorhabditis elegans OX=6239 GN=rps-19 PE=2 SV=1	2.27624	2.09257	2.1844
G5EF53;P91094	swsn-4	170.61	tr|G5EF53|G5EF53_CAEEL SWI/SNF nucleosome remodeling complex component OS=Caenorhabditis elegans OX=6239 GN=swsn-4 PE=1 SV=1	2.48825	1.8763	2.18228
H2KZA3;V6CLQ8;V6CKH6;V6CLV0;V6CLW0;V6CLV2;V6CKI4;V6CJC7;V6CKJ1;V6CLQ4;V6CLU3;V6CJD2;V6CLR2;V6CLU8;V6CLV6;H2KZA4;Q9TY23;V6CLT8;V6CLP8;V6CJC4	pqn-22	131.1	tr|H2KZA3|H2KZA3_CAEEL ZM domain-containing protein OS=Caenorhabditis elegans OX=6239 GN=pqn-22 PE=1 SV=2;tr|V6CLQ8|V6CLQ8_CAEEL ZM domain-containing protein OS=Caenorhabditis elegans OX=6239 GN=pqn-22 PE=1 SV=1;tr|V6CKH6|V6CKH6_CAEEL ZM domain-containing	2.62174	1.72831	2.17502
Q9N4Y8	nuo-5	79.356	tr|Q9N4Y8|Q9N4Y8_CAEEL NADH-ubiquinone oxidoreductase 75 kDa subunit, mitochondrial OS=Caenorhabditis elegans OX=6239 GN=nuo-5 PE=1 SV=1	1.79718	2.53103	2.16411
G5ECG7	dsc-4	101.02	sp|G5ECG7|MTP_CAEEL Microsomal triglyceride transfer protein homolog OS=Caenorhabditis elegans OX=6239 GN=dsc-4 PE=1 SV=1	2.30886	1.99986	2.15436
G5EG62	unc-45	107.42	tr|G5EG62|G5EG62_CAEEL TPR_REGION domain-containing protein OS=Caenorhabditis elegans OX=6239 GN=unc-45 PE=1 SV=1	2.74081	1.56783	2.15432
Q23552	pmt-1	55.147	sp|Q23552|PMT1_CAEEL Phosphoethanolamine N-methyltransferase 1 OS=Caenorhabditis elegans OX=6239 GN=pmt-1 PE=1 SV=2	2.34272	1.95442	2.14857
A0A4V0IK01;A0A4V0ILL2;G5ED27;G5EG33;G5EDG4	him-4	557.54	tr|A0A4V0IK01|A0A4V0IK01_CAEEL EGF-like domain-containing protein OS=Caenorhabditis elegans OX=6239 GN=him-4 PE=1 SV=1;tr|A0A4V0ILL2|A0A4V0ILL2_CAEEL EGF-like domain-containing protein OS=Caenorhabditis elegans OX=6239 GN=him-4 PE=1 SV=1;tr|G5ED27|G5ED27_C	2.27671	1.98979	2.13325
Q19371	sec-24.1	121.12	tr|Q19371|Q19371_CAEEL Yeast SEC homolog OS=Caenorhabditis elegans OX=6239 GN=sec-24.1 PE=1 SV=1	1.45923	2.74271	2.10097
Q18660;A0A4V0ING4	acs-17	79.944	tr|Q18660|Q18660_CAEEL Fatty Acid CoA Synthetase family OS=Caenorhabditis elegans OX=6239 GN=acs-17 PE=1 SV=2;tr|A0A4V0ING4|A0A4V0ING4_CAEEL Fatty Acid CoA Synthetase family OS=Caenorhabditis elegans OX=6239 GN=acs-17 PE=1 SV=1	1.75393	2.4264	2.09017
G5ECZ0	hum-5	116.56	tr|G5ECZ0|G5ECZ0_CAEEL Heavy chain, Unconventional Myosin OS=Caenorhabditis elegans OX=6239 GN=hum-5 PE=1 SV=1	1.37646	2.78493	2.08069
Q9GRZ2	prp-6	109.16	tr|Q9GRZ2|Q9GRZ2_CAEEL PRP6 homolog OS=Caenorhabditis elegans OX=6239 GN=prp-6 PE=1 SV=3	2.49199	1.65282	2.07241
P54412	eef-1G	44.387	sp|P54412|EF1G_CAEEL Probable elongation factor 1-gamma OS=Caenorhabditis elegans OX=6239 GN=eef-1G PE=1 SV=1	1.62277	2.50502	2.06389
G3MU81;O45624;G3MU79;N1NVB4;G3MU82;G3MU80;O45623;N1NTD2;N1NTI7;G3MU83;N1NTJ2;N1NSE3;N1NV07;N1NSD8;N1NTD8;Q7JKC3	math-33	130.95	tr|G3MU81|G3MU81_CAEEL Ubiquitin carboxyl-terminal hydrolase 7 OS=Caenorhabditis elegans OX=6239 GN=math-33 PE=1 SV=1;tr|O45624|O45624_CAEEL Ubiquitin carboxyl-terminal hydrolase 7 OS=Caenorhabditis elegans OX=6239 GN=math-33 PE=1 SV=1;tr|G3MU79|G3MU79_CAE	1.70984	2.41415	2.062
Q23315	ears-1	125.2	tr|Q23315|Q23315_CAEEL Glutamyl-tRNA synthetase OS=Caenorhabditis elegans OX=6239 GN=ears-1 PE=1 SV=1	1.58685	2.52812	2.05748
O44175	rfc-2	37.562	tr|O44175|O44175_CAEEL AAA domain-containing protein OS=Caenorhabditis elegans OX=6239 GN=rfc-2 PE=1 SV=1	1.94869	2.15581	2.05225
O17328	mct-6	63.517	tr|O17328|O17328_CAEEL MFS domain-containing protein OS=Caenorhabditis elegans OX=6239 GN=mct-6 PE=1 SV=2	2.19448	1.90676	2.05062
Q95XM9	ddx-27	82.476	tr|Q95XM9|Q95XM9_CAEEL RNA helicase OS=Caenorhabditis elegans OX=6239 GN=ddx-27 PE=1 SV=2	1.9139	2.15054	2.03222
Q27493	rpoa-2	127.09	tr|Q27493|Q27493_CAEEL DNA-directed RNA polymerase subunit beta OS=Caenorhabditis elegans OX=6239 GN=rpoa-2 PE=1 SV=1	1.8547	2.19518	2.02494
Q20974	F58B4.5	48.763	tr|Q20974|Q20974_CAEEL CHK domain-containing protein OS=Caenorhabditis elegans OX=6239 GN=CELE_F58B4.5 PE=1 SV=1	2.94191	1.09916	2.02054
Q20711	F53B3.6	37.079	tr|Q20711|Q20711_CAEEL Uncharacterized protein OS=Caenorhabditis elegans OX=6239 GN=CELE_F53B3.6 PE=1 SV=1	1.45418	2.58222	2.0182
Q18390;Q9XUR1	C33F10.12	42.631	tr|Q18390|Q18390_CAEEL Phosphate carrier protein, mitochondrial OS=Caenorhabditis elegans OX=6239 GN=C33F10.12 PE=3 SV=1;tr|Q9XUR1|Q9XUR1_CAEEL Phosphate carrier protein, mitochondrial OS=Caenorhabditis elegans OX=6239 GN=CELE_T05F1.8 PE=3 SV=2	1.3488	2.68241	2.0156
Q9U2D9	gsy-1	76.458	sp|Q9U2D9|GYS_CAEEL Glycogen [starch] synthase OS=Caenorhabditis elegans OX=6239 GN=gsy-1 PE=1 SV=1	1.2024	2.80096	2.00168
P91477	pbs-4	22.549	sp|P91477|PSB2_CAEEL Proteasome subunit beta type-2 OS=Caenorhabditis elegans OX=6239 GN=pbs-4 PE=3 SV=2	1.96314	2.01149	1.98731
Q9U489	lin-41	124.23	sp|Q9U489|LIN41_CAEEL Protein lin-41 OS=Caenorhabditis elegans OX=6239 GN=lin-41 PE=1 SV=1	2.03402	1.9366	1.98531
E5QCF6;E5QCF8;P34558;E5QCF7	T05G5.5	26.018	tr|E5QCF6|E5QCF6_CAEEL Dephospho-CoA kinase 1 OS=Caenorhabditis elegans OX=6239 GN=CELE_T05G5.5 PE=1 SV=1;tr|E5QCF8|E5QCF8_CAEEL Dephospho-CoA kinase 2 OS=Caenorhabditis elegans OX=6239 GN=CELE_T05G5.5 PE=1 SV=1;sp|P34558|YNP5_CAEEL Uncharacterized protein	2.25922	1.70025	1.97974
G5EEM5	zyg-9	156.19	sp|G5EEM5|ZYG9_CAEEL Zygote defective protein 9 OS=Caenorhabditis elegans OX=6239 GN=zyg-9 PE=1 SV=1	2.13622	1.82084	1.97853
P91283;Q7JNG1	atp-3	22.39	tr|P91283|P91283_CAEEL ATP synthase subunit O, mitochondrial OS=Caenorhabditis elegans OX=6239 GN=atp-3 PE=1 SV=1;tr|Q7JNG1|Q7JNG1_CAEEL ATP synthase subunit O, mitochondrial OS=Caenorhabditis elegans OX=6239 GN=atp-3 PE=1 SV=1	1.18749	2.76283	1.97516
Q19346;S6EZK7	vwa-8	204.09	tr|Q19346|Q19346_CAEEL VWFA domain-containing protein OS=Caenorhabditis elegans OX=6239 GN=vwa-8 PE=1 SV=3;tr|S6EZK7|S6EZK7_CAEEL VWFA domain-containing protein OS=Caenorhabditis elegans OX=6239 GN=vwa-8 PE=1 SV=1	2.09335	1.84261	1.96798
Q17339	gld-1	50.586	sp|Q17339|GLD1_CAEEL Female germline-specific tumor suppressor gld-1 OS=Caenorhabditis elegans OX=6239 GN=gld-1 PE=1 SV=1	1.32391	2.60801	1.96596
Q20748	atad-3	67.146	sp|Q20748|ATAD3_CAEEL ATPase family AAA domain-containing protein 3 OS=Caenorhabditis elegans OX=6239 GN=atad-3 PE=1 SV=2	1.90847	2.00706	1.95776
Q9U2H9	eef-1B.2	28.172	sp|Q9U2H9|EF1B2_CAEEL Probable elongation factor 1-beta/1-delta 2 OS=Caenorhabditis elegans OX=6239 GN=eef-1B.2 PE=1 SV=4	2.01052	1.87323	1.94188
O62390	W01F3.2	34.419	tr|O62390|O62390_CAEEL Uncharacterized protein OS=Caenorhabditis elegans OX=6239 GN=CELE_W01F3.2 PE=1 SV=1	1.31067	2.57138	1.94102
Q8I4K2;Q7JLJ0;Q7JLI9	F32D8.12	51.332	tr|Q8I4K2|Q8I4K2_CAEEL FAD-binding PCMH-type domain-containing protein OS=Caenorhabditis elegans OX=6239 GN=CELE_F32D8.12 PE=1 SV=1;tr|Q7JLJ0|Q7JLJ0_CAEEL FAD-binding PCMH-type domain-containing protein OS=Caenorhabditis elegans OX=6239 GN=CELE_F32D8.12 PE	1.26929	2.6031	1.93619
Q09475	C28H8.3	194.09	sp|Q09475|YP93_CAEEL Uncharacterized helicase C28H8.3 OS=Caenorhabditis elegans OX=6239 GN=C28H8.3 PE=3 SV=2	2.25603	1.6141	1.93507
Q21342	eak-7	45.766	tr|Q21342|Q21342_CAEEL TLDc domain-containing protein OS=Caenorhabditis elegans OX=6239 GN=eak-7 PE=1 SV=1	2.46512	1.39309	1.92911
P90735;G5EFV6	eat-6	111	tr|P90735|P90735_CAEEL Sodium/potassium-transporting ATPase subunit alpha OS=Caenorhabditis elegans OX=6239 GN=eat-6 PE=1 SV=1	2.04635	1.81156	1.92896
Q17974	mma-1	118.89	tr|Q17974|Q17974_CAEEL Uncharacterized protein OS=Caenorhabditis elegans OX=6239 GN=mma-1 PE=1 SV=1	2.4786	1.36625	1.92243
Q18320	szy-4	84.015	tr|Q18320|Q18320_CAEEL Suppressor of ZYg-1 OS=Caenorhabditis elegans OX=6239 GN=szy-4 PE=1 SV=4	2.68404	1.15845	1.92124
Q95Y71	mrpl-45	41.315	sp|Q95Y71|RM45_CAEEL Probable 39S ribosomal protein L45, mitochondrial OS=Caenorhabditis elegans OX=6239 GN=mrpl-45 PE=3 SV=3	1.92442	1.90982	1.91712
Q27535;P91251	ZC434.8	40.382	sp|Q27535|KARG2_CAEEL Probable arginine kinase ZC434.8 OS=Caenorhabditis elegans OX=6239 GN=ZC434.8 PE=3 SV=1	1.40545	2.42597	1.91571
G5EDY2	wars-1	47.238	tr|G5EDY2|G5EDY2_CAEEL Tryptophanyl-tRNA synthetase OS=Caenorhabditis elegans OX=6239 GN=wars-1 PE=1 SV=1	1.06057	2.77045	1.91551
P41877	isw-1	116.67	sp|P41877|ISW1_CAEEL Chromatin-remodeling complex ATPase chain isw-1 OS=Caenorhabditis elegans OX=6239 GN=isw-1 PE=1 SV=2	2.67502	1.15079	1.9129
Q21736	ddx-52	65.95	tr|Q21736|Q21736_CAEEL RNA helicase OS=Caenorhabditis elegans OX=6239 GN=ddx-52 PE=1 SV=1	1.75237	2.0694	1.91088
O45924;Q4A1S8;O45930	bckd-1A	49.02	sp|O45924|ODBA_CAEEL 2-oxoisovalerate dehydrogenase subunit alpha, mitochondrial OS=Caenorhabditis elegans OX=6239 GN=bckd-1A PE=1 SV=2;tr|Q4A1S8|Q4A1S8_CAEEL 2-oxoisovalerate dehydrogenase subunit alpha OS=Caenorhabditis elegans OX=6239 GN=bckd-1a PE=1 SV	1.00696	2.79206	1.89951
Q19752	fntb-1	45.093	tr|Q19752|Q19752_CAEEL Protein farnesyltransferase subunit beta OS=Caenorhabditis elegans OX=6239 GN=fntb-1 PE=1 SV=1	2.09952	1.69713	1.89832
Q9TYP9	mca-2	126.92	tr|Q9TYP9|Q9TYP9_CAEEL Calcium-transporting ATPase OS=Caenorhabditis elegans OX=6239 GN=mca-2 PE=1 SV=2	1.82252	1.92268	1.8726
Q17425	asps-1	64.759	tr|Q17425|Q17425_CAEEL TUG-UBL1 domain-containing protein OS=Caenorhabditis elegans OX=6239 GN=asps-1 PE=1 SV=2	1.72663	2.01598	1.8713
Q9NAN1	uba-2	64.825	sp|Q9NAN1|SAE2_CAEEL SUMO-activating enzyme subunit uba-2 OS=Caenorhabditis elegans OX=6239 GN=uba-2 PE=3 SV=3	2.55102	1.19095	1.87099
Q965N8	Y46E12BL.2	147.65	tr|Q965N8|Q965N8_CAEEL NUC173 domain-containing protein OS=Caenorhabditis elegans OX=6239 GN=CELE_Y46E12BL.2 PE=1 SV=1	2.69094	1.04548	1.86821
Q9U2Z1	sec-23	89.675	tr|Q9U2Z1|Q9U2Z1_CAEEL Protein transport protein SEC23 OS=Caenorhabditis elegans OX=6239 GN=sec-23 PE=1 SV=2	1.53542	2.17948	1.85745
Q9U1Q7;A0A0K3AW63;I2HAI1	emb-4	170.17	tr|Q9U1Q7|Q9U1Q7_CAEEL Uncharacterized protein OS=Caenorhabditis elegans OX=6239 GN=emb-4 PE=1 SV=4	1.78965	1.91804	1.85384
Q23237	pbs-3	22.697	sp|Q23237|PSB3_CAEEL Proteasome subunit beta type-3 OS=Caenorhabditis elegans OX=6239 GN=pbs-3 PE=1 SV=1	2.08562	1.62137	1.85349
Q21153	K02F3.2	79.594	sp|Q21153|CMC1_CAEEL Probable calcium-binding mitochondrial carrier K02F3.2 OS=Caenorhabditis elegans OX=6239 GN=K02F3.2 PE=3 SV=3	2.03114	1.67314	1.85214
Q9XXN2	immt-2	72.622	sp|Q9XXN2|IMMT2_CAEEL MICOS complex subunit MIC60-2 OS=Caenorhabditis elegans OX=6239 GN=immt-2 PE=2 SV=2	1.55879	2.14069	1.84974
O17687	nasp-2	62.957	tr|O17687|O17687_CAEEL SHNi-TPR domain-containing protein OS=Caenorhabditis elegans OX=6239 GN=nasp-2 PE=1 SV=1	1.27739	2.4149	1.84614
Q9NA69	Y57A10A.13	81.274	tr|Q9NA69|Q9NA69_CAEEL Uncharacterized protein OS=Caenorhabditis elegans OX=6239 GN=CELE_Y57A10A.13 PE=1 SV=1	1.49211	2.1813	1.8367
Q95ZR2	R05D11.9	73.399	tr|Q95ZR2|Q95ZR2_CAEEL Uncharacterized protein OS=Caenorhabditis elegans OX=6239 GN=CELE_R05D11.9 PE=1 SV=2	1.49738	2.1668	1.83209
P54815	mspn-1	37.662	sp|P54815|MSP1_CAEEL Mitochondrial sorting homolog OS=Caenorhabditis elegans OX=6239 GN=mspn-1 PE=3 SV=2	1.69241	1.91371	1.80306
O76384	mms-19	105.39	tr|O76384|O76384_CAEEL MMS19 nucleotide excision repair protein OS=Caenorhabditis elegans OX=6239 GN=mms-19 PE=1 SV=2	2.01087	1.57097	1.79092
Q19722	nars-1	61.185	sp|Q19722|SYNC_CAEEL Asparagine--tRNA ligase, cytoplasmic OS=Caenorhabditis elegans OX=6239 GN=nars-1 PE=3 SV=1	2.30912	1.25589	1.78251
Q19103	skih-2	142.37	tr|Q19103|Q19103_CAEEL SKI (Yeast SuperKIller) Helicase homolog OS=Caenorhabditis elegans OX=6239 GN=skih-2 PE=1 SV=3	1.65048	1.8522	1.75134
G5EGU1;Q8T3G5	egl-30	41.865	tr|G5EGU1|G5EGU1_CAEEL EGL-30 OS=Caenorhabditis elegans OX=6239 GN=egl-30 PE=1 SV=1;tr|Q8T3G5|Q8T3G5_CAEEL Uncharacterized protein OS=Caenorhabditis elegans OX=6239 GN=egl-30 PE=1 SV=1	1.94227	1.55389	1.74808
G3MU88;O18239	sec-61.a	48.542	tr|G3MU88|G3MU88_CAEEL Plug_translocon domain-containing protein OS=Caenorhabditis elegans OX=6239 GN=sec-61.a PE=1 SV=1;tr|O18239|O18239_CAEEL Plug_translocon domain-containing protein OS=Caenorhabditis elegans OX=6239 GN=sec-61.a PE=1 SV=1	1.27228	2.21758	1.74493
Q95XX1	nprt-1	63.346	sp|Q95XX1|PNCB_CAEEL Nicotinate phosphoribosyltransferase OS=Caenorhabditis elegans OX=6239 GN=nprt-1 PE=3 SV=3	2.38727	1.09395	1.74061
O44897;Q8IA64	haf-9	90.792	tr|O44897|O44897_CAEEL ABC transmembrane type-1 domain-containing protein OS=Caenorhabditis elegans OX=6239 GN=haf-9 PE=1 SV=2;tr|Q8IA64|Q8IA64_CAEEL ABC transmembrane type-1 domain-containing protein OS=Caenorhabditis elegans OX=6239 GN=haf-9 PE=1 SV=1	2.19686	1.28223	1.73955
Q95XP5;U4PMD6	mca-3	134.75	tr|Q95XP5|Q95XP5_CAEEL Calcium-transporting ATPase OS=Caenorhabditis elegans OX=6239 GN=mca-3 PE=1 SV=1;tr|U4PMD6|U4PMD6_CAEEL Calcium-transporting ATPase OS=Caenorhabditis elegans OX=6239 GN=mca-3 PE=1 SV=1	1.76755	1.70962	1.73859
P91151	cogc-5	74.427	tr|P91151|P91151_CAEEL Conserved oligomeric Golgi complex subunit 5 OS=Caenorhabditis elegans OX=6239 GN=cogc-5 PE=1 SV=2	1.50486	1.96195	1.73341
Q9TYL9	copb-1	107.53	tr|Q9TYL9|Q9TYL9_CAEEL Coatomer subunit beta OS=Caenorhabditis elegans OX=6239 GN=copb-1 PE=1 SV=1	2.00147	1.44572	1.7236
Q5WRT8;A0A486WY01;Q5WRT9;A0A486WX27	npp-21	221.96	tr|Q5WRT8|Q5WRT8_CAEEL Nuclear Pore complex Protein OS=Caenorhabditis elegans OX=6239 GN=npp-21 PE=1 SV=2;tr|A0A486WY01|A0A486WY01_CAEEL Nuclear Pore complex Protein OS=Caenorhabditis elegans OX=6239 GN=npp-21 PE=1 SV=1;tr|Q5WRT9|Q5WRT9_CAEEL Nuclear Pore	1.28652	2.14218	1.71435
Q17557	sco-1	35.649	tr|Q17557|Q17557_CAEEL SCO (Yeast Suppressor of Cytochrome Oxidase deficiency) homolog OS=Caenorhabditis elegans OX=6239 GN=sco-1 PE=1 SV=1	1.87033	1.48203	1.67618
G5EDD4	tba-4	49.96	tr|G5EDD4|G5EDD4_CAEEL Tubulin alpha chain OS=Caenorhabditis elegans OX=6239 GN=tba-4 PE=1 SV=1	1.0653	2.26695	1.66613
Q9XXL5	ZK1225.4	61.035	tr|Q9XXL5|Q9XXL5_CAEEL Uncharacterized protein OS=Caenorhabditis elegans OX=6239 GN=CELE_ZK1225.4 PE=1 SV=1	1.89679	1.41638	1.65658
O16259	sti-1	36.962	sp|O16259|STIP1_CAEEL Stress-induced-phosphoprotein 1 OS=Caenorhabditis elegans OX=6239 GN=sti-1 PE=1 SV=1	1.33514	1.978	1.65657
Q21544	pycr-1	30.826	tr|Q21544|Q21544_CAEEL Pyrroline-5-carboxylate reductase OS=Caenorhabditis elegans OX=6239 GN=pycr-1 PE=1 SV=2	1.20833	2.05602	1.63217
P48158	rpl-23	14.954	sp|P48158|RL23_CAEEL 60S ribosomal protein L23 OS=Caenorhabditis elegans OX=6239 GN=rpl-23 PE=3 SV=1	1.47507	1.78853	1.6318
Q95YB2	acdh-9	45.205	tr|Q95YB2|Q95YB2_CAEEL Acyl CoA DeHydrogenase OS=Caenorhabditis elegans OX=6239 GN=acdh-9 PE=1 SV=1	1.46323	1.79803	1.63063
Q20121	acs-4	81.252	tr|Q20121|Q20121_CAEEL Fatty Acid CoA Synthetase family OS=Caenorhabditis elegans OX=6239 GN=acs-4 PE=1 SV=2	1.70603	1.52273	1.61438
Q19126	asb-2	34.937	tr|Q19126|Q19126_CAEEL ATP synthase subunit b OS=Caenorhabditis elegans OX=6239 GN=asb-2 PE=1 SV=1	1.15605	2.04438	1.60021
P91340	F55F8.2	84.692	tr|P91340|P91340_CAEEL RNA helicase OS=Caenorhabditis elegans OX=6239 GN=CELE_F55F8.2 PE=1 SV=1	1.22018	1.97895	1.59956
Q2L6Y6	hsp-75	76.593	tr|Q2L6Y6|Q2L6Y6_CAEEL HATPase_c domain-containing protein OS=Caenorhabditis elegans OX=6239 GN=hsp-75 PE=1 SV=1	1.84882	1.34017	1.59449
Q9BKR2	ttc-37	126.68	tr|Q9BKR2|Q9BKR2_CAEEL TeTratriCopeptide repeat domain protein related OS=Caenorhabditis elegans OX=6239 GN=ttc-37 PE=1 SV=2	1.3899	1.79892	1.59441
G5ED41	cand-1	141.72	sp|G5ED41|CAND1_CAEEL Cullin-associated NEDD8-dissociated protein 1 OS=Caenorhabditis elegans OX=6239 GN=cand-1 PE=1 SV=1	1.54866	1.63801	1.59334
O02286;Q7JKI2;Q7JKI3;Q7JKI1	pck-2	73.431	tr|O02286|O02286_CAEEL Phosphoenolpyruvate carboxykinase (GTP) OS=Caenorhabditis elegans OX=6239 GN=pck-2 PE=1 SV=1;tr|Q7JKI2|Q7JKI2_CAEEL Phosphoenolpyruvate carboxykinase (GTP) OS=Caenorhabditis elegans OX=6239 GN=pck-2 PE=1 SV=1;tr|Q7JKI3|Q7JKI3_CAEEL P	1.76727	1.39318	1.58022
Q9BL17;V6CKC7;V6CLQ7	haf-6	73.352	tr|Q9BL17|Q9BL17_CAEEL HAlF transporter (PGP related) OS=Caenorhabditis elegans OX=6239 GN=haf-6 PE=1 SV=3;tr|V6CKC7|V6CKC7_CAEEL HAlF transporter (PGP related) OS=Caenorhabditis elegans OX=6239 GN=haf-6 PE=1 SV=1;tr|V6CLQ7|V6CLQ7_CAEEL HAlF transporter (P	2.10866	1.04901	1.57884
Q23382	ccdc-47	50.79	tr|Q23382|Q23382_CAEEL Coiled-coil domain-containing protein 47 OS=Caenorhabditis elegans OX=6239 GN=ccdc-47 PE=1 SV=1	1.47485	1.67386	1.57436
D9PTP5;D9PTP7;D9PTP6	snx-6	54.77	tr|D9PTP5|D9PTP5_CAEEL PX domain-containing protein OS=Caenorhabditis elegans OX=6239 GN=snx-6 PE=1 SV=1;tr|D9PTP7|D9PTP7_CAEEL PX domain-containing protein OS=Caenorhabditis elegans OX=6239 GN=snx-6 PE=1 SV=1;tr|D9PTP6|D9PTP6_CAEEL PX domain-containing pr	1.31114	1.82686	1.569
Q19056	E04F6.4	71.176	tr|Q19056|Q19056_CAEEL Uncharacterized protein OS=Caenorhabditis elegans OX=6239 GN=CELE_E04F6.4 PE=1 SV=1	1.37131	1.73944	1.55537
Q19328	tsn-1	100.77	tr|Q19328|Q19328_CAEEL Staphylococcal nuclease domain-containing protein OS=Caenorhabditis elegans OX=6239 GN=tsn-1 PE=1 SV=1	1.07841	2.02909	1.55375
O76360;U4PEQ9;U4PRL6;Q8MQE2;H2KYN1;H2KYN2	egl-4	86.741	sp|O76360|EGL4_CAEEL cGMP-dependent protein kinase egl-4 OS=Caenorhabditis elegans OX=6239 GN=egl-4 PE=1 SV=2;tr|U4PEQ9|U4PEQ9_CAEEL cGMP-dependent protein kinase OS=Caenorhabditis elegans OX=6239 GN=egl-4 PE=1 SV=1;tr|U4PRL6|U4PRL6_CAEEL cGMP-dependent pr	1.69508	1.3845	1.53979
Q94263	miro-1	70.221	sp|Q94263|MIRO1_CAEEL Mitochondrial Rho GTPase 1 OS=Caenorhabditis elegans OX=6239 GN=miro-1 PE=3 SV=1	1.2719	1.80416	1.53803
Q9XTT9;O16299	rpt-6	46.249	sp|Q9XTT9|PRS8_CAEEL 26S proteasome regulatory subunit 8 OS=Caenorhabditis elegans OX=6239 GN=rpt-6 PE=1 SV=1	1.42288	1.63934	1.53111
Q9U238	trap-4	17.416	tr|Q9U238|Q9U238_CAEEL Signal sequence receptor subunit delta OS=Caenorhabditis elegans OX=6239 GN=trap-4 PE=1 SV=1	1.50991	1.50473	1.50732
Q65ZB8;Q18496	acs-19	73.363	tr|Q65ZB8|Q65ZB8_CAEEL Acetyl-coenzyme A synthetase OS=Caenorhabditis elegans OX=6239 GN=acs-19 PE=1 SV=1;tr|Q18496|Q18496_CAEEL Acetyl-coenzyme A synthetase OS=Caenorhabditis elegans OX=6239 GN=acs-19 PE=1 SV=1	1.34408	1.66198	1.50303
G5ECU3;P40614	F01G4.6	42.09	tr|G5ECU3|G5ECU3_CAEEL Phosphate carrier protein, mitochondrial OS=Caenorhabditis elegans OX=6239 GN=CELE_F01G4.6 PE=1 SV=1;sp|P40614|MPCP_CAEEL Phosphate carrier protein, mitochondrial OS=Caenorhabditis elegans OX=6239 GN=F01G4.6 PE=2 SV=1	1.17964	1.72134	1.45049
Q9BL15;V6CLP2;V6CLJ9;V6CJ77	nsun-2	78.652	tr|Q9BL15|Q9BL15_CAEEL tRNA (cytosine(34)-C(5))-methyltransferase OS=Caenorhabditis elegans OX=6239 GN=nsun-2 PE=1 SV=4;tr|V6CLP2|V6CLP2_CAEEL tRNA (cytosine(34)-C(5))-methyltransferase OS=Caenorhabditis elegans OX=6239 GN=nsun-2 PE=1 SV=1;tr|V6CLJ9|V6CLJ9	1.74788	1.06463	1.40626
Q09236	copd-1	56.645	sp|Q09236|COPD_CAEEL Probable coatomer subunit delta OS=Caenorhabditis elegans OX=6239 GN=copd-1 PE=3 SV=1	1.7238	1.08658	1.40519
P34343	npp-15	128.19	sp|P34343|NU133_CAEEL Nuclear pore complex protein 15 OS=Caenorhabditis elegans OX=6239 GN=npp-15 PE=3 SV=4	1.73425	1.06815	1.4012
Q9XXU9	vha-11	43.458	sp|Q9XXU9|VATC_CAEEL V-type proton ATPase subunit C OS=Caenorhabditis elegans OX=6239 GN=vha-11 PE=2 SV=1	1.32157	1.47876	1.40016
P30625	kin-2	41.467	sp|P30625|KAPR_CAEEL cAMP-dependent protein kinase regulatory subunit OS=Caenorhabditis elegans OX=6239 GN=kin-2 PE=1 SV=3	1.19339	1.60521	1.3993
Q9TZ33	ucr-2.3	45.56	tr|Q9TZ33|Q9TZ33_CAEEL Peptidase_M16 domain-containing protein OS=Caenorhabditis elegans OX=6239 GN=ucr-2.3 PE=1 SV=1	1.47283	1.30914	1.39099
Q9XVP0	rps-15	17.243	sp|Q9XVP0|RS15_CAEEL 40S ribosomal protein S15 OS=Caenorhabditis elegans OX=6239 GN=rps-15 PE=1 SV=3	1.39133	1.3308	1.36107
Q9BL64	Y54H5A.2	41.503	tr|Q9BL64|Q9BL64_CAEEL Protein HGH1 homolog OS=Caenorhabditis elegans OX=6239 GN=CELE_Y54H5A.2 PE=1 SV=2	1.29522	1.39704	1.34613
Q21436	npp-3	191.32	tr|Q21436|Q21436_CAEEL Nuclear Pore complex Protein OS=Caenorhabditis elegans OX=6239 GN=npp-3 PE=1 SV=1	1.38249	1.26423	1.32336
G5EGL7;G5ECF4	bmk-1	108.3	tr|G5EGL7|G5EGL7_CAEEL Kinesin-like protein OS=Caenorhabditis elegans OX=6239 GN=bmk-1 PE=1 SV=1;tr|G5ECF4|G5ECF4_CAEEL Kinesin-like protein OS=Caenorhabditis elegans OX=6239 GN=bmk-1 PE=1 SV=1	1.12074	1.49359	1.30717
Q9N5K2	rpb-5	24.348	sp|Q9N5K2|RPAB1_CAEEL DNA-directed RNA polymerases I, II, and III subunit RPABC1 OS=Caenorhabditis elegans OX=6239 GN=rpb-5 PE=3 SV=1	1.23237	1.3526	1.29248
U4PBL3;U4PM16	Y37E11AM.3	38.495	tr|U4PBL3|U4PBL3_CAEEL Uncharacterized protein OS=Caenorhabditis elegans OX=6239 GN=CELE_Y37E11AM.3 PE=1 SV=1;tr|U4PM16|U4PM16_CAEEL Uncharacterized protein OS=Caenorhabditis elegans OX=6239 GN=CELE_Y37E11AM.3 PE=1 SV=1	1.14787	1.3294	1.23864
A0A486WU22;Q22647	scpl-4	51.279	tr|A0A486WU22|A0A486WU22_CAEEL Mitochondrial import inner membrane translocase subunit TIM50 OS=Caenorhabditis elegans OX=6239 GN=scpl-4 PE=1 SV=1;sp|Q22647|TIM50_CAEEL Mitochondrial import inner membrane translocase subunit TIM50 OS=Caenorhabditis elegans	1.28668	1.12187	1.20427
Q18688	daf-21	80.282	sp|Q18688|HSP90_CAEEL Heat shock protein 90 OS=Caenorhabditis elegans OX=6239 GN=daf-21 PE=1 SV=1	1.16757	1.2019	1.18474
Q8I4M5	gls-1	116.01	sp|Q8I4M5|GLS1_CAEEL Germline survival defective-1 OS=Caenorhabditis elegans OX=6239 GN=gls-1 PE=1 SV=2	1.07792	1.27897	1.17845
Q9UAY9	rpac-40	41.169	tr|Q9UAY9|Q9UAY9_CAEEL RPOLD domain-containing protein OS=Caenorhabditis elegans OX=6239 GN=rpac-40 PE=1 SV=2	1.03533	1.30476	1.17004
D5MCN2	larp-1	128.27	sp|D5MCN2|LARP1_CAEEL La-related protein 1 OS=Caenorhabditis elegans OX=6239 GN=larp-1 PE=4 SV=2	1.0053	1.30133	1.15331
Q9TYV5	nsun-1	73.904	sp|Q9TYV5|NSUN1_CAEEL 26S rRNA (cytosine-C(5))-methyltransferase nsun-1 OS=Caenorhabditis elegans OX=6239 GN=nsun-1 PE=1 SV=2	1.26914	1.02963	1.14939
Q9TZL8	pfk-1.1	89.733	sp|Q9TZL8|PFKA1_CAEEL ATP-dependent 6-phosphofructokinase 1 OS=Caenorhabditis elegans OX=6239 GN=pfk-1.1 PE=3 SV=2	1.08316	1.05951	1.07134
