# Supplementary material for: Reprogramming of the transcriptome after heat stress mediates heat hormesis in Caenorhabditis elegans
Source: Nat Commun. 2023 Jul 13;14:4176. doi: 10.1038/s41467-023-39882-8 (PMC10345090; doi:10.1038/s41467-023-39882-8)
Supplement: Supplementary file 9 — Supplementary Data 6 [file 41467_2023_39882_MOESM9_ESM.xlsx]

## Sheet: Tabelle1
Supplementary Data 6: Strains were used for this study.
Published strains used in this study
Name	Genotype	Origin
N2	Wide-type (WT)	CGC
BR6961	endu-2(tm4977)X	Baumeister lab
BR7295	endu-2(tm4977)X; byEx1375(endu-2p::endu-2::EGFP;myo-2p::mCherry]	Baumeister lab
BR8662	endu-2(tm4977)X; byEx1816[myo-3p::endu-2::EGFP::3xFlag;myo-2p::mCherry]	Baumeister lab
BR7827	endu-2(tm4977)X; byEx1551[vha-6p::endu-2::EGFP::3xFlag;myo-2p::mCherry]	Baumeister lab
BR7332	endu-2(tm4977)X; byEx1379[fos-1p::endu-2::EGFP::3xFlag;myo-2p::mCherry]	Baumeister lab
BR8551	endu-2(tm4977)X; byEx1795[unc-119p::endu-2::EGFP::3xFlag;rol-6(su1006)]	Baumeister lab
TJ375	gpIs1 [hsp-16.2p::GFP]	CGC
HS304	swsn-1(os22)V	CGC
BR7205	endu-2(by190[endu-2::EGFP])	Baumeister lab
CF1553	muIs84 [(pAD76) sod-3p::GFP;rol-6(su1006)]	CGC
BR7130	endu-2(by188)X	Baumeister lab
BR7680	endu-2(tm4977)X; byEx1492[endu-2p::endu-2(E454Q)::EGFP::3xFLAG;myo-2p::mCherry]	Baumeister lab
BR7683	endu-2(tm4977)X; byEx1495[endu-2p::endu-2(E460Q)::EGFP::3xFLAG;myo-2p::mCherry]	Baumeister lab
BR8352	endu-2(tm4977)X;byIs268[endu-2p::endu-2::EGFP::3xFLAG;myo-2p::mCherry]	Baumeister lab
BR7803	endu-2(tm4977)X;byIs241[endu-2p::endu-2(E454Q)::EGFP::3xFLAG;myo-2p::mCherry]	Baumeister lab
BR7802	endu-2(tm4977)X;byIs240[endu-2p::endu-2(E460Q)::EGFP::3xFLAG;myo-2p::mCherry]	Baumeister lab
BR8850	swsn-1(st12187[swsn-1::TY1::EGFP::3xFLAG]) V	CGC
Strains generated in this study
Name	Genotype	Description
BR8976	byIs296[irg-2p::mCherry;rol-6(su1006)]	integrated transgenic line carrying pBY4201 irg-2P::mCherry and PRF4 rol-6(1006) via Gamma-irradiation, 4x outcrossed with N2
BR8827	endu-2(tm4977)X; gpIs1 [hsp-16.2p::GFP]	BR6961 crossed into TJ375
BR8977	endu-2(tm4977)X; byIs296[irg-2p::mCherry;rol-6(su1006)]	BR6961 crossed into BR8976
BR8995	endu-2(tm4977)X; byIs296[irg-2p::mCherry;rol-6(su1006)]; byEx1893(endu-2p::endu-2::EGFP;myo-2p::mCherry]	Microinjection of pBY3800 (endu-2P::endu-2::EGFP) plus myo-2P::mCherry into BR8977.
BR9215	endu-2(tm4977);byEx1908[endu-2p::endu-2::EGFP::3’UTRendu-2;myo-2p::mCherry]	Microinjection of pBY4137 (endu-2P::endu-2::EGFP::3’UTR endu-2) with myo-2P::mCherry into the endu-2(tm4977) mutant
BR9217	endu-2(tm4977);byEx1910[endu-2p::endu-2::EGFP::3’UTRendu-2;myo-2p::mCherry]	Microinjection of pBY4137 (endu-2P::endu-2::EGFP::3’UTR endu-2) plus myo-2P::mCherry into the endu-2(tm4977) mutant.
BR8994	endu-2(tm4977)X; byIs296[irg-2p::mCherry;rol-6(su1006)]; byEx1895[endu-2p::endu-2(E454Q)::EGFP::3xFLAG;myo-2p::mCherry]	Microinjection of pBY3897 (endu-2P::endu-2(E454Q)::GFP::3xFlag) plus myo-2P::mCherry into BR8977.
BR9143	endu-2(tm4977)X; byIs296[irg-2p::mCherry;rol-6(su1006)]; byEx1896[endu-2p::endu-2(E460Q)::EGFP::3xFLAG;myo-2p::mCherry]	Microinjection of pBY3898 (endu-2P::endu-2(E460Q)::GFP::3xFlag) plus myo-2P::mCherry into BR8977.
