# Supplementary material for: Reprogramming of the transcriptome after heat stress mediates heat hormesis in Caenorhabditis elegans
Source: Nat Commun. 2023 Jul 13;14:4176. doi: 10.1038/s41467-023-39882-8 (PMC10345090; doi:10.1038/s41467-023-39882-8)
Supplement: Supplementary file 10 — Supplementary Data 7 [file 41467_2023_39882_MOESM10_ESM.xlsx]

## Sheet: Tabelle1
Supplementary Data 7: Primers informations in this study
For RT-qPCR expriment
Target locus	Forward (5'-3')	Reverse (5'-3')
hsp-16.11	GGTCAGATGGAACGTCAA	GCTTGAACTGCGAGACATTG
hsp-16.48	TCATGCTCCGTTCTCCATTTTCTGATTC	CTTCTTTGGAGCCTCAATTTGAAGTTTTCC
hsp-16.2	GCTCTGATGGAACGCCAATTTGC	CTGTGAGACGTTGAGATTGATGGCAAAC
hsp-70	CTACATGCAAAGCGATTGGA	GCTTGAACTGCGAGACATTG
C25F9.2	TACCGAGGAGAGGTGTGAGGA	AACGCCAGAGCTTTTGGTAAAC
zip-10	TCGAGATGCTCTTCAACTG	CTAACTGCTTGCCGGAG
irg-2	CACCTCATTATTGCATTGTTTC	GTTGTAGACTTTTGAAAGGTTG
C25F9.12	GTACTGCGGCTCTTCAGCG	AAGAGTCACGTTTTGACGGC
For ChIP-qPCR expriment
Target locus	Forward (5'-3')	Reverse (5'-3')
hsp-70 promoter	AACTCAAATCTTATGCAGAAT	CGTAGTACCCAAGTCGATTCCA
hsp-70 gene body	TTCCGTTTTCAGGTTGAAATCCTC	TAAAAGCCACGTAGGAAGGCG
C25F9.2 promoter	GAAGGGGTTTCATGATGCCTT	TCAGAAAAGCGCCACTCACT
C25F9.2 gene body	AGCCTCAACCTAGCTTACCA	GATAGCATACCCCACCCACG
irg-2 promoter	CCTCGAACATTTTGACCGCC	CACCTGTGCGAACAAACGTC
irg-2 gene body	CTAGTCTCGAGCCATGGGGA	GCTCCTCTGAAGCCCATACA
C25F9.12 promoter	AGAAACGCCTGGGAAGTTGAA	GGGGTTTCCGGAACTGATTGA
C25F9.12 gene body	CCAGACGGCATGGTTCGTA	AGCTCTTCGATTCGCATCCT
