# Supplementary material for: Reprogramming of the transcriptome after heat stress mediates heat hormesis in Caenorhabditis elegans
Source: Nat Commun. 2023 Jul 13;14:4176. doi: 10.1038/s41467-023-39882-8 (PMC10345090; doi:10.1038/s41467-023-39882-8)
Supplement: Supplementary file 12 — Source Data [file 41467_2023_39882_MOESM12_ESM.xlsx]

## Sheet: Fig. 1a
time	WT			endu-2(tm4977)
4	100	100	100	100	95	97.5
10	75	80	87.5	82.5	82.5	87.5
18	37.5	42.5	47.5	45	40	50
24	5	12.5	7.5	10	15	7.5

## Sheet: Fig.1d
strains	Control					hormetic HS
WT	25	15.6	10	39.3	9.7	56.7	51.8	35.5	67.7	34.5
endu-2(tm4977)	39.3	26.9	20	68	13.2	44.4	37	22.2	66.7	24.4
endu-2(tm4977);byEx1375[Pendu-2::endu-2::EGFP]	26.7	9	16.1	26.9	6.5	78.6	52.4	41.4	60	57.1
endu-2(tm4977);byEx1551[Pvha-6::endu-2::EGFP]	25	20	8.6	14.3	30.8	72.2	66.7	48	47.1	64.3
endu-2(tm4977);byEx1795[Punc-119::endu-2::EGFP::3xFlag]	25	27.8	6.3	18.5	15.2	34.6	37.1	2.5	21.4	25.8
endu-2(tm4977);byEx1379[Pfos-1::endu-2::EGFP::3xFlag]	33.3	52.4	9.5	16	32	71.4	56	26.3	22.2	13.6
endu-2(tm4977);byEx1816[Pmyo-3::endu-2::EGFP::3xFlag]	50	30.8	7.7	12.5	20	83.3	53.8	33.3	60	38.7
	35.5	36	11.4	33.3	36	53.8	52.2	25	56.25	50

## Sheet: Fig.1e
									1	WT
									2	endu-2(by190[endu-2::EGFP])
									3	line 1
									4	line 2
									5	line 3
						2023-03-04

## Sheet: Fig.2f
hsp-16.11	WT			endu-2(tm4977)
control	1	1	1	5.79443	3.95771	4.04087
HS	300.523	290.286	223.067	258.616	265.887	277.178
HS+RE	21.3032	35.8975	27.819	17.6876	19.6256	16.5031
hsp-16.48
control	1	1	1	6.45841	6.89566	3.54525
HS	425.566	321.525	336.897	400.452	362.545	332.787
HS+RE	15.5625	17.7843	38.8974	25.1564	32.4652	22.2115
hsp-16.2	WT			endu-2(tm4977)
control	1	1	1	16.9906	13.1775	18.3792
HS	379.161	337.014	420.705	578.698	464.65	449.86
HS+RE	183.546	157.223	235.568	84.6438	97.9065	87.0235
hsp-70
control	1	1	1	3.92674	16.9906	22.6536
HS	308.687	338.185	273.109	381.798	349.303	460.375
HS+RE	114.167	128.296	132.208	29.9953	63.2649	27.1585
C25F9.2	WT			endu-2(tm4977)
control	1	1	1	0.735433	4.62675	7.51618
HS	11.2356	15.5086	11.9588	1.91853	3.42238	2.90795
HS+RE	39.6707	50.3877	54.0042	0.386891	1.51047	0.657471
zip-10
control	1	1	1	2.41162	2.01391	2.66352
HS	3.70635	3.26029	3.81055	2.12138	2.04202	3.66378
HS+RE	9.84915	11.2356	10.2201	1.58008	2.42839	2.73208
irg-2	WT			endu-2(tm4977)
control	1	1	1	11.0043	16.9906	7.46426
HS	0.647671	0.716978	1.34257	5.15748	23.4524	9.51366
HS+RE	200.854	343.302	228.334	23.6429	7.68298	20.7494
C25F9.12
control	1	1	1	2.44528	2.60268	2.75108
HS	1.56917	0.946058	1.11342	3.56771	1.82766	2.61172
HS+RE	32.4467	38.0546	41.2122	1.3566	1.17283	2.28945

## Sheet: Fig. 3c
WT control	WT HS	WT HS+RE	endu-2 (lf) control	endu-2 (lf) HS	endu-2 (lf) HS+RE
1.20388	1.46203	39.332	1.05201	1.05341	0.155288
0.91377	-0.374465	70.0127	1.35869	1.36051	0.8083
0.939572	0.789305	19.084	3.49332	3.49799	10.4976
0.65615	1.05829	21.5132	0.132086	0.132262	1.75502
1.08182	1.88743	35.0517	1.28075	1.28246	0.988353
2.00602	0.812701	50.5774	1.44037	2.13802	3.31593
0.371925	1.48917	44.065	1.39599	1.34833	0.214859
2.64332	1.96738	52.7382	0.819519	0.820616	1.20857
0.52246	0.334759	56.1119	0.533155	0.132262	2.66693
1.00561	2.05575	56.8259	0.467647	0.173896	1.149
1.33182	1.36604	75.0602	1.39412	2.31794	2.34444
0.551872	1.87487	35.5098	3.09666	1.2079	0.205756
1.24746	1.75535	35.7332	2.15027	1.7332	0.17162
0.213235	0.832219	47.6595	0.995588	5.48701	2.51633
0.975936	1.69251	41.5301	1.28075	1.95181	4.7012
0.64639	1.26818	47.0452		1.05341	0.163454
0.939572	0.815642	35.1437		1.22664	8.22704
0.65615	0.185561	67.9805		2.1593	2.40268
1.08182					0.652878
					10.6667
					13.5475
					4.64618
					2.64003

## Sheet: Fig. 3d
WT control	WT HS	endu-2 (lf) control	endu-2 (lf) HS
1.48912	122.687	0.648038	138.936
1.13516	141.518	0.950999	117.082
0.483124	123.305	1.0117	134.641
0.988527	89.8869	1.34182	96.637
0.904515	103.031	0.934937	142.248
1.34108	132.019	0.497039	85.4053
0.691044	125.162	0.383272	99.5742
0.490526	142.065	0.919171	126.501
0.877498	110.112	0.808882	139.513
0.4604	139.35	0.951221	117.195
1.21599	108.462	0.246114	151.057
1.13516	123.607	0.950999	171.03
0.650333	108.076	1.0117	175.604
0.795115	167.002	1.34182	153.886
1.62132	174.249	0.934937	112.767
0.921318	141.379	1.0117	139.633
0.687121	140.646	1.34182	196.05
0.872021	149.246	0.934937	174.288
	152.892		128.125

## Sheet: Fig. 3e
control RNAi	hsf-1 RNAi	daf-16 RNAi	daf-12 RNAi	swsn-1 RNAi
0.685997	0.0814613	0.474082	0.402064	0.0718851
0.821955	0.146184	0.611858	0.504868	0.240679
0.88156	0.124262	0.355807	0.40505	0.443357
0.837755	0.080304	0.373292	0.475881	0.398225
1.17118	0.0500874	0.333383	0.356596	0.231205
0.743827	0.0705225	0.336567	0.397335	0.248379
1.37071	0.0748768	0.435159	0.456536	0.35217
1.46622	0.0645113	0.431484	0.403859	0.372173
1.24053	0.0699644	0.38203	0.427144	0.352847
1.19218	0.0711713	0.449632	0.359892	0.26377
0.95998	0.0716257	0.517767	0.445665	0.378764
0.677127	0.0734257	0.423216	0.485602	0.204293
1.01773	0.0816694	0.288029	0.313817	0.230232
1.19059	0.112692	0.35363	0.284762	0.130454
1.15338	0.0817314	0.309306	0.425919	0.219245
0.626413	0.0762574	0.179277	0.41298	0.430752
1.38926	0.0744084	0.20347	0.463656	0.452273
0.866277		0.224242	0.268892	0.208336
0.620756		0.20649	0.282247	0.202626
1.26735		0.187001	0.307503	0.362812
1.18427		0.1946	0.287379	0.305081
0.634878		0.16005	0.205122	0.297545
		0.209031	0.132357	0.222657
		0.364025	0.714874
		0.431277	0.411844
			0.519507
			0.459531
			0.237413
			0.284228
			0.517721
			0.207486
			0.43161
			0.397234

## Sheet: Fig.3f
control RNAi	hsf-1 RNAi	daf-16 RNAi	daf-12 RNAi	swsn-1 RNAi
1.03024	0.982751	1.18166	1.01244	0.0962487
1.25918	1.11232	1.77459	1.59116	0.100807
1.12067	0.65498	1.53027	1.31488	0.0104323
1.02729	0.902186	1.14824	0.944987	0.304627
1.28175	0.670275	1.00354	0.380654	0.0212147
1.23226	0.727178	1.75867	0.868642	0.0553483
0.769216	1.58452	1.53209	1.5104	0.184841
0.688002	0.780868	1.06813	1.55845	0.305748
0.291523	0.93428	0.864112	0.246177	0.0705538
0.317362	0.800139	1.06494	1.90044	0.322719
0.447356	0.654602	0.802272	0.530029	0.135602
2.1136	0.760189	0.475431	0.749414	0.145191
0.85862	0.736277	1.31174	1.59966	0.294337
0.307826	0.790414	0.819446	0.446038	0.1988
0.491995	0.587803	1.4177	1.12889	0.234341
2.29111		1.37881	0.16104	0.038328
0.956906		0.567746	1.42369
1.77206		1.86961	0.254444
0.773213		0.0993676	1.26382
		1.79731

## Sheet: Fig. 4a
									1	endu-2::EGFP input
									2	endu-2::EGFP cytoplasmic
									3	endu-2::EGFP nuclear
									5	WT input
									6	WT cytoplasmic
									7	WT nuclear
							21/10/2021

## Sheet: Fig. 4c
									1	GFP control
									2	ENDU-2::EGFP
									3	ENDU-2::EGFP + RNaseA
						2022-10-03

[truncated: 17 more sheets: Fig 4e, Fig. 4f, Fig. 4g, Fig.5c, Fig.5d, Fig.6a, Fig.6b, Fig.6c, Fig.6d, Fig.6e, Fig.6f, SFig.4e, SFig.6c, SFig.7b, SFig.7c, SFig.7e, SFig.11b]
